# Supplementary material for: Bacterial Outer Membrane Polysaccharide Export (OPX) Proteins Occupy Three Structural Classes with Selective β-Barrel Porin Requirements for Polymer Secretion
Source: Microbiol Spectr. 2022 Oct 6;10(5):e01290-22. doi: 10.1128/spectrum.01290-22 (PMC9603273; doi:10.1128/spectrum.01290-22)
Supplement: Supplemental file 3 — Table S2. Download spectrum.01290-22-s0003.xlsx, XLSX file, 1.2 MB [file spectrum.01290-22-s0003.xlsx]

## Sheet: (A)-Final_classification
Protein	HHpred_architecture	Final Classification	Protein Length	SignalP Result	TM-HMM result	Final BROAD architecture for classification	EPS_4_profile_Domain Architecture
Acetobacter_pasteurianus_peg_2341	2J58	Class-1	394	LIPO	PredHel=0	Poly_export__SLBB__Wza_C	Poly_export
Achromobacter_denitrificans_peg_1449	2J58	Class-1	361	LIPO	PredHel=1	Poly_export__SLBB__Wza_C	Poly_export__SLBB__SLBB__Wza_C
Achromobacter_denitrificans_peg_2510	2J58	Class-1	378	LIPO	PredHel=0	Poly_export__SLBB__Wza_C	Poly_export__SLBB__SLBB__Wza_C
Achromobacter_insolitus_peg_0235	2J58	Class-1	384	LIPO	PredHel=0	Poly_export__SLBB__Wza_C	Poly_export__SLBB
Achromobacter_insolitus_peg_1979	2J58	Class-1	378	LIPO	PredHel=0	Poly_export__SLBB__Wza_C	Poly_export__SLBB__SLBB__Wza_C
Achromobacter_spanius_peg_2556	2J58	Class-1	385	LIPO	PredHel=0	Poly_export__SLBB__Wza_C	Poly_export__SLBB__Wza_C
Achromobacter_spanius_peg_4512	2J58	Class-1	378	LIPO	PredHel=0	Poly_export__SLBB__Wza_C	Poly_export__SLBB__SLBB__Wza_C
Achromobacter_spanius_peg_5381	2J58	Class-1	367	LIPO	PredHel=0	Poly_export__SLBB__Wza_C	Poly_export__SLBB__SLBB
Acidaminococcus_fermentans_peg_0564	2J58	Class-1	217	LIPO	PredHel=0	Poly_export__SLBB__Wza_C	Poly_export__SLBB
Acidihalobacter_aeolianus_peg_2196	2J58	Class-1	444	NO_SP	PredHel=0	Poly_export__SLBB__Wza_C	Poly_export__SLBB__SLBB
Acidisarcina_polymorpha_peg_0682	2J58	Class-1	333	LIPO	PredHel=0	Poly_export__SLBB__Wza_C	Poly_export__SLBB
Acidithiobacillus_ferridurans_peg_0705	2J58	Class-1	386	LIPO	PredHel=0	Poly_export__SLBB__Wza_C	Poly_export__SLBB
Acidithiobacillus_ferridurans_peg_0875	2J58	Class-1	392	LIPO	PredHel=0	Poly_export__SLBB__Wza_C	Poly_export__SLBB__SLBB
Acidithiobacillus_ferrivorans_peg_3293	2J58	Class-1	376	LIPO	PredHel=0	Poly_export__SLBB__Wza_C	Poly_export__SLBB
Acidithiobacillus_ferrooxidans_peg_2892	2J58	Class-1	390	LIPO	PredHel=1	Poly_export__SLBB__Wza_C	Poly_export__SLBB__SLBB
Acidithiobacillus_thiooxidans_peg_2167	2J58	Class-1	393	LIPO	PredHel=0	Poly_export__SLBB__Wza_C	Poly_export__SLBB__SLBB
Acidithiobacillus_thiooxidans_peg_2732	2J58	Class-1	300	NO_SP	PredHel=0	Poly_export__SLBB__Wza_C	Poly_export__Wza_C
Acidobacterium_capsulatum_peg_3191	2J58	Class-1	348	SP	PredHel=0	Poly_export__SLBB__Wza_C	Poly_export__SLBB__SLBB
Acidovorax_antarcticus_peg_3710	2J58	Class-1	399	LIPO	PredHel=0	Poly_export__SLBB__Wza_C	Poly_export__SLBB
Acinetobacter_baumannii_peg_3558	2J58	Class-1	366	LIPO	PredHel=0	Poly_export__SLBB__Wza_C	Poly_export__SLBB__Wza_C
Acinetobacter_baylyi_peg_0060	2J58	Class-1	367	LIPO	PredHel=0	Poly_export__SLBB__Wza_C	Poly_export__SLBB__SLBB__Wza_C
Acinetobacter_bouvetii_peg_0061	2J58	Class-1	366	LIPO	PredHel=0	Poly_export__SLBB__Wza_C	Poly_export
Acinetobacter_calcoaceticus_peg_1726	2J58	Class-1	366	LIPO	PredHel=0	Poly_export__SLBB__Wza_C	Poly_export__SLBB__SLBB__Wza_C
Acinetobacter_chinensis_peg_0060	2J58	Class-1	367	LIPO	PredHel=0	Poly_export__SLBB__Wza_C	Poly_export
Acinetobacter_cumulans_peg_0067	2J58	Class-1	351	NO_SP	PredHel=0	Poly_export__SLBB__Wza_C	Poly_export__Wza_C
Acinetobacter_cumulans_peg_2206	2J58	Class-1	338	NO_SP	PredHel=0	Poly_export__SLBB__Wza_C	Poly_export
Acinetobacter_defluvii_peg_3041	2J58	Class-1	367	LIPO	PredHel=0	Poly_export__SLBB__Wza_C	Poly_export__SLBB__SLBB
Acinetobacter_dispersus_peg_2721	2J58	Class-1	366	LIPO	PredHel=0	Poly_export__SLBB__Wza_C	Poly_export__SLBB__Wza_C
Acinetobacter_equi_peg_0719	2J58	Class-1	365	LIPO	PredHel=0	Poly_export__SLBB__Wza_C	Poly_export__Wza_C
Acinetobacter_guillouiae_peg_4109	2J58	Class-1	366	LIPO	PredHel=1	Poly_export__SLBB__Wza_C	Poly_export__SLBB
Acinetobacter_haemolyticus_peg_3022	2J58	Class-1	360	LIPO	PredHel=0	Poly_export__SLBB__Wza_C	Poly_export__SLBB__Wza_C
Acinetobacter_indicus_peg_1597	2J58	Class-1	367	LIPO	PredHel=0	Poly_export__SLBB__Wza_C	Poly_export__Wza_C
Acinetobacter_junii_peg_2900	2J58	Class-1	366	LIPO	PredHel=0	Poly_export__SLBB__Wza_C	Poly_export__SLBB__Wza_C
Acinetobacter_lactucae_peg_3574	2J58	Class-1	366	LIPO	PredHel=0	Poly_export__SLBB__Wza_C	Poly_export__SLBB__Wza_C
Acinetobacter_lanii_peg_2915	2J58	Class-1	364	LIPO	PredHel=0	Poly_export__SLBB__Wza_C	Poly_export__SLBB
Acinetobacter_larvae_peg_0095	2J58	Class-1	366	SP	PredHel=1	Poly_export__SLBB__Wza_C	Poly_export__SLBB__Wza_C
Acinetobacter_nosocomialis_peg_1792	2J58	Class-1	366	LIPO	PredHel=0	Poly_export__SLBB__Wza_C	Poly_export
Acinetobacter_pittii_peg_2970	2J58	Class-1	366	LIPO	PredHel=0	Poly_export__SLBB__Wza_C	Poly_export__SLBB__Wza_C
Acinetobacter_schindleri_peg_0065	2J58	Class-1	367	LIPO	PredHel=0	Poly_export__SLBB__Wza_C	Poly_export
Acinetobacter_septicus_peg_2203	2J58	Class-1	367	LIPO	PredHel=1	Poly_export__SLBB__Wza_C	Poly_export__SLBB
Acinetobacter_shaoyimingii_peg_0094	2J58	Class-1	369	LIPO	PredHel=0	Poly_export__SLBB__Wza_C	Poly_export__Wza_C
Acinetobacter_soli_peg_2261	2J58	Class-1	367	LIPO	PredHel=1	Poly_export__SLBB__Wza_C	Poly_export__SLBB
Acinetobacter_towneri_peg_0545	2J58	Class-1	367	LIPO	PredHel=0	Poly_export__SLBB__Wza_C	Poly_export__Wza_C
Acinetobacter_variabilis_peg_0067	2J58	Class-1	356	LIPO	PredHel=0	Poly_export__SLBB__Wza_C	Poly_export__SLBB__Wza_C
Acinetobacter_wanghuae_peg_2492	2J58	Class-1	366	LIPO	PredHel=0	Poly_export__SLBB__Wza_C	Poly_export
Actinobacillus_equuli_peg_0025	2J58	Class-1	385	LIPO	PredHel=0	Poly_export__SLBB__Wza_C	Poly_export__SLBB__SLBB__Wza_C
Actinobacillus_pleuropneumoniae_peg_0608	2J58	Class-1	394	LIPO	PredHel=0	Poly_export__SLBB__Wza_C	Poly_export__SLBB__SLBB
Actinobacillus_porcitonsillarum_peg_0483	2J58	Class-1	392	LIPO	PredHel=0	Poly_export__SLBB__Wza_C	Poly_export__SLBB__SLBB
Actinobacillus_suis_peg_0042	2J58	Class-1	385	LIPO	PredHel=0	Poly_export__SLBB__Wza_C	Poly_export__SLBB__SLBB__Wza_C
Actinobacillus_suis_peg_2016	2J58	Class-1	393	LIPO	PredHel=0	Poly_export__SLBB__Wza_C	Poly_export__SLBB__SLBB
Adhaeretor_mobilis_peg_0186	2J58	Class-1	472	LIPO	PredHel=0	Poly_export__SLBB__Wza_C	Poly_export
Adhaeretor_mobilis_peg_0859	2J58	Class-1	454	SP	PredHel=1	Poly_export__SLBB__Wza_C	Poly_export__Poly_export__SLBB
Adhaeretor_mobilis_peg_4505	2J58	Class-1	351	LIPO	PredHel=1	Poly_export__SLBB__Wza_C	Poly_export__Poly_export
Adhaeribacter_radiodurans_peg_5092	2J58	Class-1	253	NO_SP	PredHel=0	Poly_export__SLBB__Wza_C	Poly_export__SLBB
Adhaeribacter_swui_peg_1852	2J58	Class-1	259	NO_SP	PredHel=0	Poly_export__SLBB__Wza_C	Poly_export__SLBB
Advenella_kashmirensis_peg_3839	2J58	Class-1	356	LIPO	PredHel=0	Poly_export__SLBB__Wza_C	Poly_export__SLBB__SLBB
Advenella_mimigardefordensis_peg_3968	2J58	Class-1	373	LIPO	PredHel=0	Poly_export__SLBB__Wza_C	Poly_export__SLBB__SLBB
Aeoliella_mucimassa_peg_0113	2J58	Class-1	317	NO_SP	PredHel=0	Poly_export__SLBB__Wza_C	Poly_export__Poly_export
Aeoliella_mucimassa_peg_1199	2J58	Class-1	335	NO_SP	PredHel=0	Poly_export__SLBB__Wza_C	Poly_export__Poly_export__Poly_export
Aeoliella_mucimassa_peg_1518	2J58	Class-1	728	NO_SP	PredHel=4	Poly_export__SLBB__Wza_C	Poly_export
Aeoliella_mucimassa_peg_4009	2J58	Class-1	440	SP	PredHel=0	Poly_export__SLBB__Wza_C	Poly_export__Poly_export__SLBB
Aeromonas_allosaccharophila_peg_0992	2J58	Class-1	701	SP	PredHel=1	Poly_export__SLBB__Wza_C	Poly_export__SLBB__SLBB__SLBB__SLBB__SLBB__SLBB
Aeromonas_media_peg_2341	2J58	Class-1	373	LIPO	PredHel=0	Poly_export__SLBB__Wza_C	Poly_export__SLBB__SLBB__Wza_C
Aeromonas_salmonicida_peg_1374	2J58	Class-1	701	SP	PredHel=1	Poly_export__SLBB__Wza_C	Poly_export__SLBB__SLBB__SLBB__SLBB__SLBB__SLBB
Aeromonas_veronii_peg_0035	2J58	Class-1	373	LIPO	PredHel=0	Poly_export__SLBB__Wza_C	Poly_export__SLBB__SLBB__Wza_C
Aeromonas_veronii_peg_0998	2J58	Class-1	701	SP	PredHel=1	Poly_export__SLBB__Wza_C	Poly_export__SLBB__SLBB__SLBB__SLBB__SLBB__SLBB
Aestuarium_zhoushanense_peg_0668	2J58	Class-1	377	LIPO	PredHel=0	Poly_export__SLBB__Wza_C	Poly_export__SLBB
Aestuarium_zhoushanense_peg_2994	2J58	Class-1	362	LIPO	PredHel=0	Poly_export__SLBB__Wza_C	Poly_export__SLBB__SLBB__Wza_C
Aestuarium_zhoushanense_peg_3022	2J58	Class-1	370	LIPO	PredHel=0	Poly_export__SLBB__Wza_C	Poly_export__SLBB
Agarivorans_aestuarii_peg_1676	2J58	Class-1	712	SP	PredHel=1	Poly_export__SLBB__Wza_C	Poly_export__SLBB__SLBB__SLBB__SLBB__SLBB__SLBB
Agarivorans_albus_peg_1667	2J58	Class-1	698	SP	PredHel=0	Poly_export__SLBB__Wza_C	Poly_export__SLBB__SLBB__SLBB__SLBB__SLBB__SLBB
Agrobacterium_fabacearum_peg_3132	2J58	Class-1	398	LIPO	PredHel=0	Poly_export__SLBB__Wza_C	Poly_export__SLBB__SLBB
Agrobacterium_fabrum_peg_3050	2J58	Class-1	398	LIPO	PredHel=0	Poly_export__SLBB__Wza_C	Poly_export__SLBB__SLBB
Agrobacterium_fabrum_peg_4022	2J58	Class-1	378	LIPO	PredHel=0	Poly_export__SLBB__Wza_C	Poly_export__SLBB__SLBB
Agrobacterium_rhizogenes_peg_5258	2J58	Class-1	390	LIPO	PredHel=0	Poly_export__SLBB__Wza_C	Poly_export__SLBB__SLBB
Agrobacterium_tumefaciens_peg_3166	2J58	Class-1	398	LIPO	PredHel=0	Poly_export__SLBB__Wza_C	Poly_export__SLBB__SLBB
Agrobacterium_tumefaciens_peg_4389	2J58	Class-1	378	LIPO	PredHel=0	Poly_export__SLBB__Wza_C	Poly_export__SLBB__SLBB
Alcaligenes_aquatilis_peg_2910	2J58	Class-1	388	LIPO	PredHel=0	Poly_export__SLBB__Wza_C	Poly_export__SLBB__SLBB
Alcaligenes_faecalis_peg_2427	2J58	Class-1	399	LIPO	PredHel=0	Poly_export__SLBB__Wza_C	Poly_export__SLBB__SLBB
Alcanivorax_borkumensis_peg_0909	2J58	Class-1	376	LIPO	PredHel=1	Poly_export__SLBB__Wza_C	Poly_export__SLBB__SLBB__Wza_C
Alcanivorax_dieselolei_peg_1679	2J58	Class-1	377	LIPO	PredHel=1	Poly_export__SLBB__Wza_C	Poly_export__SLBB__SLBB__Wza_C
Alcanivorax_pacificus_peg_2139	2J58	Class-1	386	LIPO	PredHel=1	Poly_export__SLBB__Wza_C	Poly_export__SLBB__SLBB__Wza_C
Alkalilimnicola_ehrlichii_peg_0809	2J58	Class-1	393	LIPO	PredHel=1	Poly_export__SLBB__Wza_C	Poly_export__SLBB__SLBB__Wza_C
Allosphingosinicella_indica_peg_0947	2J58	Class-1	234	LIPO	PredHel=0	Poly_export__SLBB__Wza_C	Poly_export__SLBB
Altererythrobacter_epoxidivorans_peg_0181	2J58	Class-1	232	LIPO	PredHel=0	Poly_export__SLBB__Wza_C	Poly_export__SLBB
Altererythrobacter_epoxidivorans_peg_2536	2J58	Class-1	198	NO_SP	PredHel=0	Poly_export__SLBB__Wza_C	Poly_export__SLBB
Altererythrobacter_ishigakiensis_peg_0496	2J58	Class-1	230	LIPO	PredHel=0	Poly_export__SLBB__Wza_C	Poly_export__SLBB
Altererythrobacter_ishigakiensis_peg_0739	2J58	Class-1	415	LIPO	PredHel=0	Poly_export__SLBB__Wza_C	Poly_export__SLBB
Alysiella_filiformis_peg_1777	2J58	Class-1	388	LIPO	PredHel=0	Poly_export__SLBB__Wza_C	Poly_export__SLBB__SLBB
Anabaena_cylindrica_peg_2532	2J58	Class-1	476	SP	PredHel=0	Poly_export__SLBB__Wza_C	Poly_export__SLBB__SLBB__SLBB__SLBB
Anabaena_cylindrica_peg_3182	2J58	Class-1	342	SP	PredHel=0	Poly_export__SLBB__Wza_C	Poly_export__SLBB
Anabaena_cylindrica_peg_3472	2J58	Class-1	456	SP	PredHel=0	Poly_export__SLBB__Wza_C	Poly_export__Poly_export__SLBB
Anabaenopsis_circularis_peg_0045	2J58	Class-1	470	SP	PredHel=0	Poly_export__SLBB__Wza_C	Poly_export__Poly_export__SLBB
Anabaenopsis_circularis_peg_5309	2J58	Class-1	297	SP	PredHel=0	Poly_export__SLBB__Wza_C	Poly_export
Anaerohalosphaera_lusitana_peg_1418	2J58	Class-1	466	NO_SP	PredHel=0	Poly_export__SLBB__Wza_C	Poly_export__SLBB__SLBB
Anaerohalosphaera_lusitana_peg_2533	2J58	Class-1	245	LIPO	PredHel=0	Poly_export__SLBB__Wza_C	Poly_export
Anaeromyxobacter_dehalogenans_peg_4422	2J58	Class-1	368	LIPO	PredHel=0	Poly_export__SLBB__Wza_C	Poly_export__SLBB__SLBB__Wza_C
Anatilimnocola_aggregata_peg_0817	2J58	Class-1	392	SP	PredHel=0	Poly_export__SLBB__Wza_C	Poly_export__Poly_export__SLBB
Ancylobacter_pratisalsi_peg_3611	2J58	Class-1	289	LIPO	PredHel=0	Poly_export__SLBB__Wza_C	Poly_export__SLBB
Anoxybacter_fermentans_peg_2251	2J58	Class-1	294	SP	PredHel=1	Poly_export__SLBB__Wza_C	Poly_export__SLBB__SLBB
Anthocerotibacter_panamensis_peg_0182	2J58	Class-1	348	SP	PredHel=0	Poly_export__SLBB__Wza_C	Poly_export__SLBB__SLBB
Anthocerotibacter_panamensis_peg_0491	2J58	Class-1	659	NO_SP	PredHel=1	Poly_export__SLBB__Wza_C	Poly_export__SLBB__SLBB
Anthocerotibacter_panamensis_peg_1785	2J58	Class-1	340	SP	PredHel=0	Poly_export__SLBB__Wza_C	Poly_export__SLBB__SLBB
Anthocerotibacter_panamensis_peg_2276	2J58	Class-1	320	SP	PredHel=1	Poly_export__SLBB__Wza_C	Poly_export__SLBB__SLBB
Anthocerotibacter_panamensis_peg_2731	2J58	Class-1	331	SP	PredHel=1	Poly_export__SLBB__Wza_C	Poly_export__SLBB
Anthocerotibacter_panamensis_peg_2767	2J58	Class-1	349	SP	PredHel=0	Poly_export__SLBB__Wza_C	Poly_export__SLBB__SLBB
Anthocerotibacter_panamensis_peg_3867	2J58	Class-1	360	SP	PredHel=0	Poly_export__SLBB__Wza_C	Poly_export__SLBB__SLBB
Aquabacterium_olei_peg_0151	2J58	Class-1	253	LIPO	PredHel=0	Poly_export__SLBB__Wza_C	Poly_export__SLBB
Aquella_oligotrophica_peg_1874	2J58	Class-1	303	LIPO	PredHel=1	Poly_export__SLBB__Wza_C	Poly_export__SLBB__Wza_C
Aquirhabdus_parva_peg_0637	2J58	Class-1	391	LIPO	PredHel=0	Poly_export__SLBB__Wza_C	Poly_export__SLBB__SLBB
Aquisphaera_giovannonii_peg_4656	2J58	Class-1	312	LIPO	PredHel=0	Poly_export__SLBB__Wza_C	Poly_export__SLBB
Arthrospira_platensis_peg_1317	2J58	Class-1	521	SP	PredHel=1	Poly_export__SLBB__Wza_C	Poly_export__SLBB__SLBB__SLBB__SLBB
Arthrospira_platensis_peg_1455	2J58	Class-1	493	NO_SP	PredHel=0	Poly_export__SLBB__Wza_C	Poly_export__SLBB__SLBB__SLBB__SLBB
Arthrospira_platensis_peg_4916	2J58	Class-1	605	SP	PredHel=0	Poly_export__SLBB__Wza_C	Poly_export__SLBB__SLBB__SLBB
Asaia_bogorensis_peg_0492	2J58	Class-1	404	LIPO	PredHel=0	Poly_export__SLBB__Wza_C	Poly_export
Asticcacaulis_excentricus_peg_3114	2J58	Class-1	237	TAT	PredHel=1	Poly_export__SLBB__Wza_C	Poly_export__SLBB
Atlantibacter_hermannii_peg_0225	2J58	Class-1	379	LIPO	PredHel=0	Poly_export__SLBB__Wza_C	Poly_export__SLBB__SLBB__Wza_C
Aurantiacibacter_atlanticus_peg_0282	2J58	Class-1	232	LIPO	PredHel=0	Poly_export__SLBB__Wza_C	Poly_export__SLBB
Aurantiacibacter_atlanticus_peg_0741	2J58	Class-1	393	LIPO	PredHel=1	Poly_export__SLBB__Wza_C	Poly_export__SLBB__SLBB
Aurantiacibacter_gangjinensis_peg_0509	2J58	Class-1	237	LIPO	PredHel=0	Poly_export__SLBB__Wza_C	Poly_export__SLBB
Aurantiacibacter_gangjinensis_peg_1037	2J58	Class-1	234	LIPO	PredHel=0	Poly_export__SLBB__Wza_C	Poly_export__SLBB
Aureimonas_populi_peg_1354	2J58	Class-1	405	LIPO	PredHel=0	Poly_export__SLBB__Wza_C	Poly_export__SLBB
Aureliella_helgolandensis_peg_1490	2J58	Class-1	329	LIPO	PredHel=1	Poly_export__SLBB__Wza_C	Poly_export__SLBB
Aureliella_helgolandensis_peg_4753	2J58	Class-1	420	SP	PredHel=0	Poly_export__SLBB__Wza_C	Poly_export__Poly_export__SLBB
Avibacterium_paragallinarum_peg_0221	2J58	Class-1	388	LIPO	PredHel=0	Poly_export__SLBB__Wza_C	Poly_export__SLBB__SLBB
Azorhizobium_caulinodans_peg_0036	2J58	Class-1	389	LIPO	PredHel=0	Poly_export__SLBB__Wza_C	Poly_export__SLBB__SLBB
Azorhizobium_caulinodans_peg_4514	2J58	Class-1	258	NO_SP	PredHel=0	Poly_export__SLBB__Wza_C	Poly_export__SLBB
Azorhizobium_caulinodans_peg_4723	2J58	Class-1	713	SP	PredHel=1	Poly_export__SLBB__Wza_C	Poly_export__SLBB__SLBB__SLBB__SLBB__SLBB__SLBB
Azotobacter_chroococcum_peg_2349	2J58	Class-1	383	LIPO	PredHel=0	Poly_export__SLBB__Wza_C	Poly_export__SLBB__Wza_C
Azotobacter_chroococcum_peg_3719	2J58	Class-1	335	LIPO	PredHel=0	Poly_export__SLBB__Wza_C	Poly_export__Poly_export__SLBB
Azotobacter_salinestris_peg_0580	2J58	Class-1	380	LIPO	PredHel=0	Poly_export__SLBB__Wza_C	Poly_export__SLBB__Wza_C
Azotobacter_salinestris_peg_1906	2J58	Class-1	334	LIPO	PredHel=0	Poly_export__SLBB__Wza_C	Poly_export__Poly_export__SLBB
Azotobacter_vinelandii_peg_0495	2J58	Class-1	334	LIPO	PredHel=0	Poly_export__SLBB__Wza_C	Poly_export__Poly_export__SLBB
Azotobacter_vinelandii_peg_2748	2J58	Class-1	379	LIPO	PredHel=0	Poly_export__SLBB__Wza_C	Poly_export__Wza_C
Bacteriovorax_stolpii_peg_1002	2J58	Class-1	336	LIPO	PredHel=0	Poly_export__SLBB__Wza_C	Poly_export__SLBB__SLBB
Bacteroides_cellulosilyticus_peg_2800	2J58	Class-1	816	SP	PredHel=0	Poly_export__SLBB__Wza_C	Poly_export__SLBB__SLBB__SLBB__SLBB__SLBB__SLBB
Bacteroides_coprosuis_peg_1833	2J58	Class-1	252	LIPO	PredHel=0	Poly_export__SLBB__Wza_C	Poly_export__SLBB
Barnesiella_viscericola_peg_0678	2J58	Class-1	265	LIPO	PredHel=1	Poly_export__SLBB__Wza_C	Poly_export__SLBB
Basfia_succiniciproducens_peg_0939	2J58	Class-1	388	LIPO	PredHel=0	Poly_export__SLBB__Wza_C	Poly_export__SLBB__SLBB__Wza_C
Basilea_psittacipulmonis_peg_0411	2J58	Class-1	385	LIPO	PredHel=0	Poly_export__SLBB__Wza_C	Poly_export__SLBB__SLBB
Beijerinckia_indica_peg_1027	2J58	Class-1	400	LIPO	PredHel=1	Poly_export__SLBB__Wza_C	Poly_export__SLBB__SLBB
Bibersteinia_trehalosi_peg_1720	2J58	Class-1	393	LIPO	PredHel=0	Poly_export__SLBB__Wza_C	Poly_export__SLBB
Bisgaardia_hudsonensis_peg_0653	2J58	Class-1	387	LIPO	PredHel=1	Poly_export__SLBB__Wza_C	Poly_export__SLBB__SLBB
Blastochloris_tepida_peg_2797	2J58	Class-1	391	LIPO	PredHel=1	Poly_export__SLBB__Wza_C	Poly_export__SLBB__SLBB
Blastomonas_fulva_peg_1166	2J58	Class-1	237	LIPO	PredHel=0	Poly_export__SLBB__Wza_C	Poly_export__SLBB
Bordetella_bronchialis_peg_1548	2J58	Class-1	379	LIPO	PredHel=1	Poly_export__SLBB__Wza_C	Poly_export__SLBB__SLBB__Wza_C
Bordetella_bronchialis_peg_4081	2J58	Class-1	385	LIPO	PredHel=0	Poly_export__SLBB__Wza_C	Poly_export__SLBB
Bordetella_bronchiseptica_peg_2497	2J58	Class-1	365	LIPO	PredHel=1	Poly_export__SLBB__Wza_C	Poly_export__SLBB__SLBB
Bordetella_flabilis_peg_0658	2J58	Class-1	387	LIPO	PredHel=0	Poly_export__SLBB__Wza_C	Poly_export__SLBB
Bordetella_flabilis_peg_3695	2J58	Class-1	378	LIPO	PredHel=0	Poly_export__SLBB__Wza_C	Poly_export__SLBB__SLBB__Wza_C
Bordetella_hinzii_peg_2258	2J58	Class-1	405	LIPO	PredHel=1	Poly_export__SLBB__Wza_C	Poly_export__SLBB__SLBB
Bordetella_hinzii_peg_3852	2J58	Class-1	360	LIPO	PredHel=0	Poly_export__SLBB__Wza_C	Poly_export__SLBB__SLBB
Bordetella_holmesii_peg_1665	2J58	Class-1	360	LIPO	PredHel=0	Poly_export__SLBB__Wza_C	Poly_export__SLBB__SLBB
Bordetella_parapertussis_peg_2687	2J58	Class-1	365	LIPO	PredHel=1	Poly_export__SLBB__Wza_C	Poly_export__SLBB__SLBB
Bordetella_pertussis_peg_1831	2J58	Class-1	365	LIPO	PredHel=1	Poly_export__SLBB__Wza_C	Poly_export__SLBB__SLBB
Bordetella_petrii_peg_0227	2J58	Class-1	385	LIPO	PredHel=0	Poly_export__SLBB__Wza_C	Poly_export__SLBB
Bordetella_petrii_peg_2301	2J58	Class-1	365	LIPO	PredHel=1	Poly_export__SLBB__Wza_C	Poly_export__SLBB
Bordetella_pseudohinzii_peg_0698	2J58	Class-1	397	LIPO	PredHel=1	Poly_export__SLBB__Wza_C	Poly_export__SLBB__SLBB
Bordetella_pseudohinzii_peg_2083	2J58	Class-1	360	LIPO	PredHel=0	Poly_export__SLBB__Wza_C	Poly_export__SLBB__SLBB
Bosea_vaviloviae_peg_3696	2J58	Class-1	401	NO_SP	PredHel=0	Poly_export__SLBB__Wza_C	Poly_export__SLBB
Botrimarina_mediterranea_peg_0421	2J58	Class-1	436	SP	PredHel=1	Poly_export__SLBB__Wza_C	Poly_export__Poly_export__SLBB
Botrimarina_mediterranea_peg_0531	2J58	Class-1	298	NO_SP	PredHel=0	Poly_export__SLBB__Wza_C	Poly_export__Poly_export
Botrimarina_mediterranea_peg_3282	2J58	Class-1	369	LIPO	PredHel=0	Poly_export__SLBB__Wza_C	Poly_export__SLBB__SLBB
Bradyrhizobium_amphicarpaeae_peg_1199	2J58	Class-1	400	LIPO	PredHel=0	Poly_export__SLBB__Wza_C	Poly_export__SLBB__SLBB
Bradyrhizobium_arachidis_peg_2252	2J58	Class-1	370	NO_SP	PredHel=0	Poly_export__SLBB__Wza_C	Poly_export__SLBB__SLBB
Bradyrhizobium_arachidis_peg_5686	2J58	Class-1	366	NO_SP	PredHel=0	Poly_export__SLBB__Wza_C	Poly_export__SLBB__SLBB
Bradyrhizobium_betae_peg_1579	2J58	Class-1	423	LIPO	PredHel=0	Poly_export__SLBB__Wza_C	Poly_export__SLBB__SLBB
Bradyrhizobium_betae_peg_5713	2J58	Class-1	376	NO_SP	PredHel=0	Poly_export__SLBB__Wza_C	Poly_export__SLBB
Bradyrhizobium_cosmicum_peg_5538	2J58	Class-1	409	LIPO	PredHel=1	Poly_export__SLBB__Wza_C	Poly_export__SLBB__SLBB
Bradyrhizobium_cosmicum_peg_6152	2J58	Class-1	376	NO_SP	PredHel=0	Poly_export__SLBB__Wza_C	Poly_export__SLBB__SLBB
Bradyrhizobium_diazoefficiens_peg_2237	2J58	Class-1	409	LIPO	PredHel=1	Poly_export__SLBB__Wza_C	Poly_export__SLBB__SLBB
Bradyrhizobium_elkanii_peg_2637	2J58	Class-1	399	LIPO	PredHel=0	Poly_export__SLBB__Wza_C	Poly_export__SLBB__SLBB
Bradyrhizobium_elkanii_peg_6717	2J58	Class-1	394	LIPO	PredHel=0	Poly_export__SLBB__Wza_C	Poly_export__SLBB__SLBB
Bradyrhizobium_erythrophlei_peg_7075	2J58	Class-1	432	LIPO	PredHel=1	Poly_export__SLBB__Wza_C	Poly_export__SLBB
Bradyrhizobium_erythrophlei_peg_7099	2J58	Class-1	401	LIPO	PredHel=0	Poly_export__SLBB__Wza_C	Poly_export__SLBB
Bradyrhizobium_guangdongense_peg_5740	2J58	Class-1	409	LIPO	PredHel=1	Poly_export__SLBB__Wza_C	Poly_export__SLBB__SLBB
Bradyrhizobium_guangxiense_peg_1094	2J58	Class-1	408	LIPO	PredHel=1	Poly_export__SLBB__Wza_C	Poly_export__SLBB__SLBB
Bradyrhizobium_guangxiense_peg_1106	2J58	Class-1	380	LIPO	PredHel=0	Poly_export__SLBB__Wza_C	Poly_export__SLBB__SLBB
Bradyrhizobium_guangzhouense_peg_5428	2J58	Class-1	400	LIPO	PredHel=0	Poly_export__SLBB__Wza_C	Poly_export__SLBB
Bradyrhizobium_icense_peg_1800	2J58	Class-1	425	SP	PredHel=1	Poly_export__SLBB__Wza_C	Poly_export__SLBB
Bradyrhizobium_japonicum_peg_2120	2J58	Class-1	409	LIPO	PredHel=1	Poly_export__SLBB__Wza_C	Poly_export__SLBB__SLBB
Bradyrhizobium_oligotrophicum_peg_2794	2J58	Class-1	393	LIPO	PredHel=0	Poly_export__SLBB__Wza_C	Poly_export__SLBB__SLBB
Bradyrhizobium_symbiodeficiens_peg_0886	2J58	Class-1	407	LIPO	PredHel=0	Poly_export__SLBB__Wza_C	Poly_export__SLBB__SLBB
Bradyrhizobium_vignae_peg_6001	2J58	Class-1	400	LIPO	PredHel=0	Poly_export__SLBB__Wza_C	Poly_export__SLBB__SLBB
Bradyrhizobium_zhanjiangense_peg_7056	2J58	Class-1	400	LIPO	PredHel=0	Poly_export__SLBB__Wza_C	Poly_export__SLBB__SLBB
Brasilonema_sennae_peg_2026	2J58	Class-1	471	SP	PredHel=1	Poly_export__SLBB__Wza_C	Poly_export__Poly_export__SLBB__SLBB
Brasilonema_sennae_peg_4744	2J58	Class-1	528	SP	PredHel=1	Poly_export__SLBB__Wza_C	Poly_export__SLBB__SLBB__SLBB__SLBB
Bremerella_volcania_peg_2679	2J58	Class-1	364	LIPO	PredHel=1	Poly_export__SLBB__Wza_C	Poly_export__SLBB
Bremerella_volcania_peg_3557	2J58	Class-1	376	SP	PredHel=0	Poly_export__SLBB__Wza_C	Poly_export__Poly_export__SLBB
Brenneria_goodwinii_peg_2316	2J58	Class-1	378	LIPO	PredHel=0	Poly_export__SLBB__Wza_C	Poly_export__SLBB__SLBB__Wza_C
Brenneria_izadpanahii_peg_3188	2J58	Class-1	378	LIPO	PredHel=0	Poly_export__SLBB__Wza_C	Poly_export__SLBB__SLBB__Wza_C
Brenneria_nigrifluens_peg_2961	2J58	Class-1	378	LIPO	PredHel=0	Poly_export__SLBB__Wza_C	Poly_export__SLBB__SLBB__Wza_C
Brenneria_rubrifaciens_peg_1118	2J58	Class-1	378	LIPO	PredHel=0	Poly_export__SLBB__Wza_C	Poly_export__SLBB__SLBB__Wza_C
Brevundimonas_nasdae_peg_0603	2J58	Class-1	261	LIPO	PredHel=0	Poly_export__SLBB__Wza_C	Poly_export__SLBB
Brevundimonas_nasdae_peg_0838	2J58	Class-1	232	LIPO	PredHel=0	Poly_export__SLBB__Wza_C	Poly_export__SLBB
Brevundimonas_nasdae_peg_3017	2J58	Class-1	386	LIPO	PredHel=0	Poly_export__SLBB__Wza_C	Poly_export__SLBB__SLBB
Brevundimonas_subvibrioides_peg_2557	2J58	Class-1	241	TATLIPO	PredHel=0	Poly_export__SLBB__Wza_C	Poly_export__SLBB
Brevundimonas_subvibrioides_peg_3284	2J58	Class-1	382	LIPO	PredHel=0	Poly_export__SLBB__Wza_C	Poly_export__SLBB__SLBB
Brevundimonas_vesicularis_peg_0179	2J58	Class-1	249	TATLIPO	PredHel=1	Poly_export__SLBB__Wza_C	Poly_export__SLBB
Brevundimonas_vesicularis_peg_1290	2J58	Class-1	389	LIPO	PredHel=0	Poly_export__SLBB__Wza_C	Poly_export__SLBB__SLBB
Burkholderia_cenocepacia_peg_0717	2J58	Class-1	394	LIPO	PredHel=1	Poly_export__SLBB__Wza_C	Poly_export__SLBB__SLBB
Burkholderia_cenocepacia_peg_4119	2J58	Class-1	392	LIPO	PredHel=0	Poly_export__SLBB__Wza_C	Poly_export__SLBB__SLBB__Wza_C
Burkholderia_cenocepacia_peg_4543	2J58	Class-1	393	LIPO	PredHel=1	Poly_export__SLBB__Wza_C	Poly_export__SLBB__SLBB
Burkholderia_cepacia_peg_0708	2J58	Class-1	390	LIPO	PredHel=0	Poly_export__SLBB__Wza_C	Poly_export__SLBB__SLBB
Burkholderia_cepacia_peg_4489	2J58	Class-1	393	LIPO	PredHel=0	Poly_export__SLBB__Wza_C	Poly_export__SLBB__SLBB
Burkholderia_cepacia_peg_4902	2J58	Class-1	392	LIPO	PredHel=0	Poly_export__SLBB__Wza_C	Poly_export__SLBB__SLBB__Wza_C
Burkholderia_cepacia_peg_5520	2J58	Class-1	348	NO_SP	PredHel=0	Poly_export__SLBB__Wza_C	Poly_export__SLBB__SLBB
Burkholderia_cepacia_peg_6515	2J58	Class-1	373	LIPO	PredHel=0	Poly_export__SLBB__Wza_C	Poly_export__SLBB__SLBB
Burkholderia_dolosa_peg_4131	2J58	Class-1	410	LIPO	PredHel=0	Poly_export__SLBB__Wza_C	Poly_export__SLBB__SLBB
Burkholderia_dolosa_peg_4544	2J58	Class-1	392	LIPO	PredHel=0	Poly_export__SLBB__Wza_C	Poly_export__SLBB__SLBB__Wza_C
Burkholderia_gladioli_peg_0690	2J58	Class-1	397	LIPO	PredHel=0	Poly_export__SLBB__Wza_C	Poly_export__SLBB__SLBB
Burkholderia_gladioli_peg_1846	2J58	Class-1	396	LIPO	PredHel=0	Poly_export__SLBB__Wza_C	Poly_export__SLBB__SLBB__Wza_C
Burkholderia_gladioli_peg_4059	2J58	Class-1	391	LIPO	PredHel=0	Poly_export__SLBB__Wza_C	Poly_export__SLBB__SLBB__Wza_C
Burkholderia_gladioli_peg_5611	2J58	Class-1	389	LIPO	PredHel=1	Poly_export__SLBB__Wza_C	Poly_export__SLBB__SLBB
Burkholderia_glumae_peg_2605	2J58	Class-1	395	LIPO	PredHel=0	Poly_export__SLBB__Wza_C	Poly_export__SLBB__SLBB
Burkholderia_glumae_peg_3509	2J58	Class-1	378	LIPO	PredHel=0	Poly_export__SLBB__Wza_C	Poly_export__SLBB__SLBB__Wza_C
Burkholderia_humptydooensis_peg_0769	2J58	Class-1	397	LIPO	PredHel=1	Poly_export__SLBB__Wza_C	Poly_export__SLBB__SLBB
Burkholderia_humptydooensis_peg_0794	2J58	Class-1	400	LIPO	PredHel=0	Poly_export__SLBB__Wza_C	Poly_export__SLBB__SLBB
Burkholderia_humptydooensis_peg_1854	2J58	Class-1	361	NO_SP	PredHel=0	Poly_export__SLBB__Wza_C	Poly_export__SLBB__SLBB__Wza_C
Burkholderia_humptydooensis_peg_3167	2J58	Class-1	415	NO_SP	PredHel=0	Poly_export__SLBB__Wza_C	Poly_export__SLBB__SLBB__Wza_C
Burkholderia_humptydooensis_peg_4395	2J58	Class-1	376	LIPO	PredHel=0	Poly_export__SLBB__Wza_C	Poly_export__SLBB
Burkholderia_humptydooensis_peg_4738	2J58	Class-1	392	LIPO	PredHel=0	Poly_export__SLBB__Wza_C	Poly_export__SLBB__SLBB__Wza_C
Burkholderia_lata_peg_0684	2J58	Class-1	390	LIPO	PredHel=1	Poly_export__SLBB__Wza_C	Poly_export__SLBB__SLBB
Burkholderia_lata_peg_5179	2J58	Class-1	402	LIPO	PredHel=1	Poly_export__SLBB__Wza_C	Poly_export__SLBB__SLBB
Burkholderia_lata_peg_5634	2J58	Class-1	392	LIPO	PredHel=0	Poly_export__SLBB__Wza_C	Poly_export__SLBB__SLBB__Wza_C
Burkholderia_lata_peg_6234	2J58	Class-1	389	LIPO	PredHel=1	Poly_export__SLBB__Wza_C	Poly_export__SLBB__SLBB
Burkholderia_lata_peg_7425	2J58	Class-1	391	LIPO	PredHel=1	Poly_export__SLBB__Wza_C	Poly_export__SLBB__SLBB
Burkholderia_mallei_peg_0039	2J58	Class-1	429	LIPO	PredHel=0	Poly_export__SLBB__Wza_C	Poly_export__SLBB__SLBB__Wza_C
Burkholderia_mallei_peg_1069	2J58	Class-1	387	LIPO	PredHel=0	Poly_export__SLBB__Wza_C	Poly_export__SLBB__SLBB
Burkholderia_metallica_peg_0688	2J58	Class-1	394	LIPO	PredHel=1	Poly_export__SLBB__Wza_C	Poly_export__SLBB__SLBB
Burkholderia_metallica_peg_3437	2J58	Class-1	389	LIPO	PredHel=1	Poly_export__SLBB__Wza_C	Poly_export__SLBB__SLBB
Burkholderia_metallica_peg_3909	2J58	Class-1	392	LIPO	PredHel=0	Poly_export__SLBB__Wza_C	Poly_export__SLBB__SLBB__Wza_C
Burkholderia_metallica_peg_4271	2J58	Class-1	393	SP	PredHel=1	Poly_export__SLBB__Wza_C	Poly_export__SLBB__SLBB
Burkholderia_metallica_peg_5829	2J58	Class-1	411	LIPO	PredHel=1	Poly_export__SLBB__Wza_C	Poly_export__SLBB__SLBB
Burkholderia_multivorans_peg_4633	2J58	Class-1	393	LIPO	PredHel=0	Poly_export__SLBB__Wza_C	Poly_export__SLBB__SLBB
Burkholderia_oklahomensis_peg_0997	2J58	Class-1	429	LIPO	PredHel=0	Poly_export__SLBB__Wza_C	Poly_export__SLBB__SLBB__Wza_C
Burkholderia_oklahomensis_peg_2273	2J58	Class-1	397	LIPO	PredHel=1	Poly_export__SLBB__Wza_C	Poly_export__SLBB__SLBB
Burkholderia_oklahomensis_peg_2298	2J58	Class-1	397	NO_SP	PredHel=1	Poly_export__SLBB__Wza_C	Poly_export__SLBB__SLBB
Burkholderia_oklahomensis_peg_4596	2J58	Class-1	391	LIPO	PredHel=0	Poly_export__SLBB__Wza_C	Poly_export__SLBB__SLBB__Wza_C
Burkholderia_plantarii_peg_0632	2J58	Class-1	394	LIPO	PredHel=0	Poly_export__SLBB__Wza_C	Poly_export__SLBB__SLBB
Burkholderia_plantarii_peg_4352	2J58	Class-1	372	LIPO	PredHel=0	Poly_export__SLBB__Wza_C	Poly_export__SLBB__SLBB
Burkholderia_plantarii_peg_5986	2J58	Class-1	378	LIPO	PredHel=0	Poly_export__SLBB__Wza_C	Poly_export__SLBB__SLBB__Wza_C
Burkholderia_pseudomallei_peg_0937	2J58	Class-1	429	LIPO	PredHel=0	Poly_export__SLBB__Wza_C	Poly_export__SLBB__SLBB__Wza_C
Burkholderia_pseudomallei_peg_2212	2J58	Class-1	387	LIPO	PredHel=0	Poly_export__SLBB__Wza_C	Poly_export__SLBB__SLBB
Burkholderia_pseudomallei_peg_2240	2J58	Class-1	422	NO_SP	PredHel=0	Poly_export__SLBB__Wza_C	Poly_export__SLBB__SLBB
Burkholderia_pseudomallei_peg_3632	2J58	Class-1	391	LIPO	PredHel=0	Poly_export__SLBB__Wza_C	Poly_export__SLBB__SLBB__Wza_C
Burkholderia_pyrrocinia_peg_1859	2J58	Class-1	393	LIPO	PredHel=1	Poly_export__SLBB__Wza_C	Poly_export__SLBB__SLBB
Burkholderia_pyrrocinia_peg_3460	2J58	Class-1	395	LIPO	PredHel=0	Poly_export__SLBB__Wza_C	Poly_export__SLBB__SLBB__Wza_C
Burkholderia_pyrrocinia_peg_3973	2J58	Class-1	391	LIPO	PredHel=1	Poly_export__SLBB__Wza_C	Poly_export__SLBB__SLBB
Burkholderia_pyrrocinia_peg_5905	2J58	Class-1	401	LIPO	PredHel=1	Poly_export__SLBB__Wza_C	Poly_export__SLBB__SLBB
Burkholderia_pyrrocinia_peg_6165	2J58	Class-1	389	LIPO	PredHel=1	Poly_export__SLBB__Wza_C	Poly_export__SLBB__SLBB
Burkholderia_pyrrocinia_peg_6289	2J58	Class-1	391	LIPO	PredHel=1	Poly_export__SLBB__Wza_C	Poly_export__SLBB__SLBB
Burkholderia_seminalis_peg_0689	2J58	Class-1	394	LIPO	PredHel=1	Poly_export__SLBB__Wza_C	Poly_export__SLBB__SLBB
Burkholderia_seminalis_peg_3344	2J58	Class-1	409	LIPO	PredHel=1	Poly_export__SLBB__Wza_C	Poly_export__SLBB__SLBB
Burkholderia_seminalis_peg_3910	2J58	Class-1	392	LIPO	PredHel=0	Poly_export__SLBB__Wza_C	Poly_export__SLBB__SLBB__Wza_C
Burkholderia_seminalis_peg_4354	2J58	Class-1	402	LIPO	PredHel=1	Poly_export__SLBB__Wza_C	Poly_export__SLBB__SLBB
Burkholderia_seminalis_peg_6394	2J58	Class-1	386	LIPO	PredHel=0	Poly_export__SLBB__Wza_C	Poly_export__SLBB__SLBB
Burkholderia_seminalis_peg_6448	2J58	Class-1	391	LIPO	PredHel=1	Poly_export__SLBB__Wza_C	Poly_export__SLBB__SLBB
Burkholderia_stabilis_peg_1720	2J58	Class-1	387	LIPO	PredHel=0	Poly_export__SLBB__Wza_C	Poly_export__SLBB__SLBB
Burkholderia_stabilis_peg_3805	2J58	Class-1	408	LIPO	PredHel=1	Poly_export__SLBB__Wza_C	Poly_export__SLBB__SLBB
Burkholderia_stabilis_peg_5860	2J58	Class-1	410	LIPO	PredHel=0	Poly_export__SLBB__Wza_C	Poly_export__SLBB__SLBB
Burkholderia_stabilis_peg_6426	2J58	Class-1	392	LIPO	PredHel=0	Poly_export__SLBB__Wza_C	Poly_export__SLBB__SLBB__Wza_C
Burkholderia_stagnalis_peg_3945	2J58	Class-1	348	NO_SP	PredHel=0	Poly_export__SLBB__Wza_C	Poly_export__SLBB__SLBB
Burkholderia_stagnalis_peg_3979	2J58	Class-1	393	LIPO	PredHel=0	Poly_export__SLBB__Wza_C	Poly_export__SLBB__SLBB__Wza_C
Burkholderia_stagnalis_peg_4399	2J58	Class-1	412	LIPO	PredHel=0	Poly_export__SLBB__Wza_C	Poly_export__SLBB__SLBB__Wza_C
Burkholderia_stagnalis_peg_5730	2J58	Class-1	383	LIPO	PredHel=1	Poly_export__SLBB__Wza_C	Poly_export__SLBB__SLBB
Burkholderia_territorii_peg_3589	2J58	Class-1	392	LIPO	PredHel=0	Poly_export__SLBB__Wza_C	Poly_export__SLBB__SLBB__Wza_C
Burkholderia_territorii_peg_3947	2J58	Class-1	408	LIPO	PredHel=1	Poly_export__SLBB__Wza_C	Poly_export__SLBB__SLBB
Burkholderia_thailandensis_peg_0802	2J58	Class-1	429	LIPO	PredHel=0	Poly_export__SLBB__Wza_C	Poly_export__SLBB__SLBB__Wza_C
Burkholderia_thailandensis_peg_3028	2J58	Class-1	396	LIPO	PredHel=0	Poly_export__SLBB__Wza_C	Poly_export__SLBB__SLBB
Burkholderia_thailandensis_peg_3054	2J58	Class-1	397	LIPO	PredHel=1	Poly_export__SLBB__Wza_C	Poly_export__SLBB__SLBB
Burkholderia_thailandensis_peg_4075	2J58	Class-1	391	LIPO	PredHel=0	Poly_export__SLBB__Wza_C	Poly_export__SLBB__SLBB__Wza_C
Burkholderia_ubonensis_peg_4328	2J58	Class-1	392	LIPO	PredHel=0	Poly_export__SLBB__Wza_C	Poly_export__SLBB__SLBB__Wza_C
Buttiauxella_agrestis_peg_0151	2J58	Class-1	377	LIPO	PredHel=1	Poly_export__SLBB__Wza_C	Poly_export__SLBB__SLBB__Wza_C
Buttiauxella_agrestis_peg_0161	2J58	Class-1	377	LIPO	PredHel=0	Poly_export__SLBB__Wza_C	Poly_export__SLBB__SLBB__Wza_C
Buttiauxella_agrestis_peg_1438	2J58	Class-1	377	LIPO	PredHel=0	Poly_export__SLBB__Wza_C	Poly_export__SLBB__SLBB__Wza_C
Butyricimonas_virosa_peg_3789	2J58	Class-1	256	LIPO	PredHel=0	Poly_export__SLBB__Wza_C	Poly_export__SLBB
Bythopirellula_goksoyri_peg_1208	2J58	Class-1	411	SP	PredHel=0	Poly_export__SLBB__Wza_C	Poly_export__Poly_export__SLBB
Bythopirellula_goksoyri_peg_3269	2J58	Class-1	404	LIPO	PredHel=0	Poly_export__SLBB__Wza_C	Poly_export__SLBB__SLBB
Bythopirellula_goksoyri_peg_3723	2J58	Class-1	405	LIPO	PredHel=0	Poly_export__SLBB__Wza_C	Poly_export__SLBB__SLBB
Caballeronia_insecticola_peg_2043	2J58	Class-1	384	LIPO	PredHel=1	Poly_export__SLBB__Wza_C	Poly_export__SLBB__SLBB
Caballeronia_insecticola_peg_2926	2J58	Class-1	376	LIPO	PredHel=0	Poly_export__SLBB__Wza_C	Poly_export__SLBB
Caballeronia_insecticola_peg_5926	2J58	Class-1	394	LIPO	PredHel=1	Poly_export__SLBB__Wza_C	Poly_export__SLBB__SLBB__Wza_C
Caballeronia_insecticola_peg_6228	2J58	Class-1	391	LIPO	PredHel=1	Poly_export__SLBB__Wza_C	Poly_export__SLBB__SLBB
Caldithrix_abyssi_peg_3119	2J58	Class-1	428	SP	PredHel=1	Poly_export__SLBB__Wza_C	Poly_export__SLBB__SLBB
Calothrix_brevissima_peg_0355	2J58	Class-1	487	SP	PredHel=0	Poly_export__SLBB__Wza_C	Poly_export__SLBB__SLBB__SLBB
Calothrix_brevissima_peg_5387	2J58	Class-1	451	SP	PredHel=1	Poly_export__SLBB__Wza_C	Poly_export__Poly_export__SLBB
Calothrix_parasitica_peg_3089	2J58	Class-1	477	SP	PredHel=0	Poly_export__SLBB__Wza_C	Poly_export__SLBB__SLBB
Calothrix_parasitica_peg_4871	2J58	Class-1	448	SP	PredHel=0	Poly_export__SLBB__Wza_C	Poly_export__Poly_export__SLBB
Calycomorphotria_hydatis_peg_0092	2J58	Class-1	368	LIPO	PredHel=1	Poly_export__SLBB__Wza_C	Poly_export__Poly_export
Caminibacter_mediatlanticus_peg_0350	2J58	Class-1	244	LIPO	PredHel=0	Poly_export__SLBB__Wza_C	Poly_export__SLBB
Caminibacter_pacificus_peg_1689	2J58	Class-1	247	LIPO	PredHel=0	Poly_export__SLBB__Wza_C	Poly_export__SLBB
Candidatus_Enterovibrio_luxaltus_peg_0154	2J58	Class-1	705	LIPO	PredHel=0	Poly_export__SLBB__Wza_C	Poly_export__SLBB__SLBB__SLBB__SLBB__SLBB__SLBB
Candidatus_Koribacter_versatilis_peg_3387	2J58	Class-1	324	SP	PredHel=0	Poly_export__SLBB__Wza_C	Poly_export__SLBB__SLBB
Candidatus_Kuenenia_stuttgartiensis_peg_2946	2J58	Class-1	281	LIPO	PredHel=1	Poly_export__SLBB__Wza_C	Poly_export__SLBB
Candidatus_Nitrosacidococcus_tergens_peg_0819	2J58	Class-1	278	LIPO	PredHel=0	Poly_export__SLBB__Wza_C	Poly_export__SLBB
Candidatus_Nitrosacidococcus_tergens_peg_0820	2J58	Class-1	246	LIPO	PredHel=0	Poly_export__SLBB__Wza_C	Poly_export__SLBB
Candidatus_Protochlamydia_amoebophila_peg_0178	2J58	Class-1	348	LIPO	PredHel=0	Poly_export__SLBB__Wza_C	Poly_export__SLBB__Wza_C
Candidatus_Protochlamydia_naegleriophila_peg_0181	2J58	Class-1	347	LIPO	PredHel=0	Poly_export__SLBB__Wza_C	Poly_export__SLBB__Wza_C
Candidatus_Symbiobacter_mobilis_peg_1971	2J58	Class-1	398	LIPO	PredHel=1	Poly_export__SLBB__Wza_C	Poly_export__SLBB__SLBB__Wza_C
Candidatus_Symbiobacter_mobilis_peg_2049	2J58	Class-1	386	LIPO	PredHel=0	Poly_export__SLBB__Wza_C	Poly_export__SLBB__SLBB
Casimicrobium_huifangae_peg_1600	2J58	Class-1	238	SP	PredHel=0	Poly_export__SLBB__Wza_C	Poly_export__SLBB
Caulifigura_coniformis_peg_4066	2J58	Class-1	369	LIPO	PredHel=0	Poly_export__SLBB__Wza_C	Poly_export__SLBB__SLBB
Caulobacter_flavus_peg_2860	2J58	Class-1	246	LIPO	PredHel=0	Poly_export__SLBB__Wza_C	Poly_export__SLBB
Caulobacter_flavus_peg_3767	2J58	Class-1	373	LIPO	PredHel=0	Poly_export__SLBB__Wza_C	Poly_export__SLBB__SLBB
Caulobacter_henricii_peg_1279	2J58	Class-1	246	LIPO	PredHel=0	Poly_export__SLBB__Wza_C	Poly_export__SLBB
Caulobacter_mirabilis_peg_1956	2J58	Class-1	237	SP	PredHel=0	Poly_export__SLBB__Wza_C	Poly_export__SLBB
Caulobacter_mirabilis_peg_2615	2J58	Class-1	225	SP	PredHel=0	Poly_export__SLBB__Wza_C	Poly_export__SLBB
Caulobacter_rhizosphaerae_peg_3883	2J58	Class-1	250	TATLIPO	PredHel=0	Poly_export__SLBB__Wza_C	Poly_export__SLBB
Caulobacter_segnis_peg_1913	2J58	Class-1	239	LIPO	PredHel=0	Poly_export__SLBB__Wza_C	Poly_export__SLBB
Caulobacter_soli_peg_1522	2J58	Class-1	246	TATLIPO	PredHel=0	Poly_export__SLBB__Wza_C	Poly_export__SLBB
Caulobacter_soli_peg_3936	2J58	Class-1	385	LIPO	PredHel=0	Poly_export__SLBB__Wza_C	Poly_export__SLBB__SLBB
Caulobacter_vibrioides_peg_2515	2J58	Class-1	246	LIPO	PredHel=0	Poly_export__SLBB__Wza_C	Poly_export__SLBB
Cedecea_lapagei_peg_1414	2J58	Class-1	379	LIPO	PredHel=0	Poly_export__SLBB__Wza_C	Poly_export__SLBB__SLBB__Wza_C
Cedecea_neteri_peg_1435	2J58	Class-1	379	LIPO	PredHel=0	Poly_export__SLBB__Wza_C	Poly_export__SLBB__SLBB__Wza_C
Celeribacter_ethanolicus_peg_2783	2J58	Class-1	441	NO_SP	PredHel=0	Poly_export__SLBB__Wza_C	Poly_export__SLBB__SLBB__Wza_C
Celeribacter_ethanolicus_peg_3872	2J58	Class-1	369	LIPO	PredHel=0	Poly_export__SLBB__Wza_C	Poly_export__SLBB
Celeribacter_indicus_peg_1162	2J58	Class-1	455	LIPO	PredHel=0	Poly_export__SLBB__Wza_C	Poly_export__SLBB__SLBB__Wza_C
Celeribacter_indicus_peg_3320	2J58	Class-1	377	LIPO	PredHel=0	Poly_export__SLBB__Wza_C	Poly_export__SLBB__SLBB
Celeribacter_indicus_peg_4077	2J58	Class-1	351	LIPO	PredHel=0	Poly_export__SLBB__Wza_C	Poly_export__SLBB__SLBB__Wza_C
Celeribacter_marinus_peg_0844	2J58	Class-1	369	LIPO	PredHel=0	Poly_export__SLBB__Wza_C	Poly_export__SLBB
Cereibacter_sphaeroides_peg_2051	2J58	Class-1	378	LIPO	PredHel=1	Poly_export__SLBB__Wza_C	Poly_export__SLBB__SLBB
Chania_multitudinisentens_peg_3893	2J58	Class-1	379	LIPO	PredHel=0	Poly_export__SLBB__Wza_C	Poly_export__SLBB__SLBB__Wza_C
Chitinibacter_bivalviorum_peg_1100	2J58	Class-1	309	NO_SP	PredHel=0	Poly_export__SLBB__Wza_C	Poly_export__SLBB__SLBB
Chlorobaculum_limnaeum_peg_1706	2J58	Class-1	368	LIPO	PredHel=0	Poly_export__SLBB__Wza_C	Poly_export__SLBB__SLBB
Chlorobium_limicola_peg_1799	2J58	Class-1	391	LIPO	PredHel=0	Poly_export__SLBB__Wza_C	Poly_export__SLBB__SLBB
Chlorobium_phaeobacteroides_peg_1847	2J58	Class-1	387	LIPO	PredHel=1	Poly_export__SLBB__Wza_C	Poly_export__SLBB__SLBB
Chlorobium_phaeobacteroides_peg_2377	2J58	Class-1	363	NO_SP	PredHel=0	Poly_export__SLBB__Wza_C	Poly_export__SLBB__SLBB
Chromobacterium_haemolyticum_peg_0093	2J58	Class-1	268	LIPO	PredHel=1	Poly_export__SLBB__Wza_C	Poly_export__SLBB
Chromobacterium_violaceum_peg_4371	2J58	Class-1	259	LIPO	PredHel=0	Poly_export__SLBB__Wza_C	Poly_export__SLBB
Chromohalobacter_salexigens_peg_1716	2J58	Class-1	386	LIPO	PredHel=0	Poly_export__SLBB__Wza_C	Poly_export__SLBB__SLBB__Wza_C
Chroococcidiopsis_thermalis_peg_2807	2J58	Class-1	579	SP	PredHel=0	Poly_export__SLBB__Wza_C	Poly_export__SLBB__SLBB__SLBB
Chryseobacterium_carnipullorum_peg_2958	2J58	Class-1	243	LIPO	PredHel=0	Poly_export__SLBB__Wza_C	Poly_export__SLBB
Chryseobacterium_joostei_peg_1336	2J58	Class-1	243	LIPO	PredHel=0	Poly_export__SLBB__Wza_C	Poly_export__SLBB
Chryseobacterium_shandongense_peg_0889	2J58	Class-1	243	LIPO	PredHel=1	Poly_export__SLBB__Wza_C	Poly_export__SLBB
Chryseobacterium_taihuense_peg_1224	2J58	Class-1	234	LIPO	PredHel=0	Poly_export__SLBB__Wza_C	Poly_export__SLBB
Chryseolinea_soli_peg_0203	2J58	Class-1	224	NO_SP	PredHel=0	Poly_export__SLBB__Wza_C	Poly_export
Ciceribacter_thiooxidans_peg_4250	2J58	Class-1	389	LIPO	PredHel=1	Poly_export__SLBB__Wza_C	Poly_export__SLBB
Citrifermentans_bemidjiense_peg_1070	2J58	Class-1	227	LIPO	PredHel=0	Poly_export__SLBB__Wza_C	Poly_export__SLBB
Citrobacter_amalonaticus_peg_2212	2J58	Class-1	378	LIPO	PredHel=0	Poly_export__SLBB__Wza_C	Poly_export__SLBB__SLBB__Wza_C
Citrobacter_arsenatis_peg_3092	2J58	Class-1	379	LIPO	PredHel=0	Poly_export__SLBB__Wza_C	Poly_export__SLBB__SLBB__Wza_C
Citrobacter_braakii_peg_1700	2J58	Class-1	355	LIPO	PredHel=0	Poly_export__SLBB__Wza_C	Poly_export
Citrobacter_braakii_peg_2506	2J58	Class-1	379	LIPO	PredHel=0	Poly_export__SLBB__Wza_C	Poly_export__SLBB__SLBB__Wza_C
Citrobacter_farmeri_peg_2960	2J58	Class-1	378	LIPO	PredHel=0	Poly_export__SLBB__Wza_C	Poly_export__SLBB__SLBB__Wza_C
Citrobacter_freundii_peg_0858	2J58	Class-1	379	LIPO	PredHel=0	Poly_export__SLBB__Wza_C	Poly_export__SLBB__SLBB__Wza_C
Citrobacter_koseri_peg_0605	2J58	Class-1	379	LIPO	PredHel=0	Poly_export__SLBB__Wza_C	Poly_export__SLBB__SLBB__Wza_C
Citrobacter_pasteurii_peg_3230	2J58	Class-1	379	LIPO	PredHel=0	Poly_export__SLBB__Wza_C	Poly_export__SLBB__SLBB__Wza_C
Citrobacter_portucalensis_peg_3879	2J58	Class-1	379	LIPO	PredHel=0	Poly_export__SLBB__Wza_C	Poly_export__SLBB__SLBB__Wza_C
Citrobacter_rodentium_peg_2164	2J58	Class-1	378	LIPO	PredHel=0	Poly_export__SLBB__Wza_C	Poly_export__SLBB__SLBB__Wza_C
Citrobacter_telavivensis_peg_2269	2J58	Class-1	378	LIPO	PredHel=0	Poly_export__SLBB__Wza_C	Poly_export__SLBB__SLBB__Wza_C
Citrobacter_tructae_peg_0357	2J58	Class-1	379	LIPO	PredHel=0	Poly_export__SLBB__Wza_C	Poly_export__SLBB__SLBB__Wza_C
Collimonas_fungivorans_peg_2300	2J58	Class-1	377	LIPO	PredHel=1	Poly_export__SLBB__Wza_C	Poly_export__SLBB__SLBB
Collimonas_pratensis_peg_2662	2J58	Class-1	358	NO_SP	PredHel=0	Poly_export__SLBB__Wza_C	Poly_export__SLBB__SLBB
Collimonas_pratensis_peg_3813	2J58	Class-1	375	LIPO	PredHel=0	Poly_export__SLBB__Wza_C	Poly_export__SLBB__SLBB__Wza_C
Colwellia_psychrerythraea_peg_0482	2J58	Class-1	375	LIPO	PredHel=0	Poly_export__SLBB__Wza_C	Poly_export__SLBB__SLBB__Wza_C
Colwellia_psychrerythraea_peg_2836	2J58	Class-1	415	LIPO	PredHel=0	Poly_export__SLBB__Wza_C	Poly_export__SLBB
Comamonas_aquatica_peg_1244	2J58	Class-1	388	LIPO	PredHel=0	Poly_export__SLBB__Wza_C	Poly_export__SLBB__SLBB
Conchiformibius_steedae_peg_1145	2J58	Class-1	375	LIPO	PredHel=0	Poly_export__SLBB__Wza_C	Poly_export__SLBB__SLBB__Wza_C
Coraliomargarita_akajimensis_peg_2364	2J58	Class-1	217	SP	PredHel=0	Poly_export__SLBB__Wza_C	Poly_export__SLBB
Corallococcus_coralloides_peg_6741	2J58	Class-1	373	LIPO	PredHel=0	Poly_export__SLBB__Wza_C	Poly_export__SLBB__SLBB__Wza_C
Crateriforma_conspicua_peg_0302	2J58	Class-1	461	SP	PredHel=1	Poly_export__SLBB__Wza_C	Poly_export__Poly_export__SLBB
Crateriforma_conspicua_peg_2148	2J58	Class-1	442	LIPO	PredHel=0	Poly_export__SLBB__Wza_C	Poly_export
Crateriforma_conspicua_peg_3654	2J58	Class-1	421	NO_SP	PredHel=0	Poly_export__SLBB__Wza_C	Poly_export__Poly_export__SLBB
Crateriforma_conspicua_peg_4111	2J58	Class-1	430	LIPO	PredHel=0	Poly_export__SLBB__Wza_C	Poly_export__Poly_export__Poly_export
Croceibacterium_atlanticum_peg_0287	2J58	Class-1	206	NO_SP	PredHel=0	Poly_export__SLBB__Wza_C	Poly_export__SLBB
Croceicoccus_marinus_peg_0856	2J58	Class-1	376	LIPO	PredHel=0	Poly_export__SLBB__Wza_C	Poly_export__SLBB__SLBB
Crocosphaera_subtropica_peg_3964	2J58	Class-1	413	NO_SP	PredHel=1	Poly_export__SLBB__Wza_C	Poly_export__SLBB
Cronobacter_condimenti_peg_2517	2J58	Class-1	379	LIPO	PredHel=0	Poly_export__SLBB__Wza_C	Poly_export__SLBB__SLBB__Wza_C
Cronobacter_dublinensis_peg_2645	2J58	Class-1	379	LIPO	PredHel=0	Poly_export__SLBB__Wza_C	Poly_export__SLBB__SLBB__Wza_C
Cronobacter_malonaticus_peg_1267	2J58	Class-1	379	LIPO	PredHel=0	Poly_export__SLBB__Wza_C	Poly_export__SLBB__SLBB__Wza_C
Cronobacter_muytjensii_peg_1064	2J58	Class-1	379	LIPO	PredHel=0	Poly_export__SLBB__Wza_C	Poly_export__SLBB__SLBB__Wza_C
Cronobacter_sakazakii_peg_0581	2J58	Class-1	379	LIPO	PredHel=0	Poly_export__SLBB__Wza_C	Poly_export__SLBB__SLBB__Wza_C
Cronobacter_universalis_peg_2591	2J58	Class-1	379	LIPO	PredHel=0	Poly_export__SLBB__Wza_C	Poly_export__SLBB__SLBB__Wza_C
Cupriavidus_basilensis_peg_4145	2J58	Class-1	364	LIPO	PredHel=0	Poly_export__SLBB__Wza_C	Poly_export__SLBB__SLBB__Wza_C
Cupriavidus_basilensis_peg_4718	2J58	Class-1	386	LIPO	PredHel=0	Poly_export__SLBB__Wza_C	Poly_export__SLBB__Wza_C
Cupriavidus_basilensis_peg_4917	2J58	Class-1	379	LIPO	PredHel=1	Poly_export__SLBB__Wza_C	Poly_export__SLBB__SLBB__Wza_C
Cupriavidus_gilardii_peg_1994	2J58	Class-1	393	LIPO	PredHel=1	Poly_export__SLBB__Wza_C	Poly_export__SLBB__SLBB
Cupriavidus_malaysiensis_peg_1134	2J58	Class-1	377	LIPO	PredHel=1	Poly_export__SLBB__Wza_C	Poly_export__SLBB__SLBB__Wza_C
Cupriavidus_malaysiensis_peg_4037	2J58	Class-1	387	LIPO	PredHel=1	Poly_export__SLBB__Wza_C	Poly_export__SLBB__SLBB
Cupriavidus_nantongensis_peg_2810	2J58	Class-1	379	LIPO	PredHel=0	Poly_export__SLBB__Wza_C	Poly_export__SLBB__SLBB__Wza_C
Cupriavidus_nantongensis_peg_6337	2J58	Class-1	391	LIPO	PredHel=1	Poly_export__SLBB__Wza_C	Poly_export__SLBB__SLBB
Cupriavidus_necator_peg_1867	2J58	Class-1	400	LIPO	PredHel=1	Poly_export__SLBB__Wza_C	Poly_export__SLBB__SLBB__Wza_C
Cupriavidus_necator_peg_3762	2J58	Class-1	389	LIPO	PredHel=1	Poly_export__SLBB__Wza_C	Poly_export__SLBB__SLBB__Wza_C
Cupriavidus_neocaledonicus_peg_1742	2J58	Class-1	379	LIPO	PredHel=0	Poly_export__SLBB__Wza_C	Poly_export__SLBB__SLBB__Wza_C
Cupriavidus_neocaledonicus_peg_5748	2J58	Class-1	363	LIPO	PredHel=0	Poly_export__SLBB__Wza_C	Poly_export__SLBB__SLBB
Cupriavidus_oxalaticus_peg_1461	2J58	Class-1	363	LIPO	PredHel=0	Poly_export__SLBB__Wza_C	Poly_export__SLBB__SLBB
Cupriavidus_pinatubonensis_peg_1355	2J58	Class-1	391	LIPO	PredHel=0	Poly_export__SLBB__Wza_C	Poly_export__SLBB__SLBB
Cupriavidus_pinatubonensis_peg_6528	2J58	Class-1	379	LIPO	PredHel=1	Poly_export__SLBB__Wza_C	Poly_export__SLBB__SLBB__Wza_C
Cupriavidus_taiwanensis_peg_1576	2J58	Class-1	379	LIPO	PredHel=1	Poly_export__SLBB__Wza_C	Poly_export__SLBB__SLBB__Wza_C
Cupriavidus_taiwanensis_peg_3138	2J58	Class-1	363	LIPO	PredHel=0	Poly_export__SLBB__Wza_C	Poly_export__SLBB__SLBB
Cyanobacterium_aponinum_peg_0364	2J58	Class-1	522	LIPO	PredHel=0	Poly_export__SLBB__Wza_C	Poly_export__SLBB__SLBB
Cyanobacterium_aponinum_peg_1630	2J58	Class-1	487	SP	PredHel=0	Poly_export__SLBB__Wza_C	Poly_export__SLBB__SLBB__SLBB__SLBB
Cyanobium_gracile_peg_0348	2J58	Class-1	355	TAT	PredHel=1	Poly_export__SLBB__Wza_C	Poly_export
Cyanobium_gracile_peg_1191	2J58	Class-1	383	SP	PredHel=1	Poly_export__SLBB__Wza_C	Poly_export__SLBB__SLBB
Cyclobacterium_amurskyense_peg_2937	2J58	Class-1	245	NO_SP	PredHel=0	Poly_export__SLBB__Wza_C	Poly_export__SLBB
Cyclobacterium_marinum_peg_2990	2J58	Class-1	244	NO_SP	PredHel=0	Poly_export__SLBB__Wza_C	Poly_export__SLBB
Cylindrospermopsis_curvispora_peg_1141	2J58	Class-1	477	SP	PredHel=0	Poly_export__SLBB__Wza_C	Poly_export__SLBB__SLBB
Cylindrospermopsis_raciborskii_peg_2209	2J58	Class-1	477	SP	PredHel=0	Poly_export__SLBB__Wza_C	Poly_export__SLBB__SLBB
Cylindrospermum_stagnale_peg_4315	2J58	Class-1	490	TAT	PredHel=0	Poly_export__SLBB__Wza_C	Poly_export__SLBB__SLBB__Poly_export__SLBB
Cylindrospermum_stagnale_peg_5716	2J58	Class-1	452	SP	PredHel=0	Poly_export__SLBB__Wza_C	Poly_export__Poly_export__SLBB
Cytophaga_hutchinsonii_peg_0836	2J58	Class-1	225	NO_SP	PredHel=0	Poly_export__SLBB__Wza_C	Poly_export__SLBB
Cytophaga_hutchinsonii_peg_2765	2J58	Class-1	247	LIPO	PredHel=2	Poly_export__SLBB__Wza_C	Poly_export__SLBB
Cytophaga_hutchinsonii_peg_3692	2J58	Class-1	259	LIPO	PredHel=2	Poly_export__SLBB__Wza_C	Poly_export
Dactylococcopsis_salina_peg_3169	2J58	Class-1	390	SP	PredHel=0	Poly_export__SLBB__Wza_C	Poly_export__SLBB__SLBB
Defluviitoga_tunisiensis_peg_1775	2J58	Class-1	835	NO_SP	PredHel=1	Poly_export__SLBB__Wza_C	Poly_export__SLBB__SLBB
Desulfobacca_acetoxidans_peg_1307	2J58	Class-1	329	LIPO	PredHel=0	Poly_export__SLBB__Wza_C	Poly_export__Poly_export__SLBB
Desulfobacter_hydrogenophilus_peg_1998	2J58	Class-1	337	LIPO	PredHel=1	Poly_export__SLBB__Wza_C	Poly_export__Poly_export__SLBB
Desulfobacula_toluolica_peg_3774	2J58	Class-1	345	LIPO	PredHel=0	Poly_export__SLBB__Wza_C	Poly_export__Poly_export__SLBB
Desulfobulbus_oralis_peg_1346	2J58	Class-1	342	LIPO	PredHel=0	Poly_export__SLBB__Wza_C	Poly_export__Poly_export__SLBB
Desulfolutivibrio_sulfoxidireducens_peg_0205	2J58	Class-1	372	LIPO	PredHel=1	Poly_export__SLBB__Wza_C	Poly_export__Poly_export__SLBB
Desulfolutivibrio_sulfoxidireducens_peg_3474	2J58	Class-1	401	LIPO	PredHel=1	Poly_export__SLBB__Wza_C	Poly_export__SLBB__SLBB
Desulfomonile_tiedjei_peg_0882	2J58	Class-1	346	LIPO	PredHel=0	Poly_export__SLBB__Wza_C	Poly_export__Poly_export__SLBB
Desulfomonile_tiedjei_peg_2498	2J58	Class-1	334	NO_SP	PredHel=0	Poly_export__SLBB__Wza_C	Poly_export__Poly_export__SLBB
Desulfomonile_tiedjei_peg_2758	2J58	Class-1	335	NO_SP	PredHel=0	Poly_export__SLBB__Wza_C	Poly_export__Poly_export__SLBB
Desulfomonile_tiedjei_peg_4803	2J58	Class-1	357	LIPO	PredHel=1	Poly_export__SLBB__Wza_C	Poly_export__Poly_export__SLBB
Desulfonema_limicola_peg_1581	2J58	Class-1	709	LIPO	PredHel=0	Poly_export__SLBB__Wza_C	Poly_export__SLBB__SLBB
Desulfonema_magnum_peg_4092	2J58	Class-1	329	LIPO	PredHel=0	Poly_export__SLBB__Wza_C	Poly_export__Poly_export__SLBB
Desulfosarcina_alkanivorans_peg_1967	2J58	Class-1	332	LIPO	PredHel=1	Poly_export__SLBB__Wza_C	Poly_export__Poly_export__SLBB
Desulfovibrio_carbinolicus_peg_3781	2J58	Class-1	288	LIPO	PredHel=0	Poly_export__SLBB__Wza_C	Poly_export__SLBB
Desulfovibrio_carbinoliphilus_peg_0097	2J58	Class-1	266	SP	PredHel=0	Poly_export__SLBB__Wza_C	Poly_export__SLBB
Desulfovibrio_carbinoliphilus_peg_1572	2J58	Class-1	270	LIPO	PredHel=0	Poly_export__SLBB__Wza_C	Poly_export__SLBB
Desulfovibrio_ferrophilus_peg_2476	2J58	Class-1	356	LIPO	PredHel=0	Poly_export__SLBB__Wza_C	Poly_export__Poly_export__SLBB
Desulfovibrio_gigas_peg_1801	2J58	Class-1	378	NO_SP	PredHel=0	Poly_export__SLBB__Wza_C	Poly_export__Poly_export__SLBB
Desulfovibrio_gigas_peg_2737	2J58	Class-1	288	LIPO	PredHel=0	Poly_export__SLBB__Wza_C	Poly_export__SLBB
Desulfovibrio_gigas_peg_3319	2J58	Class-1	391	LIPO	PredHel=0	Poly_export__SLBB__Wza_C	Poly_export__SLBB__SLBB
Desulfovibrio_magneticus_peg_0272	2J58	Class-1	288	LIPO	PredHel=0	Poly_export__SLBB__Wza_C	Poly_export__SLBB
Desulfovibrio_marinus_peg_0356	2J58	Class-1	255	LIPO	PredHel=1	Poly_export__SLBB__Wza_C	Poly_export__SLBB
Desulfovibrio_sulfodismutans_peg_2186	2J58	Class-1	395	LIPO	PredHel=1	Poly_export__SLBB__Wza_C	Poly_export__SLBB__SLBB
Desulfovibrio_sulfodismutans_peg_2973	2J58	Class-1	393	NO_SP	PredHel=1	Poly_export__SLBB__Wza_C	Poly_export__Poly_export__SLBB
Desulfovibrio_vulgaris_peg_3079	2J58	Class-1	268	NO_SP	PredHel=1	Poly_export__SLBB__Wza_C	Poly_export__SLBB
Desulfuromonas_soudanensis_peg_2258	2J58	Class-1	351	LIPO	PredHel=1	Poly_export__SLBB__Wza_C	Poly_export__SLBB__SLBB
Dickeya_chrysanthemi_peg_2810	2J58	Class-1	378	LIPO	PredHel=0	Poly_export__SLBB__Wza_C	Poly_export__SLBB__SLBB__Wza_C
Dickeya_dadantii_peg_1335	2J58	Class-1	378	LIPO	PredHel=0	Poly_export__SLBB__Wza_C	Poly_export__SLBB__SLBB__Wza_C
Dickeya_dianthicola_peg_1340	2J58	Class-1	378	LIPO	PredHel=0	Poly_export__SLBB__Wza_C	Poly_export__SLBB__SLBB__Wza_C
Dickeya_fangzhongdai_peg_1371	2J58	Class-1	378	LIPO	PredHel=0	Poly_export__SLBB__Wza_C	Poly_export__SLBB__SLBB__Wza_C
Dickeya_poaceiphila_peg_2425	2J58	Class-1	378	LIPO	PredHel=0	Poly_export__SLBB__Wza_C	Poly_export__SLBB__SLBB__Wza_C
Dickeya_poaceiphila_peg_3152	2J58	Class-1	378	LIPO	PredHel=1	Poly_export__SLBB__Wza_C	Poly_export__SLBB__SLBB__Wza_C
Dickeya_solani_peg_1099	2J58	Class-1	378	LIPO	PredHel=0	Poly_export__SLBB__Wza_C	Poly_export__SLBB__SLBB__Wza_C
Dickeya_zeae_peg_1268	2J58	Class-1	378	LIPO	PredHel=0	Poly_export__SLBB__Wza_C	Poly_export__SLBB__SLBB__Wza_C
Dictyoglomus_thermophilum_peg_0435	2J58	Class-1	587	SP	PredHel=0	Poly_export__SLBB__Wza_C	Poly_export__SLBB__SLBB__SLBB__SLBB__SLBB
Dictyoglomus_turgidum_peg_0614	2J58	Class-1	580	SP	PredHel=1	Poly_export__SLBB__Wza_C	Poly_export__SLBB__SLBB__SLBB__SLBB__SLBB
Dinoroseobacter_shibae_peg_2273	2J58	Class-1	378	LIPO	PredHel=0	Poly_export__SLBB__Wza_C	Poly_export__SLBB
Dolichospermum_compactum_peg_3379	2J58	Class-1	479	SP	PredHel=0	Poly_export__SLBB__Wza_C	Poly_export__SLBB__SLBB
Dyella_caseinilytica_peg_3841	2J58	Class-1	344	NO_SP	PredHel=0	Poly_export__SLBB__Wza_C	Poly_export__SLBB__Wza_C
Dyella_thiooxydans_peg_2316	2J58	Class-1	365	LIPO	PredHel=0	Poly_export__SLBB__Wza_C	Poly_export__SLBB__Wza_C
Edwardsiella_tarda_peg_2755	2J58	Class-1	371	LIPO	PredHel=0	Poly_export__SLBB__Wza_C	Poly_export__SLBB__SLBB__Wza_C
Elizabethkingia_anophelis_peg_1943	2J58	Class-1	265	LIPO	PredHel=1	Poly_export__SLBB__Wza_C	Poly_export__SLBB
Elizabethkingia_bruuniana_peg_0152	2J58	Class-1	265	LIPO	PredHel=1	Poly_export__SLBB__Wza_C	Poly_export__SLBB
Empedobacter_falsenii_peg_0380	2J58	Class-1	242	NO_SP	PredHel=1	Poly_export__SLBB__Wza_C	Poly_export
Ensifer_adhaerens_peg_0209	2J58	Class-1	395	LIPO	PredHel=0	Poly_export__SLBB__Wza_C	Poly_export__SLBB
Ensifer_adhaerens_peg_4930	2J58	Class-1	397	LIPO	PredHel=0	Poly_export__SLBB__Wza_C	Poly_export__SLBB
Ensifer_alkalisoli_peg_0178	2J58	Class-1	395	LIPO	PredHel=0	Poly_export__SLBB__Wza_C	Poly_export__SLBB
Ensifer_mexicanus_peg_0650	2J58	Class-1	395	LIPO	PredHel=0	Poly_export__SLBB__Wza_C	Poly_export__SLBB__SLBB
Ensifer_sojae_peg_0177	2J58	Class-1	395	LIPO	PredHel=0	Poly_export__SLBB__Wza_C	Poly_export__SLBB
Enterobacter_asburiae_peg_1373	2J58	Class-1	379	LIPO	PredHel=0	Poly_export__SLBB__Wza_C	Poly_export__SLBB__SLBB__Wza_C
Enterobacter_asburiae_peg_1406	2J58	Class-1	379	LIPO	PredHel=0	Poly_export__SLBB__Wza_C	Poly_export__SLBB__SLBB__Wza_C
Enterobacter_bugandensis_peg_2848	2J58	Class-1	379	LIPO	PredHel=0	Poly_export__SLBB__Wza_C	Poly_export__SLBB__SLBB__Wza_C
Enterobacter_bugandensis_peg_2883	2J58	Class-1	379	LIPO	PredHel=0	Poly_export__SLBB__Wza_C	Poly_export__SLBB__SLBB__Wza_C
Enterobacter_cancerogenus_peg_2904	2J58	Class-1	379	LIPO	PredHel=0	Poly_export__SLBB__Wza_C	Poly_export__SLBB__SLBB__Wza_C
Enterobacter_cancerogenus_peg_2938	2J58	Class-1	378	LIPO	PredHel=0	Poly_export__SLBB__Wza_C	Poly_export__SLBB__SLBB__Wza_C
Enterobacter_chengduensis_peg_3168	2J58	Class-1	379	LIPO	PredHel=0	Poly_export__SLBB__Wza_C	Poly_export__SLBB__SLBB__Wza_C
Enterobacter_chengduensis_peg_3210	2J58	Class-1	379	LIPO	PredHel=0	Poly_export__SLBB__Wza_C	Poly_export__SLBB__SLBB__Wza_C
Enterobacter_cloacae_peg_2958	2J58	Class-1	379	LIPO	PredHel=0	Poly_export__SLBB__Wza_C	Poly_export__SLBB__SLBB__Wza_C
Enterobacter_cloacae_peg_3003	2J58	Class-1	379	LIPO	PredHel=0	Poly_export__SLBB__Wza_C	Poly_export__SLBB__SLBB__Wza_C
Enterobacter_kobei_peg_1507	2J58	Class-1	380	LIPO	PredHel=0	Poly_export__SLBB__Wza_C	Poly_export__SLBB__SLBB__Wza_C
Enterobacter_lignolyticus_peg_2742	2J58	Class-1	378	LIPO	PredHel=0	Poly_export__SLBB__Wza_C	Poly_export__SLBB__SLBB__Wza_C
Enterobacter_ludwigii_peg_2175	2J58	Class-1	379	LIPO	PredHel=0	Poly_export__SLBB__Wza_C	Poly_export__SLBB__SLBB__Wza_C
Enterobacter_ludwigii_peg_2215	2J58	Class-1	379	LIPO	PredHel=0	Poly_export__SLBB__Wza_C	Poly_export__SLBB__SLBB__Wza_C
Enterobacter_oligotrophicus_peg_0775	2J58	Class-1	378	LIPO	PredHel=0	Poly_export__SLBB__Wza_C	Poly_export__SLBB__SLBB__Wza_C
Enterobacter_oligotrophicus_peg_0817	2J58	Class-1	379	LIPO	PredHel=0	Poly_export__SLBB__Wza_C	Poly_export__SLBB__SLBB__Wza_C
Enterobacter_roggenkampii_peg_2808	2J58	Class-1	379	LIPO	PredHel=0	Poly_export__SLBB__Wza_C	Poly_export__SLBB__SLBB__Wza_C
Enterobacter_roggenkampii_peg_2843	2J58	Class-1	378	LIPO	PredHel=0	Poly_export__SLBB__Wza_C	Poly_export__SLBB__SLBB__Wza_C
Enterobacter_sichuanensis_peg_0795	2J58	Class-1	379	LIPO	PredHel=0	Poly_export__SLBB__Wza_C	Poly_export__SLBB__SLBB__Wza_C
Enterobacter_sichuanensis_peg_2887	2J58	Class-1	379	LIPO	PredHel=0	Poly_export__SLBB__Wza_C	Poly_export__SLBB__SLBB__Wza_C
Enterobacter_sichuanensis_peg_2927	2J58	Class-1	379	LIPO	PredHel=1	Poly_export__SLBB__Wza_C	Poly_export__SLBB__SLBB__Wza_C
Enterobacter_soli_peg_2820	2J58	Class-1	379	LIPO	PredHel=0	Poly_export__SLBB__Wza_C	Poly_export__SLBB__SLBB__Wza_C
Enterobacter_soli_peg_2870	2J58	Class-1	379	LIPO	PredHel=0	Poly_export__SLBB__Wza_C	Poly_export__SLBB__SLBB__Wza_C
Ephemeroptericola_cinctiostellae_peg_0772	2J58	Class-1	393	LIPO	PredHel=0	Poly_export__SLBB__Wza_C	Poly_export__SLBB
Erwinia_amylovora_peg_2023	2J58	Class-1	377	LIPO	PredHel=0	Poly_export__SLBB__Wza_C	Poly_export__SLBB__SLBB__Wza_C
Erwinia_billingiae_peg_2979	2J58	Class-1	377	LIPO	PredHel=0	Poly_export__SLBB__Wza_C	Poly_export__SLBB__SLBB__Wza_C
Erwinia_gerundensis_peg_2324	2J58	Class-1	377	LIPO	PredHel=0	Poly_export__SLBB__Wza_C	Poly_export__SLBB__SLBB__Wza_C
Erwinia_persicina_peg_1461	2J58	Class-1	377	LIPO	PredHel=0	Poly_export__SLBB__Wza_C	Poly_export__SLBB__SLBB__Wza_C
Erwinia_pyrifoliae_peg_2219	2J58	Class-1	377	LIPO	PredHel=0	Poly_export__SLBB__Wza_C	Poly_export__SLBB__SLBB__Wza_C
Erwinia_tasmaniensis_peg_1299	2J58	Class-1	377	LIPO	PredHel=0	Poly_export__SLBB__Wza_C	Poly_export__SLBB__SLBB__Wza_C
Erythrobacter_aureus_peg_2225	2J58	Class-1	242	LIPO	PredHel=0	Poly_export__SLBB__Wza_C	Poly_export__SLBB
Erythrobacter_litoralis_peg_0073	2J58	Class-1	381	LIPO	PredHel=0	Poly_export__SLBB__Wza_C	Poly_export__SLBB__SLBB
Erythrobacter_mangrovi_peg_2657	2J58	Class-1	365	LIPO	PredHel=0	Poly_export__SLBB__Wza_C	Poly_export__SLBB__SLBB
Erythrobacter_neustonensis_peg_0550	2J58	Class-1	223	LIPO	PredHel=0	Poly_export__SLBB__Wza_C	Poly_export__SLBB
Escherichia_albertii_peg_2590	2J58	Class-1	379	LIPO	PredHel=0	Poly_export__SLBB__Wza_C	Poly_export__SLBB__SLBB__Wza_C
Escherichia_coli_K-12_MG1655_peg_0958	2J58	Class-1	379	LIPO	PredHel=0	Poly_export__SLBB__Wza_C	Poly_export__SLBB__SLBB__Wza_C
Escherichia_coli_K-12_MG1655_peg_2041	2J58	Class-1	379	LIPO	PredHel=0	Poly_export__SLBB__Wza_C	Poly_export__SLBB__SLBB__Wza_C
Escherichia_coli_O127_peg_0982	2J58	Class-1	379	LIPO	PredHel=0	Poly_export__SLBB__Wza_C	Poly_export__SLBB__SLBB__Wza_C
Escherichia_coli_O127_peg_2219	2J58	Class-1	379	LIPO	PredHel=0	Poly_export__SLBB__Wza_C	Poly_export__SLBB__SLBB__Wza_C
Escherichia_coli_O7_peg_2364	2J58	Class-1	379	LIPO	PredHel=0	Poly_export__SLBB__Wza_C	Poly_export__SLBB__SLBB__Wza_C
Escherichia_coli_RIMD_0509952_peg_1066	2J58	Class-1	379	LIPO	PredHel=0	Poly_export__SLBB__Wza_C	Poly_export__SLBB__SLBB__Wza_C
Escherichia_coli_RIMD_0509952_peg_2668	2J58	Class-1	379	LIPO	PredHel=0	Poly_export__SLBB__Wza_C	Poly_export__SLBB__SLBB__Wza_C
Escherichia_fergusonii_peg_1093	2J58	Class-1	379	LIPO	PredHel=0	Poly_export__SLBB__Wza_C	Poly_export__SLBB__SLBB__Wza_C
Escherichia_marmotae_peg_2495	2J58	Class-1	379	LIPO	PredHel=0	Poly_export__SLBB__Wza_C	Poly_export__SLBB__SLBB__Wza_C
Euhalothece_natronophila_peg_0103	2J58	Class-1	421	SP	PredHel=0	Poly_export__SLBB__Wza_C	Poly_export__SLBB__SLBB
Ferrimonas_balearica_peg_0125	2J58	Class-1	339	LIPO	PredHel=0	Poly_export__SLBB__Wza_C	Poly_export__Poly_export__SLBB
Ferrimonas_lipolytica_peg_1011	2J58	Class-1	423	LIPO	PredHel=0	Poly_export__SLBB__Wza_C	Poly_export
Fervidobacterium_changbaicum_peg_1655	2J58	Class-1	1148	SP	PredHel=1	Poly_export__SLBB__Wza_C	Poly_export__SLBB
Fervidobacterium_pennivorans_peg_0099	2J58	Class-1	1148	SP	PredHel=1	Poly_export__SLBB__Wza_C	Poly_export__SLBB
Fibrella_aestuarina_peg_4812	2J58	Class-1	250	LIPO	PredHel=0	Poly_export__SLBB__Wza_C	Poly_export__SLBB
Fibrobacter_succinogenes_peg_1140	2J58	Class-1	374	LIPO	PredHel=0	Poly_export__SLBB__Wza_C	Poly_export__SLBB__SLBB__Wza_C
Fibrobacter_succinogenes_peg_1762	2J58	Class-1	393	SP	PredHel=1	Poly_export__SLBB__Wza_C	Poly_export
Filimonas_lacunae_peg_2768	2J58	Class-1	251	LIPO	PredHel=0	Poly_export__SLBB__Wza_C	Poly_export__SLBB
Fimbriimonas_ginsengisoli_peg_3203	2J58	Class-1	380	SP	PredHel=0	Poly_export__SLBB__Wza_C	Poly_export__SLBB__SLBB__SLBB
Flavisolibacter_tropicus_peg_0595	2J58	Class-1	266	LIPO	PredHel=2	Poly_export__SLBB__Wza_C	Poly_export__SLBB
Flavisolibacter_tropicus_peg_3957	2J58	Class-1	258	LIPO	PredHel=1	Poly_export__SLBB__Wza_C	Poly_export__SLBB
Flavivirga_eckloniae_peg_1069	2J58	Class-1	264	LIPO	PredHel=2	Poly_export__SLBB__Wza_C	Poly_export
Flavobacterium_branchiophilum_peg_2187	2J58	Class-1	249	LIPO	PredHel=1	Poly_export__SLBB__Wza_C	Poly_export__SLBB
Flavobacterium_nackdongense_peg_0289	2J58	Class-1	242	LIPO	PredHel=1	Poly_export__SLBB__Wza_C	Poly_export__SLBB
Fluviibacter_phosphoraccumulans_peg_1934	2J58	Class-1	396	LIPO	PredHel=1	Poly_export__SLBB__Wza_C	Poly_export__SLBB__SLBB
Fluviicola_taffensis_peg_2027	2J58	Class-1	230	NO_SP	PredHel=1	Poly_export__SLBB__Wza_C	Poly_export__SLBB
Frateuria_aurantia_peg_0487	2J58	Class-1	277	LIPO	PredHel=0	Poly_export__SLBB__Wza_C	Poly_export__SLBB
Frateuria_aurantia_peg_2698	2J58	Class-1	388	LIPO	PredHel=1	Poly_export__SLBB__Wza_C	Poly_export__SLBB__SLBB
Frigidibacter_mobilis_peg_2056	2J58	Class-1	441	LIPO	PredHel=0	Poly_export__SLBB__Wza_C	Poly_export__SLBB__SLBB__Wza_C
Frigidibacter_mobilis_peg_2895	2J58	Class-1	378	LIPO	PredHel=0	Poly_export__SLBB__Wza_C	Poly_export__SLBB__SLBB
Frigoriglobus_tundricola_peg_0770	2J58	Class-1	377	SP	PredHel=0	Poly_export__SLBB__Wza_C	Poly_export__Poly_export
Frigoriglobus_tundricola_peg_4612	2J58	Class-1	274	LIPO	PredHel=0	Poly_export__SLBB__Wza_C	Poly_export__SLBB
Frischella_perrara_peg_0233	2J58	Class-1	389	LIPO	PredHel=1	Poly_export__SLBB__Wza_C	Poly_export__SLBB__SLBB__Wza_C
Fuerstiella_marisgermanici_peg_0717	2J58	Class-1	445	LIPO	PredHel=1	Poly_export__SLBB__Wza_C	Poly_export
Fuerstiella_marisgermanici_peg_4401	2J58	Class-1	420	LIPO	PredHel=0	Poly_export__SLBB__Wza_C	Poly_export__Poly_export
Fuerstiella_marisgermanici_peg_5066	2J58	Class-1	354	LIPO	PredHel=0	Poly_export__SLBB__Wza_C	Poly_export__SLBB__SLBB
Fuscovulum_blasticum_peg_3307	2J58	Class-1	362	NO_SP	PredHel=0	Poly_export__SLBB__Wza_C	Poly_export__SLBB
Geminocystis_herdmanii_peg_0842	2J58	Class-1	521	SP	PredHel=1	Poly_export__SLBB__Wza_C	Poly_export__SLBB__SLBB
Geminocystis_herdmanii_peg_2479	2J58	Class-1	462	SP	PredHel=0	Poly_export__SLBB__Wza_C	Poly_export__SLBB__SLBB__SLBB
Geminocystis_herdmanii_peg_3584	2J58	Class-1	363	SP	PredHel=1	Poly_export__SLBB__Wza_C	Poly_export
Gemmata_massiliana_peg_5913	2J58	Class-1	318	LIPO	PredHel=1	Poly_export__SLBB__Wza_C	Poly_export__SLBB
Gemmata_massiliana_peg_7118	2J58	Class-1	366	SP	PredHel=0	Poly_export__SLBB__Wza_C	Poly_export__Poly_export
Gemmata_massiliana_peg_7132	2J58	Class-1	260	LIPO	PredHel=0	Poly_export__SLBB__Wza_C	Poly_export
Gemmata_obscuriglobus_peg_1323	2J58	Class-1	366	LIPO	PredHel=0	Poly_export__SLBB__Wza_C	Poly_export__Poly_export
Gemmata_obscuriglobus_peg_1459	2J58	Class-1	434	LIPO	PredHel=0	Poly_export__SLBB__Wza_C	Poly_export
Gemmata_obscuriglobus_peg_2829	2J58	Class-1	317	LIPO	PredHel=0	Poly_export__SLBB__Wza_C	Poly_export
Geobacter_lovleyi_peg_1511	2J58	Class-1	344	NO_SP	PredHel=0	Poly_export__SLBB__Wza_C	Poly_export__SLBB__SLBB
Geobacter_pickeringii_peg_0991	2J58	Class-1	233	LIPO	PredHel=0	Poly_export__SLBB__Wza_C	Poly_export__SLBB
Geobacter_uraniireducens_peg_1709	2J58	Class-1	347	LIPO	PredHel=0	Poly_export__SLBB__Wza_C	Poly_export__SLBB
Georhizobium_profundi_peg_3110	2J58	Class-1	370	NO_SP	PredHel=0	Poly_export__SLBB__Wza_C	Poly_export__SLBB
Gibbsiella_quercinecans_peg_0873	2J58	Class-1	378	LIPO	PredHel=0	Poly_export__SLBB__Wza_C	Poly_export__SLBB__SLBB__Wza_C
Gibbsiella_quercinecans_peg_4423	2J58	Class-1	377	LIPO	PredHel=0	Poly_export__SLBB__Wza_C	Poly_export__SLBB__SLBB__Wza_C
Gilliamella_apicola_peg_1429	2J58	Class-1	380	LIPO	PredHel=0	Poly_export__SLBB__Wza_C	Poly_export
Gimesia_algae_peg_2891	2J58	Class-1	492	LIPO	PredHel=1	Poly_export__SLBB__Wza_C	Poly_export
Gimesia_aquarii_peg_5052	2J58	Class-1	505	LIPO	PredHel=0	Poly_export__SLBB__Wza_C	Poly_export
Gimesia_benthica_peg_2366	2J58	Class-1	504	LIPO	PredHel=0	Poly_export__SLBB__Wza_C	Poly_export
Gimesia_maris_peg_0449	2J58	Class-1	491	LIPO	PredHel=1	Poly_export__SLBB__Wza_C	Poly_export
Gimesia_panareensis_peg_0481	2J58	Class-1	493	LIPO	PredHel=1	Poly_export__SLBB__Wza_C	Poly_export
Glaciecola_amylolytica_peg_2923	2J58	Class-1	256	LIPO	PredHel=0	Poly_export__SLBB__Wza_C	Poly_export__SLBB
Glaesserella_parasuis_peg_0769	2J58	Class-1	385	LIPO	PredHel=0	Poly_export__SLBB__Wza_C	Poly_export__SLBB__SLBB__Wza_C
Gloeobacter_kilaueensis_peg_0271	2J58	Class-1	310	NO_SP	PredHel=0	Poly_export__SLBB__Wza_C	Poly_export__SLBB__SLBB
Gloeobacter_kilaueensis_peg_0450	2J58	Class-1	669	NO_SP	PredHel=0	Poly_export__SLBB__Wza_C	Poly_export__SLBB
Gloeobacter_kilaueensis_peg_1592	2J58	Class-1	365	SP	PredHel=0	Poly_export__SLBB__Wza_C	Poly_export__SLBB__SLBB
Gloeobacter_kilaueensis_peg_2379	2J58	Class-1	358	SP	PredHel=1	Poly_export__SLBB__Wza_C	Poly_export__SLBB__SLBB
Gloeobacter_kilaueensis_peg_3125	2J58	Class-1	357	SP	PredHel=0	Poly_export__SLBB__Wza_C	Poly_export__SLBB__SLBB
Gloeobacter_kilaueensis_peg_3435	2J58	Class-1	372	SP	PredHel=0	Poly_export__SLBB__Wza_C	Poly_export__SLBB__SLBB
Gloeobacter_kilaueensis_peg_3962	2J58	Class-1	355	SP	PredHel=1	Poly_export__SLBB__Wza_C	Poly_export
Gloeobacter_violaceus_peg_0471	2J58	Class-1	324	SP	PredHel=1	Poly_export__SLBB__Wza_C	Poly_export__SLBB__SLBB__SLBB
Gloeobacter_violaceus_peg_1845	2J58	Class-1	323	SP	PredHel=0	Poly_export__SLBB__Wza_C	Poly_export__SLBB__SLBB
Gloeobacter_violaceus_peg_3309	2J58	Class-1	351	SP	PredHel=2	Poly_export__SLBB__Wza_C	Poly_export__SLBB__SLBB
Gloeobacter_violaceus_peg_3795	2J58	Class-1	323	SP	PredHel=1	Poly_export__SLBB__Wza_C	Poly_export__SLBB__SLBB
Gloeobacter_violaceus_peg_3867	2J58	Class-1	336	NO_SP	PredHel=0	Poly_export__SLBB__Wza_C	Poly_export__SLBB__SLBB
Gloeothece_verrucosa_peg_0891	2J58	Class-1	365	SP	PredHel=0	Poly_export__SLBB__Wza_C	Poly_export__SLBB
Gloeothece_verrucosa_peg_3738	2J58	Class-1	406	NO_SP	PredHel=0	Poly_export__SLBB__Wza_C	Poly_export__SLBB
Gluconacetobacter_diazotrophicus_peg_0675	2J58	Class-1	386	LIPO	PredHel=0	Poly_export__SLBB__Wza_C	Poly_export__SLBB
Gluconobacter_albidus_peg_2392	2J58	Class-1	409	LIPO	PredHel=0	Poly_export__SLBB__Wza_C	Poly_export__SLBB__SLBB
Gluconobacter_oxydans_peg_1226	2J58	Class-1	376	NO_SP	PredHel=0	Poly_export__SLBB__Wza_C	Poly_export__SLBB
Gluconobacter_sphaericus_peg_2917	2J58	Class-1	409	LIPO	PredHel=0	Poly_export__SLBB__Wza_C	Poly_export__SLBB
Gluconobacter_thailandicus_peg_1440	2J58	Class-1	406	LIPO	PredHel=0	Poly_export__SLBB__Wza_C	Poly_export__SLBB__SLBB
Glycocaulis_alkaliphilus_peg_1832	2J58	Class-1	245	TATLIPO	PredHel=0	Poly_export__SLBB__Wza_C	Poly_export__SLBB
Gramella_flava_peg_1870	2J58	Class-1	265	LIPO	PredHel=0	Poly_export__SLBB__Wza_C	Poly_export__SLBB
Gramella_fulva_peg_1645	2J58	Class-1	258	LIPO	PredHel=1	Poly_export__SLBB__Wza_C	Poly_export__SLBB
Gramella_salexigens_peg_1649	2J58	Class-1	265	LIPO	PredHel=1	Poly_export__SLBB__Wza_C	Poly_export__SLBB
Granulibacter_bethesdensis_peg_1659	2J58	Class-1	394	LIPO	PredHel=0	Poly_export__SLBB__Wza_C	Poly_export__SLBB
Granulicella_mallensis_peg_1476	2J58	Class-1	348	SP	PredHel=0	Poly_export__SLBB__Wza_C	Poly_export__SLBB__SLBB
Granulicella_mallensis_peg_2519	2J58	Class-1	337	SP	PredHel=0	Poly_export__SLBB__Wza_C	Poly_export__SLBB__SLBB
Granulicella_tundricola_peg_1875	2J58	Class-1	350	LIPO	PredHel=1	Poly_export__SLBB__Wza_C	Poly_export__SLBB__SLBB
Granulicella_tundricola_peg_4340	2J58	Class-1	215	SP	PredHel=0	Poly_export__SLBB__Wza_C	Poly_export__SLBB
Granulicella_tundricola_peg_4625	2J58	Class-1	242	SP	PredHel=1	Poly_export__SLBB__Wza_C	Poly_export__SLBB
Grimontia_hollisae_peg_0269	2J58	Class-1	385	LIPO	PredHel=0	Poly_export__SLBB__Wza_C	Poly_export__SLBB__SLBB__Wza_C
Haematobacter_massiliensis_peg_3663	2J58	Class-1	358	LIPO	PredHel=0	Poly_export__SLBB__Wza_C	Poly_export__SLBB__Wza_C
Halanaerobium_hydrogeniformans_peg_0558	2J58	Class-1	372	SP	PredHel=0	Poly_export__SLBB__Wza_C	Poly_export__SLBB__SLBB__SLBB
Halioglobus_maricola_peg_0510	2J58	Class-1	246	LIPO	PredHel=0	Poly_export__SLBB__Wza_C	Poly_export__SLBB
Halocynthiibacter_arcticus_peg_0941	2J58	Class-1	281	NO_SP	PredHel=0	Poly_export__SLBB__Wza_C	Poly_export__SLBB__SLBB
Halocynthiibacter_arcticus_peg_2072	2J58	Class-1	374	LIPO	PredHel=0	Poly_export__SLBB__Wza_C	Poly_export__SLBB
Halomicronema_hongdechloris_peg_0160	2J58	Class-1	451	NO_SP	PredHel=0	Poly_export__SLBB__Wza_C	Poly_export__SLBB
Halomicronema_hongdechloris_peg_2429	2J58	Class-1	350	SP	PredHel=0	Poly_export__SLBB__Wza_C	Poly_export__SLBB__SLBB
Halomicronema_hongdechloris_peg_2712	2J58	Class-1	483	SP	PredHel=0	Poly_export__SLBB__Wza_C	Poly_export__SLBB__SLBB
Halomonas_aestuarii_peg_2914	2J58	Class-1	376	LIPO	PredHel=0	Poly_export__SLBB__Wza_C	Poly_export__SLBB__SLBB__Wza_C
Halomonas_aestuarii_peg_2945	2J58	Class-1	363	LIPO	PredHel=0	Poly_export__SLBB__Wza_C	Poly_export__SLBB__SLBB__Wza_C
Halomonas_beimenensis_peg_1634	2J58	Class-1	376	LIPO	PredHel=1	Poly_export__SLBB__Wza_C	Poly_export__SLBB__SLBB__Wza_C
Halomonas_beimenensis_peg_1669	2J58	Class-1	372	LIPO	PredHel=1	Poly_export__SLBB__Wza_C	Poly_export__SLBB__SLBB__Wza_C
Halomonas_chromatireducens_peg_0927	2J58	Class-1	372	LIPO	PredHel=0	Poly_export__SLBB__Wza_C	Poly_export__SLBB__SLBB__Wza_C
Halomonas_subglaciescola_peg_1955	2J58	Class-1	374	LIPO	PredHel=0	Poly_export__SLBB__Wza_C	Poly_export__SLBB__SLBB__Wza_C
Halomonas_titanicae_peg_3581	2J58	Class-1	383	LIPO	PredHel=1	Poly_export__SLBB__Wza_C	Poly_export__SLBB__SLBB__Wza_C
Halomonas_venusta_peg_1965	2J58	Class-1	383	LIPO	PredHel=1	Poly_export__SLBB__Wza_C	Poly_export__SLBB__SLBB__Wza_C
Halothermothrix_orenii_peg_2280	2J58	Class-1	295	SP	PredHel=1	Poly_export__SLBB__Wza_C	Poly_export__SLBB__SLBB
Halothiobacillus_neapolitanus_peg_1448	2J58	Class-1	393	LIPO	PredHel=1	Poly_export__SLBB__Wza_C	Poly_export__SLBB__SLBB
Hartmannibacter_diazotrophicus_peg_0056	2J58	Class-1	394	LIPO	PredHel=0	Poly_export__SLBB__Wza_C	Poly_export__SLBB__SLBB
Hartmannibacter_diazotrophicus_peg_3694	2J58	Class-1	400	LIPO	PredHel=0	Poly_export__SLBB__Wza_C	Poly_export__SLBB__SLBB
Hartmannibacter_diazotrophicus_peg_4469	2J58	Class-1	406	LIPO	PredHel=0	Poly_export__SLBB__Wza_C	Poly_export__SLBB__SLBB
Herbaspirillum_rubrisubalbicans_peg_4204	2J58	Class-1	399	LIPO	PredHel=1	Poly_export__SLBB__Wza_C	Poly_export__SLBB
Hirschia_baltica_peg_1944	2J58	Class-1	238	LIPO	PredHel=0	Poly_export__SLBB__Wza_C	Poly_export__SLBB
Hydrogenimonas_urashimensis_peg_0957	2J58	Class-1	271	LIPO	PredHel=0	Poly_export__SLBB__Wza_C	Poly_export__SLBB
Hymenobacter_oligotrophus_peg_3127	2J58	Class-1	315	LIPO	PredHel=2	Poly_export__SLBB__Wza_C	Poly_export
Hymenobacter_swuensis_peg_2666	2J58	Class-1	262	LIPO	PredHel=1	Poly_export__SLBB__Wza_C	Poly_export__SLBB
Hymenobacter_swuensis_peg_3538	2J58	Class-1	312	LIPO	PredHel=1	Poly_export__SLBB__Wza_C	Poly_export
Hymenobacter_swuensis_peg_4286	2J58	Class-1	387	NO_SP	PredHel=1	Poly_export__SLBB__Wza_C	Poly_export__SLBB
Hyphomicrobium_denitrificans_peg_1314	2J58	Class-1	409	NO_SP	PredHel=0	Poly_export__SLBB__Wza_C	Poly_export__SLBB
Idiomarina_andamanensis_peg_2217	2J58	Class-1	380	LIPO	PredHel=0	Poly_export__SLBB__Wza_C	Poly_export__SLBB__SLBB__Wza_C
Ignavibacterium_album_peg_1388	2J58	Class-1	894	NO_SP	PredHel=0	Poly_export__SLBB__Wza_C	Poly_export__SLBB__SLBB__SLBB__SLBB__SLBB__SLBB__SLBB
Isosphaera_pallida_peg_0220	2J58	Class-1	303	LIPO	PredHel=0	Poly_export__SLBB__Wza_C	Poly_export__SLBB
Jejubacter_calystegiae_peg_2074	2J58	Class-1	387	LIPO	PredHel=0	Poly_export__SLBB__Wza_C	Poly_export__SLBB__SLBB__Wza_C
Jejubacter_calystegiae_peg_4224	2J58	Class-1	377	LIPO	PredHel=0	Poly_export__SLBB__Wza_C	Poly_export__SLBB__SLBB__Wza_C
Jinshanibacter_zhutongyuii_peg_0255	2J58	Class-1	419	LIPO	PredHel=0	Poly_export__SLBB__Wza_C	Poly_export__SLBB__SLBB__Wza_C
Kaistella_jeonii_peg_2596	2J58	Class-1	265	LIPO	PredHel=1	Poly_export__SLBB__Wza_C	Poly_export__SLBB
Kangiella_sediminilitoris_peg_1453	2J58	Class-1	360	LIPO	PredHel=0	Poly_export__SLBB__Wza_C	Poly_export__SLBB__SLBB__Wza_C
Kaustia_mangrovi_peg_0654	2J58	Class-1	405	LIPO	PredHel=1	Poly_export__SLBB__Wza_C	Poly_export__SLBB__SLBB
Ketogulonicigenium_robustum_peg_2059	2J58	Class-1	381	LIPO	PredHel=1	Poly_export__SLBB__Wza_C	Poly_export__SLBB
Ketogulonicigenium_vulgare_peg_2444	2J58	Class-1	381	LIPO	PredHel=0	Poly_export__SLBB__Wza_C	Poly_export__SLBB
Kiritimatiella_glycovorans_peg_0194	2J58	Class-1	368	LIPO	PredHel=0	Poly_export__SLBB__Wza_C	Poly_export__SLBB__SLBB
Kiritimatiella_glycovorans_peg_0601	2J58	Class-1	340	LIPO	PredHel=0	Poly_export__SLBB__Wza_C	Poly_export__SLBB__SLBB
Kiritimatiella_glycovorans_peg_1301	2J58	Class-1	369	LIPO	PredHel=0	Poly_export__SLBB__Wza_C	Poly_export__SLBB__SLBB
Klebsiella_aerogenes_peg_1612	2J58	Class-1	379	LIPO	PredHel=1	Poly_export__SLBB__Wza_C	Poly_export__SLBB__SLBB__Wza_C
Klebsiella_huaxiensis_peg_1870	2J58	Class-1	378	LIPO	PredHel=1	Poly_export__SLBB__Wza_C	Poly_export__SLBB__SLBB__Wza_C
Klebsiella_michiganensis_peg_1775	2J58	Class-1	378	LIPO	PredHel=1	Poly_export__SLBB__Wza_C	Poly_export__SLBB__SLBB__Wza_C
Klebsiella_oxytoca_peg_4753	2J58	Class-1	379	LIPO	PredHel=1	Poly_export__SLBB__Wza_C	Poly_export__SLBB__SLBB__Wza_C
Klebsiella_pneumoniae_peg_3569	2J58	Class-1	379	LIPO	PredHel=1	Poly_export__SLBB__Wza_C	Poly_export__SLBB__SLBB__Wza_C
Klebsiella_quasipneumoniae_peg_1575	2J58	Class-1	377	LIPO	PredHel=1	Poly_export__SLBB__Wza_C	Poly_export__SLBB__SLBB__Wza_C
Klebsiella_variicola_peg_1634	2J58	Class-1	377	LIPO	PredHel=1	Poly_export__SLBB__Wza_C	Poly_export__SLBB__SLBB__Wza_C
Kluyvera_ascorbata_peg_1554	2J58	Class-1	377	LIPO	PredHel=0	Poly_export__SLBB__Wza_C	Poly_export__SLBB__SLBB__Wza_C
Komagataeibacter_europaeus_peg_1818	2J58	Class-1	349	LIPO	PredHel=0	Poly_export__SLBB__Wza_C	Poly_export__SLBB__SLBB
Komagataeibacter_europaeus_peg_1975	2J58	Class-1	434	SP	PredHel=0	Poly_export__SLBB__Wza_C	Poly_export__SLBB__SLBB
Komagataeibacter_europaeus_peg_1998	2J58	Class-1	383	LIPO	PredHel=0	Poly_export__SLBB__Wza_C	Poly_export__SLBB
Komagataeibacter_hansenii_peg_0191	2J58	Class-1	398	LIPO	PredHel=0	Poly_export__SLBB__Wza_C	Poly_export
Komagataeibacter_hansenii_peg_0206	2J58	Class-1	419	LIPO	PredHel=0	Poly_export__SLBB__Wza_C	Poly_export__SLBB
Komagataeibacter_medellinensis_peg_1911	2J58	Class-1	390	LIPO	PredHel=0	Poly_export__SLBB__Wza_C	Poly_export__SLBB
Komagataeibacter_medellinensis_peg_1951	2J58	Class-1	429	LIPO	PredHel=1	Poly_export__SLBB__Wza_C	Poly_export__SLBB__SLBB
Komagataeibacter_rhaeticus_peg_0043	2J58	Class-1	399	LIPO	PredHel=0	Poly_export__SLBB__Wza_C	Poly_export__SLBB
Komagataeibacter_rhaeticus_peg_0055	2J58	Class-1	443	SP	PredHel=0	Poly_export__SLBB__Wza_C	Poly_export__SLBB
Komagataeibacter_saccharivorans_peg_2068	2J58	Class-1	395	LIPO	PredHel=0	Poly_export__SLBB__Wza_C	Poly_export__SLBB
Komagataeibacter_saccharivorans_peg_2080	2J58	Class-1	416	LIPO	PredHel=0	Poly_export__SLBB__Wza_C	Poly_export__SLBB__SLBB
Komagataeibacter_saccharivorans_peg_2956	2J58	Class-1	237	LIPO	PredHel=0	Poly_export__SLBB__Wza_C	Poly_export__SLBB
Kosakonia_arachidis_peg_4585	2J58	Class-1	381	LIPO	PredHel=0	Poly_export__SLBB__Wza_C	Poly_export__SLBB__SLBB__Wza_C
Kosakonia_cowanii_peg_1571	2J58	Class-1	380	LIPO	PredHel=0	Poly_export__SLBB__Wza_C	Poly_export__SLBB__SLBB__Wza_C
Kosakonia_oryzae_peg_1750	2J58	Class-1	381	LIPO	PredHel=0	Poly_export__SLBB__Wza_C	Poly_export__SLBB__SLBB__Wza_C
Kosakonia_pseudosacchari_peg_2881	2J58	Class-1	381	LIPO	PredHel=0	Poly_export__SLBB__Wza_C	Poly_export__SLBB__SLBB__Wza_C
Kosakonia_radicincitans_peg_1855	2J58	Class-1	381	LIPO	PredHel=0	Poly_export__SLBB__Wza_C	Poly_export__SLBB__SLBB__Wza_C
Kosakonia_sacchari_peg_4515	2J58	Class-1	381	LIPO	PredHel=0	Poly_export__SLBB__Wza_C	Poly_export__SLBB__SLBB__Wza_C
Kozakia_baliensis_peg_0575	2J58	Class-1	404	LIPO	PredHel=0	Poly_export__SLBB__Wza_C	Poly_export__SLBB__SLBB
Kushneria_konosiri_peg_3011	2J58	Class-1	373	LIPO	PredHel=0	Poly_export__SLBB__Wza_C	Poly_export__SLBB__SLBB__Wza_C
Kushneria_marisflavi_peg_3133	2J58	Class-1	372	LIPO	PredHel=0	Poly_export__SLBB__Wza_C	Poly_export__SLBB__SLBB__Wza_C
Kushneria_phosphatilytica_peg_1764	2J58	Class-1	372	LIPO	PredHel=0	Poly_export__SLBB__Wza_C	Poly_export__SLBB__SLBB__Wza_C
Lacipirellula_limnantheis_peg_0405	2J58	Class-1	352	LIPO	PredHel=0	Poly_export__SLBB__Wza_C	Poly_export__Poly_export
Lacipirellula_limnantheis_peg_0507	2J58	Class-1	421	SP	PredHel=1	Poly_export__SLBB__Wza_C	Poly_export__Poly_export__SLBB
Lacipirellula_parvula_peg_0300	2J58	Class-1	352	LIPO	PredHel=0	Poly_export__SLBB__Wza_C	Poly_export__Poly_export
Lacipirellula_parvula_peg_0414	2J58	Class-1	424	NO_SP	PredHel=0	Poly_export__SLBB__Wza_C	Poly_export__Poly_export__SLBB
Laribacter_hongkongensis_peg_1191	2J58	Class-1	292	NO_SP	PredHel=0	Poly_export__SLBB__Wza_C	Poly_export__SLBB__SLBB
Leadbetterella_byssophila_peg_2437	2J58	Class-1	765	SP	PredHel=0	Poly_export__SLBB__Wza_C	Poly_export__SLBB__SLBB__SLBB__SLBB__SLBB__SLBB
Leclercia_adecarboxylata_peg_1450	2J58	Class-1	379	LIPO	PredHel=0	Poly_export__SLBB__Wza_C	Poly_export__SLBB__SLBB__Wza_C
Leclercia_adecarboxylata_peg_1495	2J58	Class-1	378	LIPO	PredHel=0	Poly_export__SLBB__Wza_C	Poly_export__SLBB__SLBB__Wza_C
Legionella_longbeachae_peg_3153	2J58	Class-1	400	LIPO	PredHel=0	Poly_export__SLBB__Wza_C	Poly_export__SLBB__SLBB
Leisingera_aquaemixtae_peg_0671	2J58	Class-1	378	LIPO	PredHel=0	Poly_export__SLBB__Wza_C	Poly_export__SLBB
Leisingera_aquaemixtae_peg_3332	2J58	Class-1	459	LIPO	PredHel=0	Poly_export__SLBB__Wza_C	Poly_export__SLBB__SLBB__Wza_C
Leisingera_methylohalidivorans_peg_2450	2J58	Class-1	377	LIPO	PredHel=0	Poly_export__SLBB__Wza_C	Poly_export__SLBB
Lelliottia_amnigena_peg_1674	2J58	Class-1	379	LIPO	PredHel=0	Poly_export__SLBB__Wza_C	Poly_export__SLBB__SLBB__Wza_C
Lelliottia_amnigena_peg_1746	2J58	Class-1	379	LIPO	PredHel=0	Poly_export__SLBB__Wza_C	Poly_export__SLBB__SLBB__Wza_C
Leptolyngbya_boryana_peg_0987	2J58	Class-1	406	NO_SP	PredHel=0	Poly_export__SLBB__Wza_C	Poly_export__SLBB__SLBB
Leptolyngbya_boryana_peg_2106	2J58	Class-1	732	NO_SP	PredHel=0	Poly_export__SLBB__Wza_C	Poly_export__SLBB__SLBB__SLBB
Leptolyngbya_boryana_peg_2138	2J58	Class-1	360	NO_SP	PredHel=0	Poly_export__SLBB__Wza_C	Poly_export__SLBB__SLBB
Leptolyngbya_boryana_peg_3240	2J58	Class-1	480	SP	PredHel=0	Poly_export__SLBB__Wza_C	Poly_export__SLBB__SLBB__SLBB
Lichenicola_cladoniae_peg_0119	2J58	Class-1	343	NO_SP	PredHel=0	Poly_export__SLBB__Wza_C	Poly_export__SLBB__SLBB
Lichenicola_cladoniae_peg_1771	2J58	Class-1	390	LIPO	PredHel=0	Poly_export__SLBB__Wza_C	Poly_export__SLBB__SLBB
Lignipirellula_cremea_peg_2345	2J58	Class-1	350	NO_SP	PredHel=0	Poly_export__SLBB__Wza_C	Poly_export__SLBB__SLBB
Lignipirellula_cremea_peg_4844	2J58	Class-1	411	NO_SP	PredHel=0	Poly_export__SLBB__Wza_C	Poly_export__Poly_export__SLBB
Lignipirellula_cremea_peg_4982	2J58	Class-1	369	LIPO	PredHel=0	Poly_export__SLBB__Wza_C	Poly_export__SLBB__SLBB
Limihaloglobus_sulfuriphilus_peg_2239	2J58	Class-1	519	LIPO	PredHel=0	Poly_export__SLBB__Wza_C	Poly_export__SLBB__SLBB
Limnobaculum_parvum_peg_0263	2J58	Class-1	416	LIPO	PredHel=0	Poly_export__SLBB__Wza_C	Poly_export__SLBB__SLBB__Wza_C
Limnoglobus_roseus_peg_0197	2J58	Class-1	303	LIPO	PredHel=0	Poly_export__SLBB__Wza_C	Poly_export
Limnoglobus_roseus_peg_1156	2J58	Class-1	225	LIPO	PredHel=0	Poly_export__SLBB__Wza_C	Poly_export
Limnoglobus_roseus_peg_2398	2J58	Class-1	353	LIPO	PredHel=0	Poly_export__SLBB__Wza_C	Poly_export__Poly_export
Limnospira_indica_peg_1607	2J58	Class-1	494	SP	PredHel=0	Poly_export__SLBB__Wza_C	Poly_export__SLBB__SLBB__SLBB__SLBB
Limnospira_indica_peg_2475	2J58	Class-1	605	SP	PredHel=0	Poly_export__SLBB__Wza_C	Poly_export__SLBB__SLBB__SLBB
Limnospira_indica_peg_2915	2J58	Class-1	526	NO_SP	PredHel=1	Poly_export__SLBB__Wza_C	Poly_export__SLBB__SLBB__SLBB
Lonsdalea_britannica_peg_2049	2J58	Class-1	378	LIPO	PredHel=0	Poly_export__SLBB__Wza_C	Poly_export__SLBB__SLBB__Wza_C
Lonsdalea_populi_peg_1111	2J58	Class-1	378	LIPO	PredHel=0	Poly_export__SLBB__Wza_C	Poly_export__SLBB__SLBB__Wza_C
Luteibacter_pinisoli_peg_2190	2J58	Class-1	345	NO_SP	PredHel=0	Poly_export__SLBB__Wza_C	Poly_export__SLBB__SLBB__Wza_C
Luteimonas_chenhongjianii_peg_0151	2J58	Class-1	224	LIPO	PredHel=0	Poly_export__SLBB__Wza_C	Poly_export__SLBB
Lysobacter_antibioticus_peg_2500	2J58	Class-1	235	SP	PredHel=0	Poly_export__SLBB__Wza_C	Poly_export__SLBB
Lysobacter_antibioticus_peg_3141	2J58	Class-1	368	LIPO	PredHel=1	Poly_export__SLBB__Wza_C	Poly_export__SLBB__Wza_C
Lysobacter_arenosi_peg_0889	2J58	Class-1	337	NO_SP	PredHel=0	Poly_export__SLBB__Wza_C	Poly_export__SLBB__Wza_C
Lysobacter_arenosi_peg_1176	2J58	Class-1	215	LIPO	PredHel=0	Poly_export__SLBB__Wza_C	Poly_export__SLBB
Lysobacter_capsici_peg_2383	2J58	Class-1	341	NO_SP	PredHel=0	Poly_export__SLBB__Wza_C	Poly_export__SLBB__Wza_C
Lysobacter_caseinilyticus_peg_2343	2J58	Class-1	333	NO_SP	PredHel=0	Poly_export__SLBB__Wza_C	Poly_export__SLBB__Wza_C
Lysobacter_enzymogenes_peg_2765	2J58	Class-1	365	LIPO	PredHel=1	Poly_export__SLBB__Wza_C	Poly_export__SLBB__Wza_C
Lysobacter_gummosus_peg_3377	2J58	Class-1	242	NO_SP	PredHel=0	Poly_export__SLBB__Wza_C	Poly_export__SLBB
Lysobacter_gummosus_peg_4264	2J58	Class-1	365	LIPO	PredHel=1	Poly_export__SLBB__Wza_C	Poly_export__SLBB__Wza_C
Lysobacter_helvus_peg_2342	2J58	Class-1	333	NO_SP	PredHel=0	Poly_export__SLBB__Wza_C	Poly_export__SLBB__Wza_C
Lysobacter_soli_peg_2314	2J58	Class-1	341	NO_SP	PredHel=0	Poly_export__SLBB__Wza_C	Poly_export__SLBB__Wza_C
Maioricimonas_rarisocia_peg_0329	2J58	Class-1	377	LIPO	PredHel=0	Poly_export__SLBB__Wza_C	Poly_export__Poly_export
Maioricimonas_rarisocia_peg_0919	2J58	Class-1	367	LIPO	PredHel=0	Poly_export__SLBB__Wza_C	Poly_export__SLBB__SLBB
Maioricimonas_rarisocia_peg_4309	2J58	Class-1	469	SP	PredHel=1	Poly_export__SLBB__Wza_C	Poly_export__SLBB
Maioricimonas_rarisocia_peg_4473	2J58	Class-1	619	LIPO	PredHel=1	Poly_export__SLBB__Wza_C	Poly_export
Maioricimonas_rarisocia_peg_4681	2J58	Class-1	434	LIPO	PredHel=0	Poly_export__SLBB__Wza_C	Poly_export
Mannheimia_haemolytica_peg_0066	2J58	Class-1	394	LIPO	PredHel=0	Poly_export__SLBB__Wza_C	Poly_export__SLBB
Mannheimia_succiniciproducens_peg_1307	2J58	Class-1	388	LIPO	PredHel=0	Poly_export__SLBB__Wza_C	Poly_export__SLBB__SLBB__Wza_C
Maribellus_comscasis_peg_4698	2J58	Class-1	266	LIPO	PredHel=1	Poly_export__SLBB__Wza_C	Poly_export__SLBB
Marichromatium_purpuratum_peg_0279	2J58	Class-1	347	LIPO	PredHel=0	Poly_export__SLBB__Wza_C	Poly_export__Poly_export__SLBB
Marichromatium_purpuratum_peg_2824	2J58	Class-1	376	LIPO	PredHel=1	Poly_export__SLBB__Wza_C	Poly_export__SLBB__SLBB__Wza_C
Mariniblastus_fucicola_peg_4387	2J58	Class-1	501	NO_SP	PredHel=1	Poly_export__SLBB__Wza_C	Poly_export__Poly_export__SLBB
Marinomonas_algicola_peg_2548	2J58	Class-1	703	SP	PredHel=1	Poly_export__SLBB__Wza_C	Poly_export__SLBB__SLBB__SLBB__SLBB__SLBB__SLBB
Marinomonas_mediterranea_peg_0719	2J58	Class-1	706	SP	PredHel=1	Poly_export__SLBB__Wza_C	Poly_export__SLBB__SLBB__SLBB__SLBB__SLBB__SLBB
Marivirga_tractuosa_peg_0592	2J58	Class-1	265	LIPO	PredHel=2	Poly_export__SLBB__Wza_C	Poly_export__SLBB
Marivirga_tractuosa_peg_2640	2J58	Class-1	262	LIPO	PredHel=1	Poly_export__SLBB__Wza_C	Poly_export__SLBB
Martelella_endophytica_peg_1006	2J58	Class-1	405	NO_SP	PredHel=0	Poly_export__SLBB__Wza_C	Poly_export__SLBB__Wza_C
Martelella_mediterranea_peg_1940	2J58	Class-1	433	LIPO	PredHel=0	Poly_export__SLBB__Wza_C	Poly_export__SLBB__SLBB__Wza_C
Massilia_putida_peg_5476	2J58	Class-1	375	LIPO	PredHel=0	Poly_export__SLBB__Wza_C	Poly_export__SLBB__SLBB
Massilia_violaceinigra_peg_5414	2J58	Class-1	368	LIPO	PredHel=1	Poly_export__SLBB__Wza_C	Poly_export__SLBB__SLBB
Megasphaera_elsdenii_peg_0857	2J58	Class-1	218	SP	PredHel=0	Poly_export__SLBB__Wza_C	Poly_export__SLBB
Mesorhizobium_huakuii_peg_8057	2J58	Class-1	385	LIPO	PredHel=0	Poly_export__SLBB__Wza_C	Poly_export__SLBB__SLBB
Methylobacterium_currus_peg_1247	2J58	Class-1	409	LIPO	PredHel=0	Poly_export__SLBB__Wza_C	Poly_export__SLBB__SLBB
Methylobacterium_currus_peg_2845	2J58	Class-1	389	LIPO	PredHel=0	Poly_export__SLBB__Wza_C	Poly_export__SLBB__SLBB
Methylobacterium_currus_peg_4839	2J58	Class-1	407	LIPO	PredHel=0	Poly_export__SLBB__Wza_C	Poly_export__SLBB__SLBB
Methylobacterium_durans_peg_1685	2J58	Class-1	430	SP	PredHel=0	Poly_export__SLBB__Wza_C	Poly_export__SLBB
Methylobacterium_durans_peg_3854	2J58	Class-1	389	LIPO	PredHel=0	Poly_export__SLBB__Wza_C	Poly_export__SLBB__SLBB
Methylobacterium_durans_peg_5952	2J58	Class-1	388	LIPO	PredHel=0	Poly_export__SLBB__Wza_C	Poly_export__SLBB__SLBB
Methylobacterium_indicum_peg_5067	2J58	Class-1	389	LIPO	PredHel=0	Poly_export__SLBB__Wza_C	Poly_export__SLBB__SLBB
Methylobacterium_indicum_peg_5474	2J58	Class-1	410	LIPO	PredHel=0	Poly_export__SLBB__Wza_C	Poly_export__SLBB__SLBB
Methylobacterium_mesophilicum_peg_4094	2J58	Class-1	394	LIPO	PredHel=0	Poly_export__SLBB__Wza_C	Poly_export__SLBB
Methylobacterium_mesophilicum_peg_5115	2J58	Class-1	390	LIPO	PredHel=0	Poly_export__SLBB__Wza_C	Poly_export__SLBB
Methylobacterium_nodulans_peg_1901	2J58	Class-1	410	LIPO	PredHel=0	Poly_export__SLBB__Wza_C	Poly_export__SLBB__SLBB
Methylobacterium_nodulans_peg_6924	2J58	Class-1	389	LIPO	PredHel=0	Poly_export__SLBB__Wza_C	Poly_export__SLBB__SLBB
Methylobacterium_oryzae_peg_3927	2J58	Class-1	389	LIPO	PredHel=0	Poly_export__SLBB__Wza_C	Poly_export__SLBB
Methylobacterium_oryzae_peg_5539	2J58	Class-1	384	LIPO	PredHel=0	Poly_export__SLBB__Wza_C	Poly_export__Poly_export__SLBB
Methylobacterium_phyllosphaerae_peg_0473	2J58	Class-1	394	LIPO	PredHel=0	Poly_export__SLBB__Wza_C	Poly_export__SLBB
Methylobacterium_phyllosphaerae_peg_3133	2J58	Class-1	389	LIPO	PredHel=0	Poly_export__SLBB__Wza_C	Poly_export__SLBB
Methylobacterium_phyllosphaerae_peg_4665	2J58	Class-1	384	LIPO	PredHel=0	Poly_export__SLBB__Wza_C	Poly_export__Poly_export__SLBB
Methylobacterium_radiodurans_peg_2863	2J58	Class-1	388	LIPO	PredHel=0	Poly_export__SLBB__Wza_C	Poly_export__SLBB
Methylobacterium_radiodurans_peg_4798	2J58	Class-1	396	LIPO	PredHel=0	Poly_export__SLBB__Wza_C	Poly_export__SLBB
Methylobacterium_radiotolerans_peg_0956	2J58	Class-1	384	NO_SP	PredHel=0	Poly_export__SLBB__Wza_C	Poly_export__SLBB
Methylobacterium_radiotolerans_peg_3744	2J58	Class-1	389	LIPO	PredHel=0	Poly_export__SLBB__Wza_C	Poly_export__SLBB
Methylobacterium_radiotolerans_peg_5449	2J58	Class-1	384	LIPO	PredHel=0	Poly_export__SLBB__Wza_C	Poly_export__Poly_export__SLBB
Methylobacterium_terrae_peg_1380	2J58	Class-1	389	LIPO	PredHel=0	Poly_export__SLBB__Wza_C	Poly_export__SLBB__SLBB
Methylobacterium_terrae_peg_4944	2J58	Class-1	411	LIPO	PredHel=0	Poly_export__SLBB__Wza_C	Poly_export__SLBB__SLBB
Methylocaldum_marinum_peg_0260	2J58	Class-1	224	LIPO	PredHel=0	Poly_export__SLBB__Wza_C	Poly_export__SLBB
Methylocaldum_marinum_peg_0746	2J58	Class-1	368	LIPO	PredHel=0	Poly_export__SLBB__Wza_C	Poly_export__Poly_export__SLBB
Methylocaldum_marinum_peg_4108	2J58	Class-1	382	LIPO	PredHel=1	Poly_export__SLBB__Wza_C	Poly_export__SLBB__SLBB__Wza_C
Methylocella_silvestris_peg_0094	2J58	Class-1	410	LIPO	PredHel=0	Poly_export__SLBB__Wza_C	Poly_export__SLBB__SLBB
Methylocella_silvestris_peg_2705	2J58	Class-1	393	LIPO	PredHel=1	Poly_export__SLBB__Wza_C	Poly_export__SLBB__SLBB
Methylococcus_capsulatus_peg_1395	2J58	Class-1	333	LIPO	PredHel=0	Poly_export__SLBB__Wza_C	Poly_export__SLBB__SLBB
Methylocystis_bryophila_peg_1779	2J58	Class-1	413	LIPO	PredHel=0	Poly_export__SLBB__Wza_C	Poly_export__SLBB__SLBB
Methylocystis_bryophila_peg_2751	2J58	Class-1	422	LIPO	PredHel=0	Poly_export__SLBB__Wza_C	Poly_export__SLBB
Methylocystis_bryophila_peg_3670	2J58	Class-1	390	LIPO	PredHel=0	Poly_export__SLBB__Wza_C	Poly_export__SLBB__SLBB
Methylocystis_heyeri_peg_0257	2J58	Class-1	382	LIPO	PredHel=0	Poly_export__SLBB__Wza_C	Poly_export__SLBB
Methylocystis_heyeri_peg_2161	2J58	Class-1	359	NO_SP	PredHel=0	Poly_export__SLBB__Wza_C	Poly_export__SLBB__SLBB
Methylocystis_parvus_peg_0626	2J58	Class-1	358	NO_SP	PredHel=0	Poly_export__SLBB__Wza_C	Poly_export__SLBB__SLBB
Methylocystis_parvus_peg_3596	2J58	Class-1	396	NO_SP	PredHel=0	Poly_export__SLBB__Wza_C	Poly_export__SLBB
Methylomonas_denitrificans_peg_3044	2J58	Class-1	366	LIPO	PredHel=0	Poly_export__SLBB__Wza_C	Poly_export__SLBB__Wza_C
Methylomonas_koyamae_peg_3184	2J58	Class-1	367	LIPO	PredHel=0	Poly_export__SLBB__Wza_C	Poly_export__SLBB__SLBB__Wza_C
Methylomonas_methanica_peg_1372	2J58	Class-1	366	LIPO	PredHel=0	Poly_export__SLBB__Wza_C	Poly_export__SLBB__SLBB__Wza_C
Methylomonas_rhizoryzae_peg_1109	2J58	Class-1	390	LIPO	PredHel=0	Poly_export__SLBB__Wza_C	Poly_export__Poly_export
Methylomonas_rhizoryzae_peg_2960	2J58	Class-1	218	NO_SP	PredHel=0	Poly_export__SLBB__Wza_C	Poly_export__SLBB
Methylomusa_anaerophila_peg_1353	2J58	Class-1	225	SP	PredHel=1	Poly_export__SLBB__Wza_C	Poly_export__SLBB
Methylophaga_nitratireducenticrescens_peg_1369	2J58	Class-1	374	LIPO	PredHel=0	Poly_export__SLBB__Wza_C	Poly_export__Poly_export__SLBB
Methylorubrum_extorquens_peg_2961	2J58	Class-1	390	LIPO	PredHel=0	Poly_export__SLBB__Wza_C	Poly_export__SLBB
Methylorubrum_extorquens_peg_3927	2J58	Class-1	388	LIPO	PredHel=0	Poly_export__SLBB__Wza_C	Poly_export__SLBB
Methylorubrum_populi_peg_2456	2J58	Class-1	390	LIPO	PredHel=0	Poly_export__SLBB__Wza_C	Poly_export__SLBB__SLBB
Methylorubrum_populi_peg_3645	2J58	Class-1	388	LIPO	PredHel=0	Poly_export__SLBB__Wza_C	Poly_export__SLBB__SLBB
Methylovirgula_ligni_peg_1419	2J58	Class-1	390	LIPO	PredHel=0	Poly_export__SLBB__Wza_C	Poly_export__SLBB
Methylovulum_psychrotolerans_peg_0347	2J58	Class-1	336	LIPO	PredHel=0	Poly_export__SLBB__Wza_C	Poly_export__SLBB__SLBB
Methylovulum_psychrotolerans_peg_1213	2J58	Class-1	405	LIPO	PredHel=1	Poly_export__SLBB__Wza_C	Poly_export__SLBB__SLBB
Methylovulum_psychrotolerans_peg_1241	2J58	Class-1	366	LIPO	PredHel=0	Poly_export__SLBB__Wza_C	Poly_export__SLBB__Wza_C
Microchaete_diplosiphon_peg_2661	2J58	Class-1	445	SP	PredHel=0	Poly_export__SLBB__Wza_C	Poly_export__Poly_export__SLBB
Microchaete_diplosiphon_peg_5430	2J58	Class-1	505	SP	PredHel=0	Poly_export__SLBB__Wza_C	Poly_export__SLBB__SLBB__SLBB
Mixta_gaviniae_peg_2676	2J58	Class-1	376	LIPO	PredHel=0	Poly_export__SLBB__Wza_C	Poly_export__SLBB__SLBB__Wza_C
Mixta_intestinalis_peg_1847	2J58	Class-1	376	LIPO	PredHel=0	Poly_export__SLBB__Wza_C	Poly_export__SLBB__SLBB__Wza_C
Moraxella_osloensis_peg_0393	2J58	Class-1	372	LIPO	PredHel=0	Poly_export__SLBB__Wza_C	Poly_export__SLBB__SLBB__Wza_C
Moritella_marina_peg_1458	2J58	Class-1	706	SP	PredHel=0	Poly_export__SLBB__Wza_C	Poly_export__SLBB__SLBB__SLBB__SLBB__SLBB__SLBB
Moritella_marina_peg_4010	2J58	Class-1	409	LIPO	PredHel=1	Poly_export__SLBB__Wza_C	Poly_export__SLBB__SLBB__Wza_C
Moritella_yayanosii_peg_0937	2J58	Class-1	701	SP	PredHel=1	Poly_export__SLBB__Wza_C	Poly_export__SLBB__SLBB__SLBB__SLBB__SLBB__SLBB
Mucilaginibacter_ginsenosidivorans_peg_1077	2J58	Class-1	830	SP	PredHel=2	Poly_export__SLBB__Wza_C	Poly_export__SLBB__SLBB__SLBB__SLBB__SLBB__SLBB
Mucilaginibacter_ginsenosidivorans_peg_1627	2J58	Class-1	269	LIPO	PredHel=2	Poly_export__SLBB__Wza_C	Poly_export__SLBB
Mucilaginibacter_ginsenosidivorans_peg_4361	2J58	Class-1	276	LIPO	PredHel=1	Poly_export__SLBB__Wza_C	Poly_export__SLBB
Mucilaginibacter_gossypii_peg_5306	2J58	Class-1	260	LIPO	PredHel=1	Poly_export__SLBB__Wza_C	Poly_export__SLBB
Mucilaginibacter_gotjawali_peg_4632	2J58	Class-1	229	NO_SP	PredHel=1	Poly_export__SLBB__Wza_C	Poly_export__SLBB
Mucilaginibacter_mali_peg_2350	2J58	Class-1	195	NO_SP	PredHel=1	Poly_export__SLBB__Wza_C	Poly_export__SLBB
Mucilaginibacter_mallensis_peg_2183	2J58	Class-1	261	LIPO	PredHel=0	Poly_export__SLBB__Wza_C	Poly_export__SLBB
Mucilaginibacter_xinganensis_peg_4446	2J58	Class-1	269	LIPO	PredHel=1	Poly_export__SLBB__Wza_C	Poly_export__SLBB
Muricauda_oceani_peg_1145	2J58	Class-1	261	LIPO	PredHel=0	Poly_export__SLBB__Wza_C	Poly_export__SLBB
Mycetohabitans_rhizoxinica_peg_2572	2J58	Class-1	426	LIPO	PredHel=0	Poly_export__SLBB__Wza_C	Poly_export__SLBB__SLBB__Wza_C
Neisseria_animalis_peg_1554	2J58	Class-1	391	LIPO	PredHel=0	Poly_export__SLBB__Wza_C	Poly_export__SLBB
Neisseria_animaloris_peg_0041	2J58	Class-1	395	LIPO	PredHel=0	Poly_export__SLBB__Wza_C	Poly_export__SLBB__SLBB
Neisseria_animaloris_peg_1605	2J58	Class-1	383	LIPO	PredHel=1	Poly_export__SLBB__Wza_C	Poly_export__SLBB__SLBB__Wza_C
Neisseria_bacilliformis_peg_2260	2J58	Class-1	384	LIPO	PredHel=0	Poly_export__SLBB__Wza_C	Poly_export__SLBB__SLBB
Neisseria_brasiliensis_peg_1358	2J58	Class-1	391	LIPO	PredHel=0	Poly_export__SLBB__Wza_C	Poly_export__SLBB__SLBB
Neisseria_canis_peg_0762	2J58	Class-1	386	LIPO	PredHel=0	Poly_export__SLBB__Wza_C	Poly_export__SLBB__SLBB
Neisseria_canis_peg_1397	2J58	Class-1	385	LIPO	PredHel=0	Poly_export__SLBB__Wza_C	Poly_export__SLBB__SLBB__Wza_C
Neisseria_chenwenguii_peg_0609	2J58	Class-1	377	LIPO	PredHel=0	Poly_export__SLBB__Wza_C	Poly_export__SLBB__SLBB__Wza_C
Neisseria_chenwenguii_peg_1386	2J58	Class-1	392	LIPO	PredHel=0	Poly_export__SLBB__Wza_C	Poly_export__SLBB__SLBB
Neisseria_elongata_peg_1170	2J58	Class-1	392	LIPO	PredHel=1	Poly_export__SLBB__Wza_C	Poly_export__SLBB
Neisseria_meningitidis_peg_1706	2J58	Class-1	391	LIPO	PredHel=0	Poly_export__SLBB__Wza_C	Poly_export__SLBB__SLBB
Neisseria_musculi_peg_1800	2J58	Class-1	378	LIPO	PredHel=1	Poly_export__SLBB__Wza_C	Poly_export__SLBB__SLBB__Wza_C
Neisseria_musculi_peg_1891	2J58	Class-1	388	LIPO	PredHel=0	Poly_export__SLBB__Wza_C	Poly_export
Neisseria_perflava_peg_2070	2J58	Class-1	375	LIPO	PredHel=0	Poly_export__SLBB__Wza_C	Poly_export__SLBB__SLBB__Wza_C
Neisseria_shayeganii_peg_1053	2J58	Class-1	367	LIPO	PredHel=0	Poly_export__SLBB__Wza_C	Poly_export__SLBB__SLBB__Wza_C
Neisseria_sicca_peg_2229	2J58	Class-1	377	LIPO	PredHel=0	Poly_export__SLBB__Wza_C	Poly_export__SLBB__SLBB__Wza_C
Neisseria_subflava_peg_1972	2J58	Class-1	375	LIPO	PredHel=0	Poly_export__SLBB__Wza_C	Poly_export__SLBB__SLBB__Wza_C
Neisseria_wadsworthii_peg_0545	2J58	Class-1	392	LIPO	PredHel=1	Poly_export__SLBB__Wza_C	Poly_export__SLBB__SLBB
Neisseria_wadsworthii_peg_1377	2J58	Class-1	385	LIPO	PredHel=0	Poly_export__SLBB__Wza_C	Poly_export__SLBB__SLBB__Wza_C
Neisseria_weaveri_peg_1410	2J58	Class-1	389	LIPO	PredHel=0	Poly_export__SLBB__Wza_C	Poly_export__SLBB
Neisseria_weaveri_peg_1466	2J58	Class-1	377	LIPO	PredHel=0	Poly_export__SLBB__Wza_C	Poly_export__SLBB__SLBB__Wza_C
Neisseria_zalophi_peg_0077	2J58	Class-1	375	LIPO	PredHel=0	Poly_export__SLBB__Wza_C	Poly_export__SLBB__SLBB__Wza_C
Neisseria_zalophi_peg_0609	2J58	Class-1	390	LIPO	PredHel=0	Poly_export__SLBB__Wza_C	Poly_export
Neisseria_zoodegmatis_peg_0090	2J58	Class-1	376	LIPO	PredHel=0	Poly_export__SLBB__Wza_C	Poly_export__SLBB__SLBB__Wza_C
Neisseria_zoodegmatis_peg_2272	2J58	Class-1	389	LIPO	PredHel=0	Poly_export__SLBB__Wza_C	Poly_export__SLBB
Neoasaia_chiangmaiensis_peg_0495	2J58	Class-1	396	LIPO	PredHel=0	Poly_export__SLBB__Wza_C	Poly_export__SLBB__SLBB
Neokomagataea_tanensis_peg_1278	2J58	Class-1	410	LIPO	PredHel=1	Poly_export__SLBB__Wza_C	Poly_export__SLBB__SLBB
Neorhizobium_galegae_peg_1178	2J58	Class-1	394	LIPO	PredHel=0	Poly_export__SLBB__Wza_C	Poly_export__SLBB__SLBB
Neorhizobium_galegae_peg_5646	2J58	Class-1	378	LIPO	PredHel=0	Poly_export__SLBB__Wza_C	Poly_export__SLBB__SLBB
Niastella_koreensis_peg_5177	2J58	Class-1	276	LIPO	PredHel=2	Poly_export__SLBB__Wza_C	Poly_export__SLBB
Nibribacter_ruber_peg_2951	2J58	Class-1	269	LIPO	PredHel=0	Poly_export__SLBB__Wza_C	Poly_export__SLBB
Nibribacter_ruber_peg_3134	2J58	Class-1	264	LIPO	PredHel=0	Poly_export__SLBB__Wza_C	Poly_export__SLBB
Nitrobacter_hamburgensis_peg_3114	2J58	Class-1	440	LIPO	PredHel=0	Poly_export__SLBB__Wza_C	Poly_export__SLBB__SLBB
Nitrosococcus_watsonii_peg_2766	2J58	Class-1	251	LIPO	PredHel=1	Poly_export__SLBB__Wza_C	Poly_export__SLBB
Nitrosomonas_europaea_peg_1401	2J58	Class-1	396	LIPO	PredHel=1	Poly_export__SLBB__Wza_C	Poly_export__SLBB__SLBB
Nitrosomonas_europaea_peg_2298	2J58	Class-1	405	LIPO	PredHel=0	Poly_export__SLBB__Wza_C	Poly_export__SLBB__SLBB__Wza_C
Nitrosomonas_eutropha_peg_2141	2J58	Class-1	405	LIPO	PredHel=0	Poly_export__SLBB__Wza_C	Poly_export__SLBB__SLBB__Wza_C
Nitrosomonas_stercoris_peg_1619	2J58	Class-1	396	LIPO	PredHel=1	Poly_export__SLBB__Wza_C	Poly_export__SLBB__SLBB
Nitrosomonas_stercoris_peg_1992	2J58	Class-1	405	LIPO	PredHel=0	Poly_export__SLBB__Wza_C	Poly_export__SLBB__SLBB__Wza_C
Nitrospira_moscoviensis_peg_1646	2J58	Class-1	262	LIPO	PredHel=1	Poly_export__SLBB__Wza_C	Poly_export__SLBB
Niveispirillum_cyanobacteriorum_peg_2848	2J58	Class-1	239	LIPO	PredHel=0	Poly_export__SLBB__Wza_C	Poly_export__SLBB
Nodularia_spumigena_peg_2924	2J58	Class-1	501	SP	PredHel=0	Poly_export__SLBB__Wza_C	Poly_export__SLBB__SLBB
Nodularia_spumigena_peg_3389	2J58	Class-1	505	SP	PredHel=0	Poly_export__SLBB__Wza_C	Poly_export__Poly_export__SLBB
Nonlabens_tegetincola_peg_0778	2J58	Class-1	260	LIPO	PredHel=1	Poly_export__SLBB__Wza_C	Poly_export__SLBB
Nostoc_carneum_peg_1692	2J58	Class-1	445	SP	PredHel=0	Poly_export__SLBB__Wza_C	Poly_export__Poly_export__SLBB
Nostoc_carneum_peg_4255	2J58	Class-1	505	SP	PredHel=0	Poly_export__SLBB__Wza_C	Poly_export__SLBB__SLBB__SLBB
Nostoc_edaphicum_peg_3921	2J58	Class-1	453	SP	PredHel=1	Poly_export__SLBB__Wza_C	Poly_export__Poly_export__SLBB
Nostoc_edaphicum_peg_4813	2J58	Class-1	490	SP	PredHel=0	Poly_export__SLBB__Wza_C	Poly_export__SLBB__SLBB
Nostoc_flagelliforme_peg_2108	2J58	Class-1	490	SP	PredHel=0	Poly_export__SLBB__Wza_C	Poly_export__SLBB__SLBB
Nostoc_flagelliforme_peg_4644	2J58	Class-1	450	SP	PredHel=1	Poly_export__SLBB__Wza_C	Poly_export__Poly_export__SLBB
Nostoc_piscinale_peg_1363	2J58	Class-1	469	SP	PredHel=0	Poly_export__SLBB__Wza_C	Poly_export__Poly_export__SLBB
Nostoc_piscinale_peg_3958	2J58	Class-1	504	SP	PredHel=0	Poly_export__SLBB__Wza_C	Poly_export__SLBB__SLBB
Nostoc_punctiforme_peg_0465	2J58	Class-1	454	SP	PredHel=1	Poly_export__SLBB__Wza_C	Poly_export__Poly_export__SLBB
Nostoc_punctiforme_peg_5579	2J58	Class-1	489	SP	PredHel=0	Poly_export__SLBB__Wza_C	Poly_export__SLBB__SLBB
Nostoc_sphaeroides_peg_1036	2J58	Class-1	452	SP	PredHel=1	Poly_export__SLBB__Wza_C	Poly_export__Poly_export__SLBB
Nostoc_sphaeroides_peg_2918	2J58	Class-1	490	SP	PredHel=0	Poly_export__SLBB__Wza_C	Poly_export__SLBB__SLBB
Novosphingobium_aromaticivorans_peg_0733	2J58	Class-1	391	LIPO	PredHel=0	Poly_export__SLBB__Wza_C	Poly_export__SLBB__SLBB
Novosphingobium_aromaticivorans_peg_0758	2J58	Class-1	394	LIPO	PredHel=1	Poly_export__SLBB__Wza_C	Poly_export__SLBB__SLBB
Novosphingobium_aromaticivorans_peg_3268	2J58	Class-1	237	LIPO	PredHel=0	Poly_export__SLBB__Wza_C	Poly_export__SLBB
Novosphingobium_ginsenosidimutans_peg_1275	2J58	Class-1	405	LIPO	PredHel=1	Poly_export__SLBB__Wza_C	Poly_export__SLBB
Novosphingobium_ginsenosidimutans_peg_1615	2J58	Class-1	236	SP	PredHel=0	Poly_export__SLBB__Wza_C	Poly_export__SLBB
Novosphingobium_pentaromativorans_peg_5051	2J58	Class-1	375	LIPO	PredHel=0	Poly_export__SLBB__Wza_C	Poly_export__SLBB__SLBB
Novosphingobium_resinovorum_peg_2401	2J58	Class-1	236	LIPO	PredHel=1	Poly_export__SLBB__Wza_C	Poly_export__SLBB
Novosphingobium_resinovorum_peg_2506	2J58	Class-1	405	LIPO	PredHel=1	Poly_export__SLBB__Wza_C	Poly_export__SLBB
Novosphingopyxis_iocasae_peg_0659	2J58	Class-1	420	LIPO	PredHel=0	Poly_export__SLBB__Wza_C	Poly_export__SLBB
Novosphingopyxis_iocasae_peg_1170	2J58	Class-1	202	NO_SP	PredHel=0	Poly_export__SLBB__Wza_C	Poly_export__SLBB
Novosphingopyxis_iocasae_peg_1811	2J58	Class-1	259	LIPO	PredHel=0	Poly_export__SLBB__Wza_C	Poly_export__SLBB
Oceanisphaera_profunda_peg_0662	2J58	Class-1	372	LIPO	PredHel=0	Poly_export__SLBB__Wza_C	Poly_export__SLBB__SLBB__Wza_C
Octadecabacter_antarcticus_peg_1513	2J58	Class-1	365	LIPO	PredHel=0	Poly_export__SLBB__Wza_C	Poly_export__SLBB__SLBB
Octadecabacter_arcticus_peg_2955	2J58	Class-1	376	LIPO	PredHel=0	Poly_export__SLBB__Wza_C	Poly_export__SLBB__SLBB
Octadecabacter_temperatus_peg_0908	2J58	Class-1	376	LIPO	PredHel=0	Poly_export__SLBB__Wza_C	Poly_export__SLBB
Octadecabacter_temperatus_peg_3231	2J58	Class-1	370	LIPO	PredHel=0	Poly_export__SLBB__Wza_C	Poly_export__SLBB
Orrella_dioscoreae_peg_0975	2J58	Class-1	384	LIPO	PredHel=0	Poly_export__SLBB__Wza_C	Poly_export__SLBB
Orrella_marina_peg_0228	2J58	Class-1	397	LIPO	PredHel=1	Poly_export__SLBB__Wza_C	Poly_export__SLBB__SLBB
Orrella_marina_peg_0631	2J58	Class-1	431	NO_SP	PredHel=1	Poly_export__SLBB__Wza_C	Poly_export__SLBB__SLBB
Oscillatoria_nigro-viridis_peg_0133	2J58	Class-1	532	SP	PredHel=0	Poly_export__SLBB__Wza_C	Poly_export__SLBB__SLBB__SLBB
Oscillatoria_nigro-viridis_peg_1736	2J58	Class-1	614	SP	PredHel=0	Poly_export__SLBB__Wza_C	Poly_export__SLBB__SLBB__SLBB
Oscillatoria_nigro-viridis_peg_4257	2J58	Class-1	490	SP	PredHel=1	Poly_export__SLBB__Wza_C	Poly_export__SLBB
Oscillatoria_nigro-viridis_peg_5151	2J58	Class-1	476	SP	PredHel=0	Poly_export__SLBB__Wza_C	Poly_export__SLBB__SLBB__SLBB
Otariodibacter_oris_peg_0219	2J58	Class-1	385	LIPO	PredHel=0	Poly_export__SLBB__Wza_C	Poly_export__SLBB
Oxynema_aestuarii_peg_0022	2J58	Class-1	389	SP	PredHel=0	Poly_export__SLBB__Wza_C	Poly_export__SLBB__SLBB
Oxynema_aestuarii_peg_2735	2J58	Class-1	492	SP	PredHel=0	Poly_export__SLBB__Wza_C	Poly_export__SLBB__SLBB
Oxynema_aestuarii_peg_3723	2J58	Class-1	478	LIPO	PredHel=1	Poly_export__SLBB__Wza_C	Poly_export__SLBB__SLBB__SLBB
Oxynema_aestuarii_peg_4937	2J58	Class-1	615	SP	PredHel=1	Poly_export__SLBB__Wza_C	Poly_export__SLBB__SLBB__SLBB
Pacificitalea_manganoxidans_peg_0834	2J58	Class-1	375	LIPO	PredHel=0	Poly_export__SLBB__Wza_C	Poly_export__SLBB
Pacificitalea_manganoxidans_peg_3451	2J58	Class-1	471	LIPO	PredHel=1	Poly_export__SLBB__Wza_C	Poly_export__SLBB__SLBB
Paludibaculum_fermentans_peg_5167	2J58	Class-1	311	SP	PredHel=0	Poly_export__SLBB__Wza_C	Poly_export__SLBB__SLBB
Paludisphaera_borealis_peg_5502	2J58	Class-1	300	LIPO	PredHel=0	Poly_export__SLBB__Wza_C	Poly_export__SLBB
Panacibacter_ginsenosidivorans_peg_3531	2J58	Class-1	254	LIPO	PredHel=2	Poly_export__SLBB__Wza_C	Poly_export__SLBB
Pandoraea_apista_peg_0520	2J58	Class-1	238	LIPO	PredHel=0	Poly_export__SLBB__Wza_C	Poly_export__SLBB
Pandoraea_faecigallinarum_peg_4066	2J58	Class-1	238	LIPO	PredHel=0	Poly_export__SLBB__Wza_C	Poly_export__SLBB
Pandoraea_norimbergensis_peg_4898	2J58	Class-1	238	LIPO	PredHel=0	Poly_export__SLBB__Wza_C	Poly_export__SLBB
Pandoraea_oxalativorans_peg_4419	2J58	Class-1	238	LIPO	PredHel=0	Poly_export__SLBB__Wza_C	Poly_export__SLBB
Pandoraea_pulmonicola_peg_4513	2J58	Class-1	238	LIPO	PredHel=0	Poly_export__SLBB__Wza_C	Poly_export__SLBB
Pandoraea_sputorum_peg_4510	2J58	Class-1	238	LIPO	PredHel=0	Poly_export__SLBB__Wza_C	Poly_export__SLBB
Pandoraea_thiooxydans_peg_0827	2J58	Class-1	376	LIPO	PredHel=1	Poly_export__SLBB__Wza_C	Poly_export
Pandoraea_thiooxydans_peg_3203	2J58	Class-1	364	NO_SP	PredHel=0	Poly_export__SLBB__Wza_C	Poly_export__SLBB__SLBB__Wza_C
Pandoraea_vervacti_peg_4345	2J58	Class-1	238	LIPO	PredHel=0	Poly_export__SLBB__Wza_C	Poly_export__SLBB
Pantoea_agglomerans_peg_1737	2J58	Class-1	379	LIPO	PredHel=0	Poly_export__SLBB__Wza_C	Poly_export__SLBB__SLBB__Wza_C
Pantoea_alhagi_peg_2767	2J58	Class-1	376	LIPO	PredHel=0	Poly_export__SLBB__Wza_C	Poly_export__SLBB__SLBB__Wza_C
Pantoea_ananatis_peg_1516	2J58	Class-1	379	LIPO	PredHel=0	Poly_export__SLBB__Wza_C	Poly_export__SLBB__SLBB__Wza_C
Pantoea_dispersa_peg_1330	2J58	Class-1	376	LIPO	PredHel=0	Poly_export__SLBB__Wza_C	Poly_export__SLBB__SLBB__Wza_C
Pantoea_eucalypti_peg_1307	2J58	Class-1	379	LIPO	PredHel=0	Poly_export__SLBB__Wza_C	Poly_export__SLBB__SLBB__Wza_C
Pantoea_stewartii_peg_1128	2J58	Class-1	379	LIPO	PredHel=0	Poly_export__SLBB__Wza_C	Poly_export__SLBB__SLBB__Wza_C
Pantoea_vagans_peg_1261	2J58	Class-1	379	LIPO	PredHel=0	Poly_export__SLBB__Wza_C	Poly_export__SLBB__SLBB__Wza_C
Paraburkholderia_acidiphila_peg_0479	2J58	Class-1	426	NO_SP	PredHel=0	Poly_export__SLBB__Wza_C	Poly_export__SLBB__SLBB__Wza_C
Paraburkholderia_acidiphila_peg_0596	2J58	Class-1	423	LIPO	PredHel=0	Poly_export__SLBB__Wza_C	Poly_export__SLBB__SLBB
Paraburkholderia_acidiphila_peg_2340	2J58	Class-1	394	NO_SP	PredHel=0	Poly_export__SLBB__Wza_C	Poly_export__SLBB__SLBB
Paraburkholderia_acidiphila_peg_4092	2J58	Class-1	391	LIPO	PredHel=0	Poly_export__SLBB__Wza_C	Poly_export__SLBB__SLBB__Wza_C
Paraburkholderia_acidisoli_peg_0457	2J58	Class-1	412	LIPO	PredHel=0	Poly_export__SLBB__Wza_C	Poly_export__SLBB__SLBB
Paraburkholderia_acidisoli_peg_0569	2J58	Class-1	429	SP	PredHel=1	Poly_export__SLBB__Wza_C	Poly_export__SLBB__SLBB__Wza_C
Paraburkholderia_acidisoli_peg_2271	2J58	Class-1	375	NO_SP	PredHel=0	Poly_export__SLBB__Wza_C	Poly_export__SLBB__SLBB__Wza_C
Paraburkholderia_acidisoli_peg_3349	2J58	Class-1	391	LIPO	PredHel=0	Poly_export__SLBB__Wza_C	Poly_export__SLBB__SLBB__Wza_C
Paraburkholderia_acidophila_peg_4291	2J58	Class-1	392	LIPO	PredHel=0	Poly_export__SLBB__Wza_C	Poly_export__SLBB__SLBB__Wza_C
Paraburkholderia_aromaticivorans_peg_0419	2J58	Class-1	379	LIPO	PredHel=0	Poly_export__SLBB__Wza_C	Poly_export__SLBB__SLBB__Wza_C
Paraburkholderia_aromaticivorans_peg_2974	2J58	Class-1	404	LIPO	PredHel=0	Poly_export__SLBB__Wza_C	Poly_export__SLBB__SLBB
Paraburkholderia_aromaticivorans_peg_4896	2J58	Class-1	371	LIPO	PredHel=0	Poly_export__SLBB__Wza_C	Poly_export__SLBB__SLBB
Paraburkholderia_aromaticivorans_peg_5289	2J58	Class-1	389	LIPO	PredHel=0	Poly_export__SLBB__Wza_C	Poly_export__SLBB__SLBB__Wza_C
Paraburkholderia_aromaticivorans_peg_6347	2J58	Class-1	384	LIPO	PredHel=0	Poly_export__SLBB__Wza_C	Poly_export__SLBB__SLBB
Paraburkholderia_atlantica_peg_0577	2J58	Class-1	379	LIPO	PredHel=0	Poly_export__SLBB__Wza_C	Poly_export__SLBB__SLBB__Wza_C
Paraburkholderia_atlantica_peg_1487	2J58	Class-1	401	LIPO	PredHel=0	Poly_export__SLBB__Wza_C	Poly_export__SLBB__SLBB__Wza_C
Paraburkholderia_caffeinilytica_peg_0322	2J58	Class-1	350	NO_SP	PredHel=0	Poly_export__SLBB__Wza_C	Poly_export__SLBB__SLBB
Paraburkholderia_caffeinilytica_peg_1919	2J58	Class-1	384	LIPO	PredHel=0	Poly_export__SLBB__Wza_C	Poly_export__SLBB__SLBB
Paraburkholderia_caffeinilytica_peg_2328	2J58	Class-1	351	NO_SP	PredHel=0	Poly_export__SLBB__Wza_C	Poly_export__SLBB__SLBB
Paraburkholderia_caffeinilytica_peg_5639	2J58	Class-1	379	LIPO	PredHel=0	Poly_export__SLBB__Wza_C	Poly_export__SLBB__SLBB__Wza_C
Paraburkholderia_caffeinilytica_peg_6514	2J58	Class-1	398	LIPO	PredHel=0	Poly_export__SLBB__Wza_C	Poly_export__SLBB__SLBB__Wza_C
Paraburkholderia_caffeinilytica_peg_6978	2J58	Class-1	414	LIPO	PredHel=0	Poly_export__SLBB__Wza_C	Poly_export__SLBB__SLBB__Wza_C
Paraburkholderia_caribensis_peg_0011	2J58	Class-1	428	NO_SP	PredHel=1	Poly_export__SLBB__Wza_C	Poly_export__SLBB__SLBB
Paraburkholderia_caribensis_peg_0241	2J58	Class-1	393	LIPO	PredHel=0	Poly_export__SLBB__Wza_C	Poly_export__SLBB__SLBB__Wza_C
Paraburkholderia_caribensis_peg_2449	2J58	Class-1	378	LIPO	PredHel=1	Poly_export__SLBB__Wza_C	Poly_export__SLBB__SLBB__Wza_C
Paraburkholderia_caribensis_peg_4966	2J58	Class-1	381	LIPO	PredHel=1	Poly_export__SLBB__Wza_C	Poly_export__SLBB__SLBB
Paraburkholderia_caribensis_peg_5643	2J58	Class-1	386	LIPO	PredHel=1	Poly_export__SLBB__Wza_C	Poly_export__SLBB__SLBB__Wza_C
Paraburkholderia_dokdonella_peg_0547	2J58	Class-1	383	NO_SP	PredHel=0	Poly_export__SLBB__Wza_C	Poly_export__SLBB__SLBB
Paraburkholderia_dokdonella_peg_2247	2J58	Class-1	368	NO_SP	PredHel=0	Poly_export__SLBB__Wza_C	Poly_export__SLBB__SLBB
Paraburkholderia_edwinii_peg_1865	2J58	Class-1	429	LIPO	PredHel=0	Poly_export__SLBB__Wza_C	Poly_export__SLBB__SLBB__Wza_C
Paraburkholderia_edwinii_peg_2093	2J58	Class-1	392	LIPO	PredHel=1	Poly_export__SLBB__Wza_C	Poly_export__SLBB__SLBB
Paraburkholderia_edwinii_peg_5334	2J58	Class-1	419	SP	PredHel=0	Poly_export__SLBB__Wza_C	Poly_export__SLBB__SLBB__Wza_C
Paraburkholderia_edwinii_peg_6137	2J58	Class-1	378	LIPO	PredHel=0	Poly_export__SLBB__Wza_C	Poly_export__SLBB__Wza_C
Paraburkholderia_edwinii_peg_6798	2J58	Class-1	390	LIPO	PredHel=0	Poly_export__SLBB__Wza_C	Poly_export__SLBB__SLBB
Paraburkholderia_fungorum_peg_0856	2J58	Class-1	380	LIPO	PredHel=0	Poly_export__SLBB__Wza_C	Poly_export__SLBB__SLBB__Wza_C
Paraburkholderia_fungorum_peg_3489	2J58	Class-1	405	LIPO	PredHel=0	Poly_export__SLBB__Wza_C	Poly_export__SLBB__SLBB__Wza_C
Paraburkholderia_fungorum_peg_4478	2J58	Class-1	425	LIPO	PredHel=1	Poly_export__SLBB__Wza_C	Poly_export__SLBB__SLBB
Paraburkholderia_fungorum_peg_6050	2J58	Class-1	386	LIPO	PredHel=0	Poly_export__SLBB__Wza_C	Poly_export__SLBB__SLBB__Wza_C
Paraburkholderia_ginsengisoli_peg_0827	2J58	Class-1	406	LIPO	PredHel=0	Poly_export__SLBB__Wza_C	Poly_export__SLBB__SLBB__Wza_C
Paraburkholderia_ginsengisoli_peg_1706	2J58	Class-1	379	LIPO	PredHel=0	Poly_export__SLBB__Wza_C	Poly_export__SLBB__SLBB__Wza_C
Paraburkholderia_ginsengisoli_peg_3974	2J58	Class-1	423	LIPO	PredHel=0	Poly_export__SLBB__Wza_C	Poly_export__SLBB__SLBB__Wza_C
Paraburkholderia_ginsengisoli_peg_4286	2J58	Class-1	386	LIPO	PredHel=0	Poly_export__SLBB__Wza_C	Poly_export__SLBB__SLBB
Paraburkholderia_graminis_peg_0589	2J58	Class-1	379	LIPO	PredHel=0	Poly_export__SLBB__Wza_C	Poly_export__SLBB__SLBB__Wza_C
Paraburkholderia_graminis_peg_1708	2J58	Class-1	411	LIPO	PredHel=0	Poly_export__SLBB__Wza_C	Poly_export__SLBB__SLBB__Wza_C
Paraburkholderia_graminis_peg_3774	2J58	Class-1	381	LIPO	PredHel=1	Poly_export__SLBB__Wza_C	Poly_export__SLBB__SLBB
Paraburkholderia_hospita_peg_1651	2J58	Class-1	393	LIPO	PredHel=0	Poly_export__SLBB__Wza_C	Poly_export__SLBB__SLBB__Wza_C
Paraburkholderia_hospita_peg_2836	2J58	Class-1	384	LIPO	PredHel=1	Poly_export__SLBB__Wza_C	Poly_export__SLBB__SLBB
Paraburkholderia_hospita_peg_2878	2J58	Class-1	378	LIPO	PredHel=1	Poly_export__SLBB__Wza_C	Poly_export__SLBB__SLBB__Wza_C
Paraburkholderia_hospita_peg_5212	2J58	Class-1	355	NO_SP	PredHel=0	Poly_export__SLBB__Wza_C	Poly_export__SLBB__SLBB
Paraburkholderia_phenoliruptrix_peg_0506	2J58	Class-1	379	LIPO	PredHel=0	Poly_export__SLBB__Wza_C	Poly_export__SLBB__SLBB__Wza_C
Paraburkholderia_phenoliruptrix_peg_1651	2J58	Class-1	409	LIPO	PredHel=0	Poly_export__SLBB__Wza_C	Poly_export__SLBB__SLBB__Wza_C
Paraburkholderia_phenoliruptrix_peg_1877	2J58	Class-1	398	LIPO	PredHel=0	Poly_export__SLBB__Wza_C	Poly_export__SLBB__SLBB
Paraburkholderia_phenoliruptrix_peg_5909	2J58	Class-1	378	LIPO	PredHel=1	Poly_export__SLBB__Wza_C	Poly_export__SLBB__SLBB
Paraburkholderia_phenoliruptrix_peg_6148	2J58	Class-1	381	LIPO	PredHel=1	Poly_export__SLBB__Wza_C	Poly_export__SLBB__SLBB
Paraburkholderia_phymatum_peg_1062	2J58	Class-1	393	LIPO	PredHel=0	Poly_export__SLBB__Wza_C	Poly_export__SLBB__SLBB__Wza_C
Paraburkholderia_phymatum_peg_1689	2J58	Class-1	428	NO_SP	PredHel=0	Poly_export__SLBB__Wza_C	Poly_export__SLBB__SLBB
Paraburkholderia_phymatum_peg_2466	2J58	Class-1	379	LIPO	PredHel=1	Poly_export__SLBB__Wza_C	Poly_export__SLBB__SLBB__Wza_C
Paraburkholderia_phymatum_peg_3265	2J58	Class-1	390	LIPO	PredHel=1	Poly_export__SLBB__Wza_C	Poly_export__SLBB__SLBB
Paraburkholderia_phytofirmans_peg_0803	2J58	Class-1	379	LIPO	PredHel=0	Poly_export__SLBB__Wza_C	Poly_export__SLBB__SLBB__Wza_C
Paraburkholderia_phytofirmans_peg_1936	2J58	Class-1	409	LIPO	PredHel=0	Poly_export__SLBB__Wza_C	Poly_export__SLBB__SLBB__Wza_C
Paraburkholderia_phytofirmans_peg_4001	2J58	Class-1	350	NO_SP	PredHel=0	Poly_export__SLBB__Wza_C	Poly_export__SLBB__SLBB
Paraburkholderia_phytofirmans_peg_5956	2J58	Class-1	384	LIPO	PredHel=0	Poly_export__SLBB__Wza_C	Poly_export__SLBB__SLBB
Paraburkholderia_phytofirmans_peg_6189	2J58	Class-1	385	LIPO	PredHel=1	Poly_export__SLBB__Wza_C	Poly_export__SLBB__SLBB
Paraburkholderia_sprentiae_peg_0997	2J58	Class-1	401	LIPO	PredHel=0	Poly_export__SLBB__Wza_C	Poly_export__SLBB__SLBB__Wza_C
Paraburkholderia_sprentiae_peg_1963	2J58	Class-1	379	LIPO	PredHel=0	Poly_export__SLBB__Wza_C	Poly_export__SLBB__SLBB__Wza_C
Paraburkholderia_sprentiae_peg_5430	2J58	Class-1	390	LIPO	PredHel=1	Poly_export__SLBB__Wza_C	Poly_export__SLBB__SLBB
Paraburkholderia_terrae_peg_1554	2J58	Class-1	393	LIPO	PredHel=0	Poly_export__SLBB__Wza_C	Poly_export__SLBB__SLBB__Wza_C
Paraburkholderia_terrae_peg_1791	2J58	Class-1	428	NO_SP	PredHel=1	Poly_export__SLBB__Wza_C	Poly_export__SLBB__SLBB
Paraburkholderia_terrae_peg_2488	2J58	Class-1	378	LIPO	PredHel=1	Poly_export__SLBB__Wza_C	Poly_export__SLBB__SLBB__Wza_C
Paraburkholderia_terrae_peg_4215	2J58	Class-1	386	LIPO	PredHel=1	Poly_export__SLBB__Wza_C	Poly_export__SLBB__SLBB
Paraburkholderia_terricola_peg_0570	2J58	Class-1	379	LIPO	PredHel=0	Poly_export__SLBB__Wza_C	Poly_export__SLBB__SLBB__Wza_C
Paraburkholderia_terricola_peg_1678	2J58	Class-1	382	LIPO	PredHel=0	Poly_export__SLBB__Wza_C	Poly_export__SLBB__SLBB
Paraburkholderia_terricola_peg_4525	2J58	Class-1	350	NO_SP	PredHel=0	Poly_export__SLBB__Wza_C	Poly_export__SLBB__SLBB
Paraburkholderia_terricola_peg_5252	2J58	Class-1	381	LIPO	PredHel=0	Poly_export__SLBB__Wza_C	Poly_export__SLBB__SLBB
Paraburkholderia_tropica_peg_0465	2J58	Class-1	407	LIPO	PredHel=1	Poly_export__SLBB__Wza_C	Poly_export__SLBB__SLBB
Paraburkholderia_tropica_peg_0568	2J58	Class-1	405	LIPO	PredHel=1	Poly_export__SLBB__Wza_C	Poly_export__SLBB__SLBB__Wza_C
Paraburkholderia_tropica_peg_2380	2J58	Class-1	412	SP	PredHel=1	Poly_export__SLBB__Wza_C	Poly_export__SLBB__SLBB
Paraburkholderia_tropica_peg_4613	2J58	Class-1	390	LIPO	PredHel=0	Poly_export__SLBB__Wza_C	Poly_export__SLBB__SLBB__Wza_C
Paraburkholderia_tropica_peg_6410	2J58	Class-1	390	LIPO	PredHel=1	Poly_export__SLBB__Wza_C	Poly_export__SLBB__SLBB__Wza_C
Paraburkholderia_xenovorans_peg_0590	2J58	Class-1	379	LIPO	PredHel=0	Poly_export__SLBB__Wza_C	Poly_export__SLBB__SLBB__Wza_C
Paraburkholderia_xenovorans_peg_2185	2J58	Class-1	409	LIPO	PredHel=0	Poly_export__SLBB__Wza_C	Poly_export__SLBB__SLBB__Wza_C
Paraburkholderia_xenovorans_peg_5157	2J58	Class-1	384	LIPO	PredHel=0	Poly_export__SLBB__Wza_C	Poly_export__SLBB__SLBB
Paraburkholderia_xenovorans_peg_5672	2J58	Class-1	350	NO_SP	PredHel=0	Poly_export__SLBB__Wza_C	Poly_export__SLBB__SLBB
Paraburkholderia_xenovorans_peg_6865	2J58	Class-1	348	NO_SP	PredHel=0	Poly_export__SLBB__Wza_C	Poly_export__SLBB__SLBB
Paraburkholderia_xenovorans_peg_8393	2J58	Class-1	350	NO_SP	PredHel=0	Poly_export__SLBB__Wza_C	Poly_export__SLBB__SLBB
Parachlamydia_acanthamoebae_peg_0202	2J58	Class-1	348	LIPO	PredHel=0	Poly_export__SLBB__Wza_C	Poly_export__SLBB__Wza_C
Parachlamydia_acanthamoebae_peg_0212	2J58	Class-1	346	SP	PredHel=0	Poly_export__SLBB__Wza_C	Poly_export
Paracoccus_aminophilus_peg_1502	2J58	Class-1	392	LIPO	PredHel=0	Poly_export__SLBB__Wza_C	Poly_export
Paracoccus_aminovorans_peg_1523	2J58	Class-1	380	LIPO	PredHel=0	Poly_export__SLBB__Wza_C	Poly_export__SLBB
Paracoccus_contaminans_peg_0302	2J58	Class-1	361	LIPO	PredHel=0	Poly_export__SLBB__Wza_C	Poly_export__SLBB__SLBB
Paracoccus_jeotgali_peg_1473	2J58	Class-1	384	LIPO	PredHel=1	Poly_export__SLBB__Wza_C	Poly_export__SLBB
Paracoccus_kondratievae_peg_2244	2J58	Class-1	368	LIPO	PredHel=0	Poly_export__SLBB__Wza_C	Poly_export__SLBB
Paracoccus_liaowanqingii_peg_2030	2J58	Class-1	362	LIPO	PredHel=0	Poly_export__SLBB__Wza_C	Poly_export__SLBB__SLBB
Paracoccus_liaowanqingii_peg_4346	2J58	Class-1	370	LIPO	PredHel=1	Poly_export__SLBB__Wza_C	Poly_export__SLBB
Paracoccus_marcusii_peg_2172	2J58	Class-1	358	LIPO	PredHel=0	Poly_export__SLBB__Wza_C	Poly_export__SLBB__SLBB
Paracoccus_mutanolyticus_peg_3964	2J58	Class-1	380	LIPO	PredHel=0	Poly_export__SLBB__Wza_C	Poly_export__SLBB
Paracoccus_pantotrophus_peg_0926	2J58	Class-1	376	LIPO	PredHel=0	Poly_export__SLBB__Wza_C	Poly_export__SLBB
Paracoccus_sanguinis_peg_0640	2J58	Class-1	391	LIPO	PredHel=0	Poly_export__SLBB__Wza_C	Poly_export__SLBB__SLBB
Paracoccus_suum_peg_2507	2J58	Class-1	364	LIPO	PredHel=0	Poly_export__SLBB__Wza_C	Poly_export__SLBB
Paracoccus_yeei_peg_2772	2J58	Class-1	380	LIPO	PredHel=0	Poly_export__SLBB__Wza_C	Poly_export__SLBB
Paracoccus_zhejiangensis_peg_0900	2J58	Class-1	367	LIPO	PredHel=0	Poly_export__SLBB__Wza_C	Poly_export__SLBB
Paraflavitalea_soli_peg_3342	2J58	Class-1	267	LIPO	PredHel=2	Poly_export__SLBB__Wza_C	Poly_export__SLBB
Paraoceanicella_profunda_peg_2082	2J58	Class-1	347	NO_SP	PredHel=0	Poly_export__SLBB__Wza_C	Poly_export__SLBB
Paraoceanicella_profunda_peg_4486	2J58	Class-1	381	LIPO	PredHel=0	Poly_export__SLBB__Wza_C	Poly_export__SLBB__SLBB
Parasedimentitalea_marina_peg_1153	2J58	Class-1	399	LIPO	PredHel=0	Poly_export__SLBB__Wza_C	Poly_export
Parasedimentitalea_marina_peg_2852	2J58	Class-1	364	LIPO	PredHel=0	Poly_export__SLBB__Wza_C	Poly_export__SLBB
Parasedimentitalea_marina_peg_3223	2J58	Class-1	456	LIPO	PredHel=0	Poly_export__SLBB__Wza_C	Poly_export__SLBB__Wza_C
Parasedimentitalea_marina_peg_4279	2J58	Class-1	371	LIPO	PredHel=0	Poly_export__SLBB__Wza_C	Poly_export__SLBB
Parashewanella_tropica_peg_1101	2J58	Class-1	374	LIPO	PredHel=0	Poly_export__SLBB__Wza_C	Poly_export__SLBB__SLBB__Wza_C
Parasphingopyxis_algicola_peg_1840	2J58	Class-1	398	LIPO	PredHel=0	Poly_export__SLBB__Wza_C	Poly_export__SLBB
Paraurantiacibacter_namhicola_peg_0575	2J58	Class-1	222	LIPO	PredHel=0	Poly_export__SLBB__Wza_C	Poly_export__SLBB
Paraurantiacibacter_namhicola_peg_0811	2J58	Class-1	241	LIPO	PredHel=0	Poly_export__SLBB__Wza_C	Poly_export__SLBB
Pasteurella_dagmatis_peg_0254	2J58	Class-1	393	LIPO	PredHel=1	Poly_export__SLBB__Wza_C	Poly_export__SLBB__SLBB__Wza_C
Pasteurella_multocida_peg_0254	2J58	Class-1	387	LIPO	PredHel=0	Poly_export__SLBB__Wza_C	Poly_export__SLBB__SLBB__Wza_C
Pasteurella_multocida_peg_1742	2J58	Class-1	393	LIPO	PredHel=0	Poly_export__SLBB__Wza_C	Poly_export__SLBB__SLBB
Pectobacterium_aquaticum_peg_2711	2J58	Class-1	378	LIPO	PredHel=0	Poly_export__SLBB__Wza_C	Poly_export__SLBB__SLBB__Wza_C
Pectobacterium_aroidearum_peg_3040	2J58	Class-1	378	LIPO	PredHel=0	Poly_export__SLBB__Wza_C	Poly_export__SLBB__SLBB__Wza_C
Pectobacterium_atrosepticum_peg_1374	2J58	Class-1	378	LIPO	PredHel=0	Poly_export__SLBB__Wza_C	Poly_export__SLBB__SLBB__Wza_C
Pectobacterium_brasiliense_peg_0058	2J58	Class-1	378	LIPO	PredHel=0	Poly_export__SLBB__Wza_C	Poly_export__SLBB__SLBB__Wza_C
Pectobacterium_carotovorum_peg_2864	2J58	Class-1	378	LIPO	PredHel=0	Poly_export__SLBB__Wza_C	Poly_export__SLBB__SLBB__Wza_C
Pectobacterium_odoriferum_peg_1410	2J58	Class-1	378	LIPO	PredHel=0	Poly_export__SLBB__Wza_C	Poly_export__SLBB__SLBB__Wza_C
Pectobacterium_parmentieri_peg_3077	2J58	Class-1	378	LIPO	PredHel=0	Poly_export__SLBB__Wza_C	Poly_export__SLBB__SLBB__Wza_C
Pectobacterium_polaris_peg_0334	2J58	Class-1	378	LIPO	PredHel=0	Poly_export__SLBB__Wza_C	Poly_export__SLBB__SLBB__Wza_C
Pectobacterium_punjabense_peg_1368	2J58	Class-1	378	LIPO	PredHel=0	Poly_export__SLBB__Wza_C	Poly_export__SLBB__SLBB__Wza_C
Pectobacterium_versatile_peg_2867	2J58	Class-1	378	LIPO	PredHel=0	Poly_export__SLBB__Wza_C	Poly_export__SLBB__SLBB__Wza_C
Pectobacterium_wasabiae_peg_3075	2J58	Class-1	378	LIPO	PredHel=0	Poly_export__SLBB__Wza_C	Poly_export__SLBB__SLBB__Wza_C
Pedobacter_heparinus_peg_3827	2J58	Class-1	243	NO_SP	PredHel=0	Poly_export__SLBB__Wza_C	Poly_export__SLBB
Pedobacter_roseus_peg_0537	2J58	Class-1	253	NO_SP	PredHel=0	Poly_export__SLBB__Wza_C	Poly_export__SLBB
Pedobacter_roseus_peg_1853	2J58	Class-1	257	LIPO	PredHel=1	Poly_export__SLBB__Wza_C	Poly_export__SLBB
Pelagerythrobacter_marensis_peg_2191	2J58	Class-1	235	LIPO	PredHel=0	Poly_export__SLBB__Wza_C	Poly_export__SLBB
Pelagovum_pacificum_peg_2665	2J58	Class-1	378	LIPO	PredHel=0	Poly_export__SLBB__Wza_C	Poly_export__SLBB__SLBB
Pelagovum_pacificum_peg_3924	2J58	Class-1	377	LIPO	PredHel=0	Poly_export__SLBB__Wza_C	Poly_export__SLBB
Pelistega_ratti_peg_0944	2J58	Class-1	387	LIPO	PredHel=0	Poly_export__SLBB__Wza_C	Poly_export__SLBB
Pelobacter_propionicus_peg_2864	2J58	Class-1	229	LIPO	PredHel=0	Poly_export__SLBB__Wza_C	Poly_export__SLBB
Pelodictyon_luteolum_peg_1399	2J58	Class-1	362	LIPO	PredHel=0	Poly_export__SLBB__Wza_C	Poly_export__SLBB__SLBB
Pelodictyon_phaeoclathratiforme_peg_0978	2J58	Class-1	388	LIPO	PredHel=1	Poly_export__SLBB__Wza_C	Poly_export__SLBB__SLBB
Petrotoga_mobilis_peg_1657	2J58	Class-1	830	SP	PredHel=1	Poly_export__SLBB__Wza_C	Poly_export__SLBB__SLBB
Phaeobacter_gallaeciensis_peg_2357	2J58	Class-1	378	LIPO	PredHel=0	Poly_export__SLBB__Wza_C	Poly_export__SLBB
Phaeobacter_gallaeciensis_peg_3520	2J58	Class-1	457	LIPO	PredHel=0	Poly_export__SLBB__Wza_C	Poly_export__SLBB__SLBB__Wza_C
Phaeobacter_gallaeciensis_peg_4027	2J58	Class-1	379	LIPO	PredHel=0	Poly_export__SLBB__Wza_C	Poly_export__SLBB
Phaeobacter_inhibens_peg_0822	2J58	Class-1	378	LIPO	PredHel=0	Poly_export__SLBB__Wza_C	Poly_export__SLBB
Phaeobacter_inhibens_peg_3506	2J58	Class-1	457	LIPO	PredHel=0	Poly_export__SLBB__Wza_C	Poly_export__SLBB__SLBB__Wza_C
Phaeobacter_inhibens_peg_3917	2J58	Class-1	379	LIPO	PredHel=0	Poly_export__SLBB__Wza_C	Poly_export__SLBB
Phaeobacter_porticola_peg_0819	2J58	Class-1	378	LIPO	PredHel=0	Poly_export__SLBB__Wza_C	Poly_export__SLBB
Phaeobacter_porticola_peg_3474	2J58	Class-1	457	LIPO	PredHel=0	Poly_export__SLBB__Wza_C	Poly_export__SLBB__SLBB__Wza_C
Phaeobacter_porticola_peg_3866	2J58	Class-1	379	LIPO	PredHel=0	Poly_export__SLBB__Wza_C	Poly_export__SLBB
Phascolarctobacterium_faecium_peg_0360	2J58	Class-1	217	SP	PredHel=0	Poly_export__SLBB__Wza_C	Poly_export__SLBB
Phenylobacterium_zucineum_peg_1284	2J58	Class-1	224	SP	PredHel=0	Poly_export__SLBB__Wza_C	Poly_export__SLBB
Phnomibacter_ginsenosidimutans_peg_0302	2J58	Class-1	224	NO_SP	PredHel=1	Poly_export__SLBB__Wza_C	Poly_export__SLBB
Photobacterium_damselae_peg_2649	2J58	Class-1	384	LIPO	PredHel=0	Poly_export__SLBB__Wza_C	Poly_export__SLBB__SLBB__Wza_C
Photobacterium_gaetbulicola_peg_2329	2J58	Class-1	695	SP	PredHel=0	Poly_export__SLBB__Wza_C	Poly_export__SLBB__SLBB__SLBB__SLBB__SLBB__SLBB
Photobacterium_gaetbulicola_peg_4551	2J58	Class-1	376	LIPO	PredHel=0	Poly_export__SLBB__Wza_C	Poly_export__SLBB__SLBB__Wza_C
Photobacterium_ganghwense_peg_2141	2J58	Class-1	380	LIPO	PredHel=0	Poly_export__SLBB__Wza_C	Poly_export__SLBB__SLBB__Wza_C
Photorhabdus_akhurstii_peg_3592	2J58	Class-1	381	LIPO	PredHel=1	Poly_export__SLBB__Wza_C	Poly_export__SLBB__SLBB__Wza_C
Photorhabdus_asymbiotica_peg_1038	2J58	Class-1	381	LIPO	PredHel=0	Poly_export__SLBB__Wza_C	Poly_export__SLBB__SLBB__Wza_C
Photorhabdus_laumondii_peg_3704	2J58	Class-1	381	LIPO	PredHel=1	Poly_export__SLBB__Wza_C	Poly_export__SLBB__SLBB__Wza_C
Photorhabdus_thracensis_peg_0420	2J58	Class-1	381	LIPO	PredHel=0	Poly_export__SLBB__Wza_C	Poly_export__SLBB__SLBB__Wza_C
Phytobacter_diazotrophicus_peg_2121	2J58	Class-1	379	LIPO	PredHel=0	Poly_export__SLBB__Wza_C	Poly_export__SLBB__SLBB__Wza_C
Phytobacter_ursingii_peg_0860	2J58	Class-1	379	LIPO	PredHel=0	Poly_export__SLBB__Wza_C	Poly_export__SLBB__SLBB__Wza_C
Pigmentiphaga_aceris_peg_3174	2J58	Class-1	349	NO_SP	PredHel=0	Poly_export__SLBB__Wza_C	Poly_export__SLBB__SLBB
Pikeienuella_piscinae_peg_0737	2J58	Class-1	379	LIPO	PredHel=0	Poly_export__SLBB__Wza_C	Poly_export
Pirellula_staleyi_peg_1917	2J58	Class-1	436	NO_SP	PredHel=1	Poly_export__SLBB__Wza_C	Poly_export__Poly_export__SLBB
Pirellulimonas_nuda_peg_0751	2J58	Class-1	361	LIPO	PredHel=0	Poly_export__SLBB__Wza_C	Poly_export__SLBB__SLBB
Pirellulimonas_nuda_peg_4736	2J58	Class-1	416	SP	PredHel=1	Poly_export__SLBB__Wza_C	Poly_export__Poly_export__SLBB
Piscirickettsia_salmonis_peg_0095	2J58	Class-1	381	LIPO	PredHel=0	Poly_export__SLBB__Wza_C	Poly_export__SLBB__SLBB
Pistricoccus_aurantiacus_peg_2340	2J58	Class-1	372	LIPO	PredHel=0	Poly_export__SLBB__Wza_C	Poly_export__SLBB__SLBB__Wza_C
Planctopirus_ephydatiae_peg_0610	2J58	Class-1	396	NO_SP	PredHel=0	Poly_export__SLBB__Wza_C	Poly_export__SLBB__SLBB
Planctopirus_limnophila_peg_3864	2J58	Class-1	396	NO_SP	PredHel=0	Poly_export__SLBB__Wza_C	Poly_export__SLBB__SLBB
Planktomarina_temperata_peg_0715	2J58	Class-1	483	NO_SP	PredHel=1	Poly_export__SLBB__Wza_C	Poly_export__SLBB__Wza_C
Planktomarina_temperata_peg_2186	2J58	Class-1	378	LIPO	PredHel=0	Poly_export__SLBB__Wza_C	Poly_export
Plesiomonas_shigelloides_peg_3051	2J58	Class-1	711	SP	PredHel=0	Poly_export__SLBB__Wza_C	Poly_export__SLBB__SLBB__SLBB__SLBB__SLBB__SLBB
Pluralibacter_gergoviae_peg_4119	2J58	Class-1	379	LIPO	PredHel=1	Poly_export__SLBB__Wza_C	Poly_export__SLBB__SLBB__Wza_C
Polaromonas_naphthalenivorans_peg_3168	2J58	Class-1	397	LIPO	PredHel=0	Poly_export__SLBB__Wza_C	Poly_export__SLBB__SLBB__Wza_C
Polaromonas_naphthalenivorans_peg_3231	2J58	Class-1	411	LIPO	PredHel=1	Poly_export__SLBB__Wza_C	Poly_export__SLBB__SLBB__Wza_C
Polaromonas_vacuolata_peg_1016	2J58	Class-1	397	LIPO	PredHel=0	Poly_export__SLBB__Wza_C	Poly_export__SLBB__SLBB__Wza_C
Polymorphum_gilvum_peg_2549	2J58	Class-1	384	LIPO	PredHel=0	Poly_export__SLBB__Wza_C	Poly_export__SLBB__SLBB
Polymorphum_gilvum_peg_2799	2J58	Class-1	384	LIPO	PredHel=0	Poly_export__SLBB__Wza_C	Poly_export__SLBB__SLBB
Polymorphum_gilvum_peg_3031	2J58	Class-1	413	LIPO	PredHel=0	Poly_export__SLBB__Wza_C	Poly_export__SLBB__SLBB
Polynucleobacter_difficilis_peg_0898	2J58	Class-1	389	LIPO	PredHel=0	Poly_export__SLBB__Wza_C	Poly_export__SLBB__SLBB
Polynucleobacter_wuianus_peg_1213	2J58	Class-1	363	NO_SP	PredHel=0	Poly_export__SLBB__Wza_C	Poly_export__SLBB__SLBB
Polystyrenella_longa_peg_0328	2J58	Class-1	367	LIPO	PredHel=0	Poly_export__SLBB__Wza_C	Poly_export__SLBB__SLBB
Poriferisphaera_corsica_peg_1950	2J58	Class-1	254	LIPO	PredHel=0	Poly_export__SLBB__Wza_C	Poly_export
Poseidonibacter_parvus_peg_2028	2J58	Class-1	265	LIPO	PredHel=0	Poly_export__SLBB__Wza_C	Poly_export__SLBB
Pragia_fontium_peg_3052	2J58	Class-1	398	LIPO	PredHel=0	Poly_export__SLBB__Wza_C	Poly_export__SLBB__SLBB__Wza_C
Prevotella_intermedia_peg_1384	2J58	Class-1	258	LIPO	PredHel=2	Poly_export__SLBB__Wza_C	Poly_export__SLBB
Prevotella_nigrescens_peg_0906	2J58	Class-1	258	LIPO	PredHel=2	Poly_export__SLBB__Wza_C	Poly_export__SLBB
Prevotella_oris_peg_1634	2J58	Class-1	258	LIPO	PredHel=2	Poly_export__SLBB__Wza_C	Poly_export__SLBB
Prevotella_ruminicola_peg_0079	2J58	Class-1	822	SP	PredHel=0	Poly_export__SLBB__Wza_C	Poly_export__SLBB__SLBB__SLBB__SLBB__SLBB
Prevotella_ruminicola_peg_1815	2J58	Class-1	266	LIPO	PredHel=1	Poly_export__SLBB__Wza_C	Poly_export__SLBB
Prochlorococcus_marinus_peg_1289	2J58	Class-1	418	SP	PredHel=0	Poly_export__SLBB__Wza_C	Poly_export__SLBB__SLBB
Profundibacter_amoris_peg_0967	2J58	Class-1	376	LIPO	PredHel=0	Poly_export__SLBB__Wza_C	Poly_export__SLBB__SLBB
Profundibacter_amoris_peg_3036	2J58	Class-1	446	LIPO	PredHel=0	Poly_export__SLBB__Wza_C	Poly_export__SLBB__SLBB__Wza_C
Providencia_alcalifaciens_peg_0967	2J58	Class-1	382	LIPO	PredHel=0	Poly_export__SLBB__Wza_C	Poly_export__SLBB__SLBB__Wza_C
Providencia_heimbachae_peg_3208	2J58	Class-1	381	LIPO	PredHel=0	Poly_export__SLBB__Wza_C	Poly_export__SLBB__SLBB__Wza_C
Providencia_heimbachae_peg_3715	2J58	Class-1	384	LIPO	PredHel=1	Poly_export__SLBB__Wza_C	Poly_export__SLBB__SLBB__Wza_C
Providencia_rettgeri_peg_0726	2J58	Class-1	381	LIPO	PredHel=0	Poly_export__SLBB__Wza_C	Poly_export__SLBB__SLBB__Wza_C
Providencia_sneebia_peg_0229	2J58	Class-1	381	LIPO	PredHel=0	Poly_export__SLBB__Wza_C	Poly_export__SLBB__SLBB__Wza_C
Providencia_vermicola_peg_3728	2J58	Class-1	384	LIPO	PredHel=1	Poly_export__SLBB__Wza_C	Poly_export__SLBB__SLBB__Wza_C
Pseudescherichia_vulneris_peg_2814	2J58	Class-1	379	LIPO	PredHel=0	Poly_export__SLBB__Wza_C	Poly_export__SLBB__SLBB__Wza_C
Pseudoalteromonas_aliena_peg_2960	2J58	Class-1	693	SP	PredHel=0	Poly_export__SLBB__Wza_C	Poly_export__SLBB__SLBB__SLBB__SLBB__SLBB__SLBB
Pseudoalteromonas_arctica_peg_0489	2J58	Class-1	371	LIPO	PredHel=0	Poly_export__SLBB__Wza_C	Poly_export__SLBB__SLBB__Wza_C
Pseudoalteromonas_carrageenovora_peg_0437	2J58	Class-1	371	LIPO	PredHel=0	Poly_export__SLBB__Wza_C	Poly_export__SLBB__SLBB__Wza_C
Pseudoalteromonas_donghaensis_peg_2833	2J58	Class-1	372	LIPO	PredHel=0	Poly_export__SLBB__Wza_C	Poly_export__SLBB__SLBB__Wza_C
Pseudoalteromonas_espejiana_peg_0411	2J58	Class-1	371	LIPO	PredHel=0	Poly_export__SLBB__Wza_C	Poly_export__SLBB__SLBB__Wza_C
Pseudoalteromonas_luteoviolacea_peg_3507	2J58	Class-1	412	LIPO	PredHel=0	Poly_export__SLBB__Wza_C	Poly_export
Pseudoalteromonas_luteoviolacea_peg_3777	2J58	Class-1	373	LIPO	PredHel=1	Poly_export__SLBB__Wza_C	Poly_export__SLBB__SLBB__Wza_C
Pseudoalteromonas_phenolica_peg_0409	2J58	Class-1	370	LIPO	PredHel=0	Poly_export__SLBB__Wza_C	Poly_export__SLBB__SLBB__Wza_C
Pseudoalteromonas_phenolica_peg_1591	2J58	Class-1	686	NO_SP	PredHel=0	Poly_export__SLBB__Wza_C	Poly_export__SLBB__SLBB__SLBB__SLBB__SLBB__SLBB
Pseudoalteromonas_piratica_peg_3095	2J58	Class-1	346	LIPO	PredHel=0	Poly_export__SLBB__Wza_C	Poly_export__Poly_export__SLBB
Pseudoalteromonas_piscicida_peg_0521	2J58	Class-1	371	LIPO	PredHel=0	Poly_export__SLBB__Wza_C	Poly_export__SLBB__SLBB__Wza_C
Pseudoalteromonas_prydzensis_peg_1519	2J58	Class-1	372	LIPO	PredHel=0	Poly_export__SLBB__Wza_C	Poly_export__SLBB__SLBB__Wza_C
Pseudoalteromonas_rubra_peg_1691	2J58	Class-1	373	LIPO	PredHel=0	Poly_export__SLBB__Wza_C	Poly_export__SLBB__SLBB__Wza_C
Pseudoalteromonas_rubra_peg_2042	2J58	Class-1	412	LIPO	PredHel=0	Poly_export__SLBB__Wza_C	Poly_export
Pseudoalteromonas_spongiae_peg_3149	2J58	Class-1	695	SP	PredHel=0	Poly_export__SLBB__Wza_C	Poly_export__SLBB__SLBB__SLBB__SLBB__SLBB__SLBB
Pseudoalteromonas_undina_peg_3296	2J58	Class-1	694	SP	PredHel=0	Poly_export__SLBB__Wza_C	Poly_export__SLBB__SLBB__SLBB__SLBB__SLBB__SLBB
Pseudoalteromonas_viridis_peg_0257	2J58	Class-1	422	LIPO	PredHel=0	Poly_export__SLBB__Wza_C	Poly_export
Pseudoalteromonas_viridis_peg_0632	2J58	Class-1	375	LIPO	PredHel=0	Poly_export__SLBB__Wza_C	Poly_export__SLBB__SLBB__Wza_C
Pseudoalteromonas_xiamenensis_peg_1333	2J58	Class-1	370	LIPO	PredHel=0	Poly_export__SLBB__Wza_C	Poly_export__SLBB__SLBB__Wza_C
Pseudoarcobacter_acticola_peg_2558	2J58	Class-1	265	LIPO	PredHel=0	Poly_export__SLBB__Wza_C	Poly_export__SLBB
Pseudohongiella_spirulinae_peg_1756	2J58	Class-1	399	LIPO	PredHel=0	Poly_export__SLBB__Wza_C	Poly_export__SLBB__SLBB__Wza_C
Pseudomonas_aeruginosa_peg_2237	2J58	Class-1	256	LIPO	PredHel=0	Poly_export__SLBB__Wza_C	Poly_export__SLBB
Pseudomonas_agarici_peg_1832	2J58	Class-1	366	LIPO	PredHel=0	Poly_export__SLBB__Wza_C	Poly_export__SLBB__Wza_C
Pseudomonas_allokribbensis_peg_2153	2J58	Class-1	341	LIPO	PredHel=0	Poly_export__SLBB__Wza_C	Poly_export__Poly_export__SLBB
Pseudomonas_allokribbensis_peg_4019	2J58	Class-1	371	LIPO	PredHel=0	Poly_export__SLBB__Wza_C	Poly_export__SLBB__SLBB__Wza_C
Pseudomonas_alvandae_peg_3868	2J58	Class-1	340	LIPO	PredHel=0	Poly_export__SLBB__Wza_C	Poly_export__Poly_export__SLBB
Pseudomonas_amygdali_peg_3215	2J58	Class-1	362	LIPO	PredHel=0	Poly_export__SLBB__Wza_C	Poly_export__SLBB__Wza_C
Pseudomonas_amygdali_peg_3287	2J58	Class-1	259	LIPO	PredHel=0	Poly_export__SLBB__Wza_C	Poly_export__SLBB
Pseudomonas_antarctica_peg_4483	2J58	Class-1	258	LIPO	PredHel=0	Poly_export__SLBB__Wza_C	Poly_export__SLBB
Pseudomonas_arsenicoxydans_peg_2992	2J58	Class-1	351	NO_SP	PredHel=0	Poly_export__SLBB__Wza_C	Poly_export__SLBB__Wza_C
Pseudomonas_arsenicoxydans_peg_3350	2J58	Class-1	342	LIPO	PredHel=0	Poly_export__SLBB__Wza_C	Poly_export__Poly_export__SLBB
Pseudomonas_asgharzadehiana_peg_3355	2J58	Class-1	370	LIPO	PredHel=0	Poly_export__SLBB__Wza_C	Poly_export__SLBB__SLBB__Wza_C
Pseudomonas_asplenii_peg_3275	2J58	Class-1	257	LIPO	PredHel=0	Poly_export__SLBB__Wza_C	Poly_export__SLBB
Pseudomonas_atacamensis_peg_1892	2J58	Class-1	371	LIPO	PredHel=0	Poly_export__SLBB__Wza_C	Poly_export__SLBB__SLBB__Wza_C
Pseudomonas_atacamensis_peg_3346	2J58	Class-1	340	LIPO	PredHel=0	Poly_export__SLBB__Wza_C	Poly_export__Poly_export__SLBB
Pseudomonas_azerbaijanoriens_peg_1853	2J58	Class-1	353	NO_SP	PredHel=0	Poly_export__SLBB__Wza_C	Poly_export__SLBB__Wza_C
Pseudomonas_azerbaijanoriens_peg_3515	2J58	Class-1	342	LIPO	PredHel=0	Poly_export__SLBB__Wza_C	Poly_export__Poly_export__SLBB
Pseudomonas_azotoformans_peg_0138	2J58	Class-1	258	LIPO	PredHel=0	Poly_export__SLBB__Wza_C	Poly_export__SLBB
Pseudomonas_azotoformans_peg_0673	2J58	Class-1	370	LIPO	PredHel=0	Poly_export__SLBB__Wza_C	Poly_export__SLBB__SLBB__Wza_C
Pseudomonas_bijieensis_peg_5578	2J58	Class-1	341	LIPO	PredHel=0	Poly_export__SLBB__Wza_C	Poly_export__Poly_export__SLBB
Pseudomonas_brassicacearum_peg_3850	2J58	Class-1	341	LIPO	PredHel=0	Poly_export__SLBB__Wza_C	Poly_export__Poly_export__SLBB
Pseudomonas_brenneri_peg_2390	2J58	Class-1	273	LIPO	PredHel=0	Poly_export__SLBB__Wza_C	Poly_export__SLBB
Pseudomonas_campi_peg_2080	2J58	Class-1	250	LIPO	PredHel=0	Poly_export__SLBB__Wza_C	Poly_export__SLBB
Pseudomonas_cannabina_peg_2031	2J58	Class-1	258	LIPO	PredHel=0	Poly_export__SLBB__Wza_C	Poly_export__SLBB
Pseudomonas_cannabina_peg_2101	2J58	Class-1	362	LIPO	PredHel=0	Poly_export__SLBB__Wza_C	Poly_export__SLBB__Wza_C
Pseudomonas_cedrina_peg_1097	2J58	Class-1	258	LIPO	PredHel=0	Poly_export__SLBB__Wza_C	Poly_export__SLBB
Pseudomonas_cedrina_peg_1473	2J58	Class-1	370	LIPO	PredHel=0	Poly_export__SLBB__Wza_C	Poly_export__SLBB__SLBB__Wza_C
Pseudomonas_chlororaphis_peg_2849	2J58	Class-1	337	LIPO	PredHel=0	Poly_export__SLBB__Wza_C	Poly_export__Poly_export__SLBB
Pseudomonas_chlororaphis_peg_5106	2J58	Class-1	274	LIPO	PredHel=0	Poly_export__SLBB__Wza_C	Poly_export__SLBB
Pseudomonas_cichorii_peg_1755	2J58	Class-1	362	LIPO	PredHel=0	Poly_export__SLBB__Wza_C	Poly_export__SLBB__Wza_C
Pseudomonas_cichorii_peg_3128	2J58	Class-1	258	LIPO	PredHel=0	Poly_export__SLBB__Wza_C	Poly_export__SLBB
Pseudomonas_citronellolis_peg_4709	2J58	Class-1	367	LIPO	PredHel=0	Poly_export__SLBB__Wza_C	Poly_export__SLBB__Wza_C
Pseudomonas_corrugata_peg_1217	2J58	Class-1	341	LIPO	PredHel=0	Poly_export__SLBB__Wza_C	Poly_export__Poly_export__SLBB
Pseudomonas_donghuensis_peg_2950	2J58	Class-1	340	LIPO	PredHel=0	Poly_export__SLBB__Wza_C	Poly_export__Poly_export__SLBB
Pseudomonas_eucalypticola_peg_1930	2J58	Class-1	274	LIPO	PredHel=0	Poly_export__SLBB__Wza_C	Poly_export__SLBB
Pseudomonas_eucalypticola_peg_4079	2J58	Class-1	354	LIPO	PredHel=0	Poly_export__SLBB__Wza_C	Poly_export__SLBB__SLBB
Pseudomonas_eucalypticola_peg_5158	2J58	Class-1	359	LIPO	PredHel=0	Poly_export__SLBB__Wza_C	Poly_export__SLBB__SLBB__Wza_C
Pseudomonas_extremaustralis_peg_1928	2J58	Class-1	370	LIPO	PredHel=0	Poly_export__SLBB__Wza_C	Poly_export__SLBB__SLBB__Wza_C
Pseudomonas_extremorientalis_peg_5277	2J58	Class-1	258	LIPO	PredHel=0	Poly_export__SLBB__Wza_C	Poly_export__SLBB
Pseudomonas_fluorescens_peg_4077	2J58	Class-1	259	LIPO	PredHel=0	Poly_export__SLBB__Wza_C	Poly_export__SLBB
Pseudomonas_fuscovaginae_peg_4937	2J58	Class-1	257	LIPO	PredHel=0	Poly_export__SLBB__Wza_C	Poly_export__SLBB
Pseudomonas_glycinae_peg_2796	2J58	Class-1	353	NO_SP	PredHel=0	Poly_export__SLBB__Wza_C	Poly_export__SLBB__SLBB__Wza_C
Pseudomonas_glycinae_peg_5482	2J58	Class-1	341	LIPO	PredHel=0	Poly_export__SLBB__Wza_C	Poly_export__Poly_export__SLBB
Pseudomonas_gozinkensis_peg_2066	2J58	Class-1	341	LIPO	PredHel=0	Poly_export__SLBB__Wza_C	Poly_export__Poly_export__SLBB
Pseudomonas_gozinkensis_peg_3864	2J58	Class-1	371	LIPO	PredHel=0	Poly_export__SLBB__Wza_C	Poly_export__SLBB__SLBB__Wza_C
Pseudomonas_granadensis_peg_1613	2J58	Class-1	340	LIPO	PredHel=0	Poly_export__SLBB__Wza_C	Poly_export__Poly_export__SLBB
Pseudomonas_granadensis_peg_3091	2J58	Class-1	371	LIPO	PredHel=0	Poly_export__SLBB__Wza_C	Poly_export__SLBB__Wza_C
Pseudomonas_hamedanensis_peg_0087	2J58	Class-1	353	NO_SP	PredHel=0	Poly_export__SLBB__Wza_C	Poly_export__SLBB__SLBB__Wza_C
Pseudomonas_hamedanensis_peg_1464	2J58	Class-1	340	LIPO	PredHel=0	Poly_export__SLBB__Wza_C	Poly_export__Poly_export__SLBB
Pseudomonas_knackmussii_peg_1139	2J58	Class-1	367	LIPO	PredHel=0	Poly_export__SLBB__Wza_C	Poly_export__SLBB__Wza_C
Pseudomonas_knackmussii_peg_2810	2J58	Class-1	343	LIPO	PredHel=0	Poly_export__SLBB__Wza_C	Poly_export__Poly_export__SLBB
Pseudomonas_koreensis_peg_4163	2J58	Class-1	371	LIPO	PredHel=0	Poly_export__SLBB__Wza_C	Poly_export__SLBB__SLBB__Wza_C
Pseudomonas_koreensis_peg_4500	2J58	Class-1	341	LIPO	PredHel=0	Poly_export__SLBB__Wza_C	Poly_export__Poly_export__SLBB
Pseudomonas_kribbensis_peg_2097	2J58	Class-1	343	LIPO	PredHel=0	Poly_export__SLBB__Wza_C	Poly_export__Poly_export__SLBB
Pseudomonas_kribbensis_peg_3760	2J58	Class-1	371	LIPO	PredHel=0	Poly_export__SLBB__Wza_C	Poly_export__SLBB__SLBB__Wza_C
Pseudomonas_lactis_peg_1907	2J58	Class-1	265	LIPO	PredHel=0	Poly_export__SLBB__Wza_C	Poly_export__SLBB
Pseudomonas_lini_peg_4636	2J58	Class-1	370	LIPO	PredHel=0	Poly_export__SLBB__Wza_C	Poly_export__SLBB__SLBB__Wza_C
Pseudomonas_litoralis_peg_1890	2J58	Class-1	370	LIPO	PredHel=0	Poly_export__SLBB__Wza_C	Poly_export__SLBB__SLBB__Wza_C
Pseudomonas_lundensis_peg_1426	2J58	Class-1	258	LIPO	PredHel=0	Poly_export__SLBB__Wza_C	Poly_export__SLBB
Pseudomonas_lurida_peg_1762	2J58	Class-1	258	LIPO	PredHel=0	Poly_export__SLBB__Wza_C	Poly_export__SLBB
Pseudomonas_mandelii_peg_3783	2J58	Class-1	341	LIPO	PredHel=0	Poly_export__SLBB__Wza_C	Poly_export__Poly_export__SLBB
Pseudomonas_mandelii_peg_4192	2J58	Class-1	351	NO_SP	PredHel=0	Poly_export__SLBB__Wza_C	Poly_export__SLBB__Wza_C
Pseudomonas_maumuensis_peg_2738	2J58	Class-1	339	LIPO	PredHel=0	Poly_export__SLBB__Wza_C	Poly_export__Poly_export__SLBB
Pseudomonas_mediterranea_peg_2338	2J58	Class-1	341	LIPO	PredHel=0	Poly_export__SLBB__Wza_C	Poly_export__Poly_export__SLBB
Pseudomonas_monsensis_peg_2253	2J58	Class-1	341	LIPO	PredHel=0	Poly_export__SLBB__Wza_C	Poly_export__Poly_export__SLBB
Pseudomonas_monsensis_peg_3883	2J58	Class-1	353	NO_SP	PredHel=0	Poly_export__SLBB__Wza_C	Poly_export__SLBB__Wza_C
Pseudomonas_mosselii_peg_2342	2J58	Class-1	339	LIPO	PredHel=0	Poly_export__SLBB__Wza_C	Poly_export__Poly_export__SLBB
Pseudomonas_mucidolens_peg_0914	2J58	Class-1	353	NO_SP	PredHel=0	Poly_export__SLBB__Wza_C	Poly_export__SLBB__SLBB__Wza_C
Pseudomonas_multiresinivorans_peg_0871	2J58	Class-1	372	LIPO	PredHel=0	Poly_export__SLBB__Wza_C	Poly_export__SLBB__SLBB__Wza_C
Pseudomonas_multiresinivorans_peg_4903	2J58	Class-1	368	LIPO	PredHel=0	Poly_export__SLBB__Wza_C	Poly_export__SLBB__Wza_C
Pseudomonas_muyukensis_peg_2814	2J58	Class-1	339	LIPO	PredHel=0	Poly_export__SLBB__Wza_C	Poly_export__Poly_export__SLBB
Pseudomonas_orientalis_peg_1780	2J58	Class-1	258	LIPO	PredHel=0	Poly_export__SLBB__Wza_C	Poly_export__SLBB
Pseudomonas_poae_peg_1289	2J58	Class-1	258	LIPO	PredHel=0	Poly_export__SLBB__Wza_C	Poly_export__SLBB
Pseudomonas_prosekii_peg_0498	2J58	Class-1	341	LIPO	PredHel=0	Poly_export__SLBB__Wza_C	Poly_export__Poly_export__SLBB
Pseudomonas_protegens_peg_3103	2J58	Class-1	339	LIPO	PredHel=0	Poly_export__SLBB__Wza_C	Poly_export__Poly_export__SLBB
Pseudomonas_protegens_peg_4270	2J58	Class-1	258	LIPO	PredHel=0	Poly_export__SLBB__Wza_C	Poly_export__SLBB
Pseudomonas_psychrophila_peg_2562	2J58	Class-1	371	LIPO	PredHel=0	Poly_export__SLBB__Wza_C	Poly_export__SLBB__Wza_C
Pseudomonas_qingdaonensis_peg_2449	2J58	Class-1	340	LIPO	PredHel=0	Poly_export__SLBB__Wza_C	Poly_export__Poly_export__SLBB
Pseudomonas_reinekei_peg_0220	2J58	Class-1	341	LIPO	PredHel=0	Poly_export__SLBB__Wza_C	Poly_export__Poly_export__SLBB
Pseudomonas_reinekei_peg_0476	2J58	Class-1	371	LIPO	PredHel=0	Poly_export__SLBB__Wza_C	Poly_export__SLBB__Wza_C
Pseudomonas_rhizosphaerae_peg_3541	2J58	Class-1	360	LIPO	PredHel=0	Poly_export__SLBB__Wza_C	Poly_export__SLBB__Wza_C
Pseudomonas_rhodesiae_peg_2064	2J58	Class-1	258	LIPO	PredHel=0	Poly_export__SLBB__Wza_C	Poly_export__SLBB
Pseudomonas_sabulinigri_peg_0099	2J58	Class-1	372	LIPO	PredHel=0	Poly_export__SLBB__Wza_C	Poly_export__SLBB__Wza_C
Pseudomonas_salmasensis_peg_5117	2J58	Class-1	275	LIPO	PredHel=0	Poly_export__SLBB__Wza_C	Poly_export__SLBB
Pseudomonas_sessilinigenes_peg_4936	2J58	Class-1	340	LIPO	PredHel=0	Poly_export__SLBB__Wza_C	Poly_export__Poly_export__SLBB
Pseudomonas_sessilinigenes_peg_5941	2J58	Class-1	258	LIPO	PredHel=0	Poly_export__SLBB__Wza_C	Poly_export__SLBB
Pseudomonas_sihuiensis_peg_3459	2J58	Class-1	255	LIPO	PredHel=0	Poly_export__SLBB__Wza_C	Poly_export__SLBB
Pseudomonas_silesiensis_peg_1656	2J58	Class-1	368	LIPO	PredHel=0	Poly_export__SLBB__Wza_C	Poly_export__SLBB__Wza_C
Pseudomonas_simiae_peg_1894	2J58	Class-1	258	LIPO	PredHel=0	Poly_export__SLBB__Wza_C	Poly_export__SLBB
Pseudomonas_soli_peg_1610	2J58	Class-1	339	LIPO	PredHel=0	Poly_export__SLBB__Wza_C	Poly_export__Poly_export__SLBB
Pseudomonas_stutzeri_peg_1625	2J58	Class-1	366	LIPO	PredHel=0	Poly_export__SLBB__Wza_C	Poly_export__SLBB__SLBB__Wza_C
Pseudomonas_synxantha_peg_2023	2J58	Class-1	275	LIPO	PredHel=0	Poly_export__SLBB__Wza_C	Poly_export__SLBB
Pseudomonas_syringae_BIM_B-268_peg_3150	2J58	Class-1	362	LIPO	PredHel=0	Poly_export__SLBB__Wza_C	Poly_export__SLBB__Wza_C
Pseudomonas_syringae_BIM_B-268_peg_3221	2J58	Class-1	259	LIPO	PredHel=0	Poly_export__SLBB__Wza_C	Poly_export__SLBB
Pseudomonas_syringae_DC3000_peg_3482	2J58	Class-1	364	LIPO	PredHel=0	Poly_export__SLBB__Wza_C	Poly_export__SLBB__Wza_C
Pseudomonas_syringae_DC3000_peg_3561	2J58	Class-1	258	LIPO	PredHel=0	Poly_export__SLBB__Wza_C	Poly_export__SLBB
Pseudomonas_tensinigenes_peg_2299	2J58	Class-1	340	LIPO	PredHel=0	Poly_export__SLBB__Wza_C	Poly_export__Poly_export__SLBB
Pseudomonas_tensinigenes_peg_4083	2J58	Class-1	353	NO_SP	PredHel=0	Poly_export__SLBB__Wza_C	Poly_export__SLBB__Wza_C
Pseudomonas_thivervalensis_peg_1840	2J58	Class-1	351	LIPO	PredHel=0	Poly_export__SLBB__Wza_C	Poly_export__Poly_export__SLBB
Pseudomonas_toyotomiensis_peg_1646	2J58	Class-1	255	LIPO	PredHel=0	Poly_export__SLBB__Wza_C	Poly_export__SLBB
Pseudomonas_tritici_peg_2088	2J58	Class-1	258	LIPO	PredHel=0	Poly_export__SLBB__Wza_C	Poly_export__SLBB
Pseudomonas_tritici_peg_2499	2J58	Class-1	370	LIPO	PredHel=0	Poly_export__SLBB__Wza_C	Poly_export__SLBB__SLBB__Wza_C
Pseudomonas_trivialis_peg_3108	2J58	Class-1	258	LIPO	PredHel=0	Poly_export__SLBB__Wza_C	Poly_export__SLBB
Pseudomonas_vancouverensis_peg_1047	2J58	Class-1	368	LIPO	PredHel=0	Poly_export__SLBB__Wza_C	Poly_export__SLBB__Wza_C
Pseudomonas_vancouverensis_peg_1492	2J58	Class-1	344	LIPO	PredHel=0	Poly_export__SLBB__Wza_C	Poly_export__Poly_export__SLBB
Pseudomonas_vanderleydeniana_peg_2003	2J58	Class-1	257	LIPO	PredHel=0	Poly_export__SLBB__Wza_C	Poly_export__SLBB
Pseudomonas_veronii_peg_2556	2J58	Class-1	370	LIPO	PredHel=0	Poly_export__SLBB__Wza_C	Poly_export__SLBB__SLBB__Wza_C
Pseudomonas_versuta_peg_1942	2J58	Class-1	371	LIPO	PredHel=0	Poly_export__SLBB__Wza_C	Poly_export__SLBB__Wza_C
Pseudomonas_viciae_peg_3717	2J58	Class-1	340	LIPO	PredHel=0	Poly_export__SLBB__Wza_C	Poly_export__Poly_export__SLBB
Pseudomonas_xantholysinigenes_peg_2369	2J58	Class-1	339	LIPO	PredHel=0	Poly_export__SLBB__Wza_C	Poly_export__Poly_export__SLBB
Pseudomonas_xanthomarina_peg_1880	2J58	Class-1	362	LIPO	PredHel=0	Poly_export__SLBB__Wza_C	Poly_export__SLBB__SLBB__Wza_C
Pseudomonas_xinjiangensis_peg_0692	2J58	Class-1	371	LIPO	PredHel=0	Poly_export__SLBB__Wza_C	Poly_export__SLBB__Wza_C
Pseudomonas_yamanorum_peg_1748	2J58	Class-1	254	LIPO	PredHel=0	Poly_export__SLBB__Wza_C	Poly_export__SLBB
Pseudomonas_yamanorum_peg_3347	2J58	Class-1	370	LIPO	PredHel=0	Poly_export__SLBB__Wza_C	Poly_export__SLBB__Wza_C
Pseudomonas_zeae_peg_3751	2J58	Class-1	341	LIPO	PredHel=0	Poly_export__SLBB__Wza_C	Poly_export__Poly_export__SLBB
Pseudomonas_zeae_peg_4045	2J58	Class-1	354	NO_SP	PredHel=0	Poly_export__SLBB__Wza_C	Poly_export__SLBB__Wza_C
Pseudooceanicola_algae_peg_1287	2J58	Class-1	361	LIPO	PredHel=0	Poly_export__SLBB__Wza_C	Poly_export__SLBB__SLBB
Pseudooceanicola_algae_peg_3485	2J58	Class-1	452	LIPO	PredHel=0	Poly_export__SLBB__Wza_C	Poly_export__SLBB__SLBB__Wza_C
Pseudopuniceibacterium_antarcticum_peg_1607	2J58	Class-1	377	LIPO	PredHel=0	Poly_export__SLBB__Wza_C	Poly_export__SLBB__SLBB
Pseudorhodobacter_turbinis_peg_0971	2J58	Class-1	358	NO_SP	PredHel=0	Poly_export__SLBB__Wza_C	Poly_export__SLBB
Pseudorhodobacter_turbinis_peg_1714	2J58	Class-1	391	LIPO	PredHel=0	Poly_export__SLBB__Wza_C	Poly_export__SLBB__SLBB
Pseudorhodobacter_turbinis_peg_3886	2J58	Class-1	379	LIPO	PredHel=0	Poly_export__SLBB__Wza_C	Poly_export__SLBB
Pseudorhodoplanes_sinuspersici_peg_5289	2J58	Class-1	390	LIPO	PredHel=0	Poly_export__SLBB__Wza_C	Poly_export__SLBB__SLBB
Pseudothermotoga_thermarum_peg_1622	2J58	Class-1	927	SP	PredHel=1	Poly_export__SLBB__Wza_C	Poly_export__SLBB
Pseudoxanthomonas_spadix_peg_1041	2J58	Class-1	203	NO_SP	PredHel=0	Poly_export__SLBB__Wza_C	Poly_export__SLBB
Pseudoxanthomonas_spadix_peg_1328	2J58	Class-1	365	LIPO	PredHel=1	Poly_export__SLBB__Wza_C	Poly_export__SLBB__SLBB__Wza_C
Psychrobacter_alimentarius_peg_0707	2J58	Class-1	343	NO_SP	PredHel=0	Poly_export__SLBB__Wza_C	Poly_export__SLBB__Wza_C
Psychrobacter_arcticus_peg_0654	2J58	Class-1	343	LIPO	PredHel=0	Poly_export__SLBB__Wza_C	Poly_export__SLBB__Wza_C
Psychrobacter_arenosus_peg_2650	2J58	Class-1	414	LIPO	PredHel=0	Poly_export__SLBB__Wza_C	Poly_export__SLBB
Psychrobacter_cryohalolentis_peg_0615	2J58	Class-1	358	LIPO	PredHel=0	Poly_export__SLBB__Wza_C	Poly_export__SLBB__Wza_C
Psychrobacter_urativorans_peg_0628	2J58	Class-1	358	LIPO	PredHel=1	Poly_export__SLBB__Wza_C	Poly_export__SLBB__Wza_C
Psychroflexus_torquis_peg_2090	2J58	Class-1	254	LIPO	PredHel=1	Poly_export__SLBB__Wza_C	Poly_export__SLBB
Pukyongiella_litopenaei_peg_3265	2J58	Class-1	362	LIPO	PredHel=0	Poly_export__SLBB__Wza_C	Poly_export__SLBB
Pusillimonas_thiosulfatoxidans_peg_1976	2J58	Class-1	384	LIPO	PredHel=0	Poly_export__SLBB__Wza_C	Poly_export__SLBB
Qingshengfaniella_alkalisoli_peg_0705	2J58	Class-1	365	LIPO	PredHel=0	Poly_export__SLBB__Wza_C	Poly_export__SLBB
Qipengyuania_seohaensis_peg_0139	2J58	Class-1	185	NO_SP	PredHel=0	Poly_export__SLBB__Wza_C	Poly_export__SLBB
Qipengyuania_seohaensis_peg_0703	2J58	Class-1	237	LIPO	PredHel=0	Poly_export__SLBB__Wza_C	Poly_export__SLBB
Qipengyuania_soli_peg_1429	2J58	Class-1	204	NO_SP	PredHel=0	Poly_export__SLBB__Wza_C	Poly_export__SLBB
Qipengyuania_soli_peg_1436	2J58	Class-1	390	LIPO	PredHel=1	Poly_export__SLBB__Wza_C	Poly_export__SLBB__SLBB
Rahnella_aceris_peg_2385	2J58	Class-1	376	LIPO	PredHel=1	Poly_export__SLBB__Wza_C	Poly_export__SLBB__SLBB__Wza_C
Rahnella_aceris_peg_2411	2J58	Class-1	377	LIPO	PredHel=0	Poly_export__SLBB__Wza_C	Poly_export__SLBB__SLBB__Wza_C
Rahnella_aquatilis_peg_3494	2J58	Class-1	376	LIPO	PredHel=1	Poly_export__SLBB__Wza_C	Poly_export__SLBB__SLBB__Wza_C
Rahnella_aquatilis_peg_3526	2J58	Class-1	377	LIPO	PredHel=0	Poly_export__SLBB__Wza_C	Poly_export__SLBB__SLBB__Wza_C
Rahnella_inusitata_peg_3826	2J58	Class-1	381	LIPO	PredHel=1	Poly_export__SLBB__Wza_C	Poly_export__SLBB__SLBB__Wza_C
Rahnella_inusitata_peg_3841	2J58	Class-1	379	LIPO	PredHel=0	Poly_export__SLBB__Wza_C	Poly_export__SLBB__SLBB__Wza_C
Ralstonia_pseudosolanacearum_peg_4449	2J58	Class-1	381	LIPO	PredHel=0	Poly_export__SLBB__Wza_C	Poly_export__SLBB__SLBB__Wza_C
Ralstonia_solanacearum_peg_3861	2J58	Class-1	377	LIPO	PredHel=0	Poly_export__SLBB__Wza_C	Poly_export__SLBB__SLBB__Wza_C
Ralstonia_syzygii_peg_3428	2J58	Class-1	379	LIPO	PredHel=0	Poly_export__SLBB__Wza_C	Poly_export__SLBB__SLBB__Wza_C
Raoultella_electrica_peg_1595	2J58	Class-1	378	LIPO	PredHel=0	Poly_export__SLBB__Wza_C	Poly_export__SLBB__SLBB__Wza_C
Raoultella_ornithinolytica_peg_1588	2J58	Class-1	377	LIPO	PredHel=1	Poly_export__SLBB__Wza_C	Poly_export__SLBB__SLBB__Wza_C
Raoultella_planticola_peg_4989	2J58	Class-1	377	LIPO	PredHel=1	Poly_export__SLBB__Wza_C	Poly_export__SLBB__SLBB__Wza_C
Raoultella_terrigena_peg_1650	2J58	Class-1	378	LIPO	PredHel=1	Poly_export__SLBB__Wza_C	Poly_export__SLBB__SLBB__Wza_C
Reinekea_forsetii_peg_2845	2J58	Class-1	411	NO_SP	PredHel=0	Poly_export__SLBB__Wza_C	Poly_export
Rhizobium_acidisoli_peg_2980	2J58	Class-1	403	LIPO	PredHel=0	Poly_export__SLBB__Wza_C	Poly_export__SLBB__SLBB
Rhizobium_bangladeshense_peg_3221	2J58	Class-1	403	LIPO	PredHel=0	Poly_export__SLBB__Wza_C	Poly_export__SLBB__SLBB
Rhizobium_daejeonense_peg_2020	2J58	Class-1	400	LIPO	PredHel=0	Poly_export__SLBB__Wza_C	Poly_export__SLBB__SLBB
Rhizobium_esperanzae_peg_3412	2J58	Class-1	403	LIPO	PredHel=0	Poly_export__SLBB__Wza_C	Poly_export__SLBB__SLBB
Rhizobium_etli_peg_3221	2J58	Class-1	403	LIPO	PredHel=0	Poly_export__SLBB__Wza_C	Poly_export__SLBB__SLBB
Rhizobium_etli_peg_6090	2J58	Class-1	379	LIPO	PredHel=0	Poly_export__SLBB__Wza_C	Poly_export__SLBB__SLBB
Rhizobium_gallicum_peg_3007	2J58	Class-1	392	LIPO	PredHel=0	Poly_export__SLBB__Wza_C	Poly_export__SLBB
Rhizobium_gallicum_peg_6270	2J58	Class-1	378	LIPO	PredHel=0	Poly_export__SLBB__Wza_C	Poly_export__SLBB__SLBB
Rhizobium_hidalgonense_peg_0971	2J58	Class-1	403	LIPO	PredHel=0	Poly_export__SLBB__Wza_C	Poly_export__SLBB__SLBB
Rhizobium_hidalgonense_peg_4905	2J58	Class-1	379	LIPO	PredHel=0	Poly_export__SLBB__Wza_C	Poly_export__SLBB__SLBB
Rhizobium_indicum_peg_3684	2J58	Class-1	403	LIPO	PredHel=0	Poly_export__SLBB__Wza_C	Poly_export__SLBB__SLBB
Rhizobium_lentis_peg_0768	2J58	Class-1	403	LIPO	PredHel=0	Poly_export__SLBB__Wza_C	Poly_export__SLBB__SLBB
Rhizobium_oryzihabitans_peg_3437	2J58	Class-1	398	LIPO	PredHel=0	Poly_export__SLBB__Wza_C	Poly_export__SLBB__SLBB
Rhizobium_phaseoli_peg_3310	2J58	Class-1	403	LIPO	PredHel=0	Poly_export__SLBB__Wza_C	Poly_export__SLBB__SLBB
Rhizobium_phaseoli_peg_5602	2J58	Class-1	379	LIPO	PredHel=0	Poly_export__SLBB__Wza_C	Poly_export__SLBB__SLBB
Rhizobium_pseudoryzae_peg_0468	2J58	Class-1	392	LIPO	PredHel=0	Poly_export__SLBB__Wza_C	Poly_export__SLBB__SLBB
Rhizobium_pseudoryzae_peg_4929	2J58	Class-1	394	LIPO	PredHel=0	Poly_export__SLBB__Wza_C	Poly_export__SLBB__SLBB
Rhizobium_pusense_peg_2735	2J58	Class-1	378	LIPO	PredHel=0	Poly_export__SLBB__Wza_C	Poly_export__SLBB__SLBB
Rhizobium_pusense_peg_4219	2J58	Class-1	398	LIPO	PredHel=0	Poly_export__SLBB__Wza_C	Poly_export__SLBB__SLBB
Rhizobium_rhizoryzae_peg_3270	2J58	Class-1	394	LIPO	PredHel=0	Poly_export__SLBB__Wza_C	Poly_export__SLBB__SLBB
Rhizobium_ruizarguesonis_peg_3730	2J58	Class-1	403	LIPO	PredHel=0	Poly_export__SLBB__Wza_C	Poly_export__SLBB__SLBB
Rhizobium_tropici_peg_1345	2J58	Class-1	392	LIPO	PredHel=0	Poly_export__SLBB__Wza_C	Poly_export__SLBB
Rhizobium_tropici_peg_5352	2J58	Class-1	390	LIPO	PredHel=0	Poly_export__SLBB__Wza_C	Poly_export__SLBB__SLBB
Rhizorhabdus_dicambivorans_peg_0909	2J58	Class-1	394	LIPO	PredHel=0	Poly_export__SLBB__Wza_C	Poly_export__SLBB__SLBB
Rhizorhabdus_wittichii_peg_3546	2J58	Class-1	387	LIPO	PredHel=0	Poly_export__SLBB__Wza_C	Poly_export__SLBB__SLBB
Rhizorhabdus_wittichii_peg_4898	2J58	Class-1	231	LIPO	PredHel=0	Poly_export__SLBB__Wza_C	Poly_export__SLBB
Rhodobacter_capsulatus_peg_1936	2J58	Class-1	416	NO_SP	PredHel=0	Poly_export__SLBB__Wza_C	Poly_export__SLBB__SLBB
Rhodobacter_capsulatus_peg_1946	2J58	Class-1	358	LIPO	PredHel=0	Poly_export__SLBB__Wza_C	Poly_export__SLBB__SLBB__Wza_C
Rhodobacter_capsulatus_peg_3040	2J58	Class-1	337	NO_SP	PredHel=0	Poly_export__SLBB__Wza_C	Poly_export__SLBB
Rhodobacter_capsulatus_peg_3186	2J58	Class-1	374	LIPO	PredHel=0	Poly_export__SLBB__Wza_C	Poly_export__SLBB
Rhodocytophaga_rosea_peg_2168	2J58	Class-1	257	LIPO	PredHel=2	Poly_export__SLBB__Wza_C	Poly_export__SLBB
Rhodocytophaga_rosea_peg_3251	2J58	Class-1	255	LIPO	PredHel=0	Poly_export__SLBB__Wza_C	Poly_export__SLBB
Rhodomicrobium_vannielii_peg_0462	2J58	Class-1	266	LIPO	PredHel=0	Poly_export__SLBB__Wza_C	Poly_export__SLBB
Rhodomicrobium_vannielii_peg_2434	2J58	Class-1	384	LIPO	PredHel=0	Poly_export__SLBB__Wza_C	Poly_export__SLBB__SLBB
Rhodopirellula_baltica_peg_0481	2J58	Class-1	355	NO_SP	PredHel=0	Poly_export__SLBB__Wza_C	Poly_export__Poly_export__SLBB
Rhodopirellula_baltica_peg_3523	2J58	Class-1	749	SP	PredHel=1	Poly_export__SLBB__Wza_C	Poly_export__Poly_export__SLBB
Rhodopirellula_baltica_peg_4044	2J58	Class-1	441	LIPO	PredHel=0	Poly_export__SLBB__Wza_C	Poly_export
Rhodopseudomonas_palustris_peg_3415	2J58	Class-1	406	LIPO	PredHel=0	Poly_export__SLBB__Wza_C	Poly_export__SLBB__SLBB
Rhodospirillum_rubrum_peg_3764	2J58	Class-1	241	LIPO	PredHel=1	Poly_export__SLBB__Wza_C	Poly_export__SLBB
Rhodovulum_sulfidophilum_peg_2972	2J58	Class-1	350	LIPO	PredHel=0	Poly_export__SLBB__Wza_C	Poly_export__SLBB__SLBB__Wza_C
Rhodovulum_sulfidophilum_peg_3391	2J58	Class-1	361	LIPO	PredHel=0	Poly_export__SLBB__Wza_C	Poly_export__SLBB__SLBB
Richelia_sinica_peg_1796	2J58	Class-1	342	SP	PredHel=0	Poly_export__SLBB__Wza_C	Poly_export__SLBB
Richelia_sinica_peg_3842	2J58	Class-1	458	SP	PredHel=1	Poly_export__SLBB__Wza_C	Poly_export__Poly_export__SLBB
Richelia_sinica_peg_4498	2J58	Class-1	482	SP	PredHel=0	Poly_export__SLBB__Wza_C	Poly_export__SLBB__SLBB__SLBB
Rippkaea_orientalis_peg_2470	2J58	Class-1	384	NO_SP	PredHel=0	Poly_export__SLBB__Wza_C	Poly_export__SLBB
Roseibacterium_elongatum_peg_1126	2J58	Class-1	375	LIPO	PredHel=0	Poly_export__SLBB__Wza_C	Poly_export__SLBB
Roseibacterium_elongatum_peg_1299	2J58	Class-1	451	LIPO	PredHel=0	Poly_export__SLBB__Wza_C	Poly_export__SLBB__SLBB__Wza_C
Roseibacterium_elongatum_peg_1726	2J58	Class-1	360	NO_SP	PredHel=0	Poly_export__SLBB__Wza_C	Poly_export__SLBB
Roseicitreum_antarcticum_peg_1035	2J58	Class-1	337	NO_SP	PredHel=0	Poly_export__SLBB__Wza_C	Poly_export__SLBB
Roseimaritima_multifibrata_peg_1754	2J58	Class-1	407	SP	PredHel=0	Poly_export__SLBB__Wza_C	Poly_export__Poly_export__SLBB
Roseimaritima_multifibrata_peg_4514	2J58	Class-1	348	LIPO	PredHel=0	Poly_export__SLBB__Wza_C	Poly_export__Poly_export
Roseimaritima_ulvae_peg_2271	2J58	Class-1	407	SP	PredHel=0	Poly_export__SLBB__Wza_C	Poly_export__Poly_export__SLBB
Roseimaritima_ulvae_peg_3804	2J58	Class-1	481	NO_SP	PredHel=0	Poly_export__SLBB__Wza_C	Poly_export__SLBB
Roseobacter_ponti_peg_1116	2J58	Class-1	377	LIPO	PredHel=0	Poly_export__SLBB__Wza_C	Poly_export
Roseovarius_faecimaris_peg_1856	2J58	Class-1	372	LIPO	PredHel=0	Poly_export__SLBB__Wza_C	Poly_export__SLBB
Roseovarius_faecimaris_peg_2401	2J58	Class-1	370	LIPO	PredHel=0	Poly_export__SLBB__Wza_C	Poly_export__SLBB
Roseovarius_indicus_peg_0928	2J58	Class-1	409	LIPO	PredHel=0	Poly_export__SLBB__Wza_C	Poly_export__SLBB
Roseovarius_indicus_peg_2991	2J58	Class-1	359	NO_SP	PredHel=0	Poly_export__SLBB__Wza_C	Poly_export__SLBB
Roseovarius_indicus_peg_3480	2J58	Class-1	362	NO_SP	PredHel=0	Poly_export__SLBB__Wza_C	Poly_export__SLBB
Rosistilla_carotiformis_peg_1579	2J58	Class-1	432	SP	PredHel=0	Poly_export__SLBB__Wza_C	Poly_export__Poly_export__SLBB
Rosistilla_oblonga_peg_1652	2J58	Class-1	437	SP	PredHel=0	Poly_export__SLBB__Wza_C	Poly_export__Poly_export__SLBB
Rosistilla_ulvae_peg_2011	2J58	Class-1	438	SP	PredHel=0	Poly_export__SLBB__Wza_C	Poly_export__Poly_export__SLBB
Rouxiella_badensis_peg_0200	2J58	Class-1	380	LIPO	PredHel=1	Poly_export__SLBB__Wza_C	Poly_export__SLBB__SLBB__Wza_C
Rouxiella_badensis_peg_1674	2J58	Class-1	381	LIPO	PredHel=1	Poly_export__SLBB__Wza_C	Poly_export__SLBB__SLBB__Wza_C
Rubinisphaera_brasiliensis_peg_0367	2J58	Class-1	713	LIPO	PredHel=0	Poly_export__SLBB__Wza_C	Poly_export
Rubinisphaera_brasiliensis_peg_1717	2J58	Class-1	399	NO_SP	PredHel=0	Poly_export__SLBB__Wza_C	Poly_export__SLBB__SLBB
Rubripirellula_lacrimiformis_peg_0638	2J58	Class-1	474	SP	PredHel=0	Poly_export__SLBB__Wza_C	Poly_export__Poly_export__SLBB
Rubripirellula_lacrimiformis_peg_2948	2J58	Class-1	404	SP	PredHel=0	Poly_export__SLBB__Wza_C	Poly_export__Poly_export__SLBB
Ruegeria_pomeroyi_peg_1793	2J58	Class-1	377	LIPO	PredHel=0	Poly_export__SLBB__Wza_C	Poly_export__SLBB
Rufibacter_radiotolerans_peg_0147	2J58	Class-1	278	LIPO	PredHel=0	Poly_export__SLBB__Wza_C	Poly_export__SLBB
Rufibacter_tibetensis_peg_2188	2J58	Class-1	243	NO_SP	PredHel=0	Poly_export__SLBB__Wza_C	Poly_export__SLBB
Saccharophagus_degradans_peg_3868	2J58	Class-1	433	LIPO	PredHel=0	Poly_export__SLBB__Wza_C	Poly_export
Salegentibacter_salegens_peg_1667	2J58	Class-1	265	LIPO	PredHel=0	Poly_export__SLBB__Wza_C	Poly_export__SLBB
Salegentibacter_salegens_peg_1673	2J58	Class-1	265	LIPO	PredHel=0	Poly_export__SLBB__Wza_C	Poly_export__SLBB
Salinicola_tamaricis_peg_3542	2J58	Class-1	387	LIPO	PredHel=1	Poly_export__SLBB__Wza_C	Poly_export__SLBB__SLBB__Wza_C
Salinivirga_cyanobacteriivorans_peg_0715	2J58	Class-1	250	LIPO	PredHel=1	Poly_export__SLBB__Wza_C	Poly_export__SLBB
Salinivirga_cyanobacteriivorans_peg_1381	2J58	Class-1	224	NO_SP	PredHel=0	Poly_export__SLBB__Wza_C	Poly_export
Salipiger_abyssi_peg_0731	2J58	Class-1	383	LIPO	PredHel=0	Poly_export__SLBB__Wza_C	Poly_export__SLBB
Salipiger_abyssi_peg_1156	2J58	Class-1	405	LIPO	PredHel=0	Poly_export__SLBB__Wza_C	Poly_export
Salipiger_abyssi_peg_1620	2J58	Class-1	405	NO_SP	PredHel=0	Poly_export__SLBB__Wza_C	Poly_export__SLBB
Salmonella_bongori_peg_2117	2J58	Class-1	379	LIPO	PredHel=0	Poly_export__SLBB__Wza_C	Poly_export__SLBB__SLBB__Wza_C
Salmonella_enterica_peg_2053	2J58	Class-1	379	LIPO	PredHel=0	Poly_export__SLBB__Wza_C	Poly_export__SLBB__SLBB__Wza_C
Sandaracinus_amylolyticus_peg_4163	2J58	Class-1	350	LIPO	PredHel=0	Poly_export__SLBB__Wza_C	Poly_export__SLBB__SLBB
Scandinavium_goeteborgense_peg_0042	2J58	Class-1	378	LIPO	PredHel=1	Poly_export__SLBB__Wza_C	Poly_export__SLBB__SLBB__Wza_C
Scandinavium_goeteborgense_peg_1412	2J58	Class-1	377	LIPO	PredHel=0	Poly_export__SLBB__Wza_C	Poly_export__SLBB__SLBB__Wza_C
Sedimentisphaera_cyanobacteriorum_peg_0103	2J58	Class-1	508	LIPO	PredHel=0	Poly_export__SLBB__Wza_C	Poly_export__SLBB__SLBB
Sedimentisphaera_cyanobacteriorum_peg_0720	2J58	Class-1	325	NO_SP	PredHel=0	Poly_export__SLBB__Wza_C	Poly_export__SLBB__SLBB__Wza_C
Sedimentisphaera_salicampi_peg_0216	2J58	Class-1	348	LIPO	PredHel=0	Poly_export__SLBB__Wza_C	Poly_export__SLBB__SLBB__Wza_C
Sedimentisphaera_salicampi_peg_2312	2J58	Class-1	508	LIPO	PredHel=0	Poly_export__SLBB__Wza_C	Poly_export__SLBB__SLBB
Serratia_ficaria_peg_1566	2J58	Class-1	378	LIPO	PredHel=0	Poly_export__SLBB__Wza_C	Poly_export__SLBB__SLBB__Wza_C
Serratia_ficaria_peg_2843	2J58	Class-1	377	LIPO	PredHel=0	Poly_export__SLBB__Wza_C	Poly_export__SLBB__SLBB__Wza_C
Serratia_fonticola_peg_3401	2J58	Class-1	378	LIPO	PredHel=0	Poly_export__SLBB__Wza_C	Poly_export__SLBB__SLBB__Wza_C
Serratia_grimesii_peg_1497	2J58	Class-1	377	LIPO	PredHel=0	Poly_export__SLBB__Wza_C	Poly_export__SLBB__SLBB__Wza_C
Serratia_grimesii_peg_2842	2J58	Class-1	377	LIPO	PredHel=0	Poly_export__SLBB__Wza_C	Poly_export__SLBB__SLBB__Wza_C
Serratia_inhibens_peg_1530	2J58	Class-1	379	LIPO	PredHel=0	Poly_export__SLBB__Wza_C	Poly_export__SLBB__SLBB__Wza_C
Serratia_inhibens_peg_2950	2J58	Class-1	377	LIPO	PredHel=0	Poly_export__SLBB__Wza_C	Poly_export__SLBB__SLBB__Wza_C
Serratia_liquefaciens_peg_1465	2J58	Class-1	378	LIPO	PredHel=0	Poly_export__SLBB__Wza_C	Poly_export__SLBB__SLBB__Wza_C
Serratia_liquefaciens_peg_2943	2J58	Class-1	377	LIPO	PredHel=0	Poly_export__SLBB__Wza_C	Poly_export__SLBB__SLBB__Wza_C
Serratia_marcescens_peg_1584	2J58	Class-1	377	LIPO	PredHel=0	Poly_export__SLBB__Wza_C	Poly_export__SLBB__SLBB__Wza_C
Serratia_marcescens_peg_2957	2J58	Class-1	378	LIPO	PredHel=0	Poly_export__SLBB__Wza_C	Poly_export__SLBB__SLBB__Wza_C
Serratia_nematodiphila_peg_1507	2J58	Class-1	377	LIPO	PredHel=0	Poly_export__SLBB__Wza_C	Poly_export__SLBB__SLBB__Wza_C
Serratia_nematodiphila_peg_2829	2J58	Class-1	377	LIPO	PredHel=0	Poly_export__SLBB__Wza_C	Poly_export__SLBB__SLBB__Wza_C
Serratia_plymuthica_peg_1542	2J58	Class-1	378	LIPO	PredHel=0	Poly_export__SLBB__Wza_C	Poly_export__SLBB__SLBB__Wza_C
Serratia_plymuthica_peg_2944	2J58	Class-1	377	LIPO	PredHel=0	Poly_export__SLBB__Wza_C	Poly_export__SLBB__SLBB__Wza_C
Serratia_quinivorans_peg_1526	2J58	Class-1	378	LIPO	PredHel=0	Poly_export__SLBB__Wza_C	Poly_export__SLBB__SLBB__Wza_C
Serratia_quinivorans_peg_2946	2J58	Class-1	377	LIPO	PredHel=0	Poly_export__SLBB__Wza_C	Poly_export__SLBB__SLBB__Wza_C
Serratia_rhizosphaerae_peg_0508	2J58	Class-1	378	LIPO	PredHel=0	Poly_export__SLBB__Wza_C	Poly_export__SLBB__SLBB__Wza_C
Serratia_rhizosphaerae_peg_3829	2J58	Class-1	376	LIPO	PredHel=0	Poly_export__SLBB__Wza_C	Poly_export__SLBB__SLBB__Wza_C
Serratia_rubidaea_peg_2803	2J58	Class-1	378	LIPO	PredHel=0	Poly_export__SLBB__Wza_C	Poly_export__SLBB__SLBB__Wza_C
Serratia_rubidaea_peg_4055	2J58	Class-1	376	LIPO	PredHel=0	Poly_export__SLBB__Wza_C	Poly_export__SLBB__SLBB__Wza_C
Serratia_surfactantfaciens_peg_0900	2J58	Class-1	377	LIPO	PredHel=0	Poly_export__SLBB__Wza_C	Poly_export__SLBB__SLBB__Wza_C
Serratia_surfactantfaciens_peg_2222	2J58	Class-1	377	LIPO	PredHel=0	Poly_export__SLBB__Wza_C	Poly_export__SLBB__SLBB__Wza_C
Serratia_ureilytica_peg_1853	2J58	Class-1	377	LIPO	PredHel=0	Poly_export__SLBB__Wza_C	Poly_export__SLBB__SLBB__Wza_C
Serratia_ureilytica_peg_3129	2J58	Class-1	378	LIPO	PredHel=0	Poly_export__SLBB__Wza_C	Poly_export__SLBB__SLBB__Wza_C
Shewanella_bicestrii_peg_2042	2J58	Class-1	422	LIPO	PredHel=0	Poly_export__SLBB__Wza_C	Poly_export
Shewanella_donghaensis_peg_1272	2J58	Class-1	402	LIPO	PredHel=0	Poly_export__SLBB__Wza_C	Poly_export
Shewanella_halifaxensis_peg_1536	2J58	Class-1	433	LIPO	PredHel=0	Poly_export__SLBB__Wza_C	Poly_export
Shewanella_japonica_peg_1416	2J58	Class-1	403	LIPO	PredHel=0	Poly_export__SLBB__Wza_C	Poly_export
Shewanella_khirikhana_peg_1916	2J58	Class-1	440	NO_SP	PredHel=0	Poly_export__SLBB__Wza_C	Poly_export
Shewanella_maritima_peg_3349	2J58	Class-1	431	LIPO	PredHel=0	Poly_export__SLBB__Wza_C	Poly_export
Shewanella_pealeana_peg_1424	2J58	Class-1	435	LIPO	PredHel=1	Poly_export__SLBB__Wza_C	Poly_export
Shewanella_piezotolerans_peg_1382	2J58	Class-1	376	LIPO	PredHel=0	Poly_export__SLBB__Wza_C	Poly_export__SLBB__SLBB__Wza_C
Shewanella_piezotolerans_peg_1415	2J58	Class-1	443	SP	PredHel=0	Poly_export__SLBB__Wza_C	Poly_export
Shewanella_psychrophila_peg_3489	2J58	Class-1	357	LIPO	PredHel=0	Poly_export__SLBB__Wza_C	Poly_export__SLBB__SLBB
Shewanella_sediminis_peg_2997	2J58	Class-1	439	LIPO	PredHel=0	Poly_export__SLBB__Wza_C	Poly_export
Shewanella_violacea_peg_1419	2J58	Class-1	357	LIPO	PredHel=0	Poly_export__SLBB__Wza_C	Poly_export__SLBB__SLBB
Shewanella_woodyi_peg_1704	2J58	Class-1	420	LIPO	PredHel=0	Poly_export__SLBB__Wza_C	Poly_export
Shigella_flexneri_peg_0913	2J58	Class-1	379	LIPO	PredHel=0	Poly_export__SLBB__Wza_C	Poly_export__SLBB__SLBB__Wza_C
Shigella_flexneri_peg_1926	2J58	Class-1	379	LIPO	PredHel=0	Poly_export__SLBB__Wza_C	Poly_export__SLBB__SLBB__Wza_C
Shigella_sonnei_peg_0234	2J58	Class-1	339	LIPO	PredHel=0	Poly_export__SLBB__Wza_C	Poly_export__SLBB__SLBB__Wza_C
Shigella_sonnei_peg_3455	2J58	Class-1	379	LIPO	PredHel=0	Poly_export__SLBB__Wza_C	Poly_export__SLBB__SLBB__Wza_C
Shimwellia_blattae_peg_0460	2J58	Class-1	381	LIPO	PredHel=0	Poly_export__SLBB__Wza_C	Poly_export__SLBB__SLBB__Wza_C
Silicimonas_algicola_peg_1237	2J58	Class-1	359	NO_SP	PredHel=0	Poly_export__SLBB__Wza_C	Poly_export__SLBB
Silicimonas_algicola_peg_1278	2J58	Class-1	356	LIPO	PredHel=0	Poly_export__SLBB__Wza_C	Poly_export__SLBB
Simkania_negevensis_peg_0219	2J58	Class-1	352	LIPO	PredHel=0	Poly_export__SLBB__Wza_C	Poly_export__SLBB__Wza_C
Simonsiella_muelleri_peg_1333	2J58	Class-1	376	LIPO	PredHel=0	Poly_export__SLBB__Wza_C	Poly_export__SLBB__SLBB__Wza_C
Singulisphaera_acidiphila_peg_5984	2J58	Class-1	305	LIPO	PredHel=0	Poly_export__SLBB__Wza_C	Poly_export__SLBB
Sinorhizobium_americanum_peg_0534	2J58	Class-1	395	LIPO	PredHel=0	Poly_export__SLBB__Wza_C	Poly_export__SLBB
Sinorhizobium_americanum_peg_6084	2J58	Class-1	377	LIPO	PredHel=0	Poly_export__SLBB__Wza_C	Poly_export__SLBB__SLBB
Sinorhizobium_fredii_peg_0241	2J58	Class-1	395	LIPO	PredHel=0	Poly_export__SLBB__Wza_C	Poly_export__SLBB
Sinorhizobium_meliloti_peg_0578	2J58	Class-1	395	LIPO	PredHel=0	Poly_export__SLBB__Wza_C	Poly_export__SLBB__SLBB
Sodalis_praecaptivus_peg_1427	2J58	Class-1	378	LIPO	PredHel=0	Poly_export__SLBB__Wza_C	Poly_export__SLBB__SLBB__Wza_C
Sphaerospermopsis_kisseleviana_peg_0880	2J58	Class-1	475	SP	PredHel=0	Poly_export__SLBB__Wza_C	Poly_export__SLBB__Poly_export__SLBB
Sphaerospermopsis_torques-reginae_peg_3682	2J58	Class-1	476	SP	PredHel=0	Poly_export__SLBB__Wza_C	Poly_export__SLBB__SLBB
Sphingobium_chlorophenolicum_peg_2677	2J58	Class-1	390	LIPO	PredHel=0	Poly_export__SLBB__Wza_C	Poly_export__SLBB__SLBB
Sphingobium_cloacae_peg_2152	2J58	Class-1	244	LIPO	PredHel=0	Poly_export__SLBB__Wza_C	Poly_export__SLBB
Sphingobium_cloacae_peg_3148	2J58	Class-1	388	LIPO	PredHel=0	Poly_export__SLBB__Wza_C	Poly_export__SLBB
Sphingobium_fuliginis_peg_2246	2J58	Class-1	410	LIPO	PredHel=0	Poly_export__SLBB__Wza_C	Poly_export__SLBB__SLBB
Sphingobium_phenoxybenzoativorans_peg_2948	2J58	Class-1	407	LIPO	PredHel=0	Poly_export__SLBB__Wza_C	Poly_export__SLBB__SLBB
Sphingobium_xenophagum_peg_4391	2J58	Class-1	379	LIPO	PredHel=0	Poly_export__SLBB__Wza_C	Poly_export__SLBB__SLBB
Sphingobium_yanoikuyae_peg_0046	2J58	Class-1	392	LIPO	PredHel=0	Poly_export__SLBB__Wza_C	Poly_export__SLBB
Sphingomonas_aliaeris_peg_1496	2J58	Class-1	221	LIPO	PredHel=0	Poly_export__SLBB__Wza_C	Poly_export__SLBB
Sphingomonas_alpina_peg_2519	2J58	Class-1	218	LIPO	PredHel=0	Poly_export__SLBB__Wza_C	Poly_export__SLBB
Sphingomonas_daechungensis_peg_2483	2J58	Class-1	268	NO_SP	PredHel=0	Poly_export__SLBB__Wza_C	Poly_export__SLBB__SLBB
Sphingomonas_ginsengisoli_peg_0488	2J58	Class-1	230	LIPO	PredHel=0	Poly_export__SLBB__Wza_C	Poly_export__SLBB
Sphingomonas_ginsengisoli_peg_1700	2J58	Class-1	400	LIPO	PredHel=0	Poly_export__SLBB__Wza_C	Poly_export__SLBB__SLBB
Sphingomonas_hengshuiensis_peg_3086	2J58	Class-1	220	LIPO	PredHel=0	Poly_export__SLBB__Wza_C	Poly_export__SLBB
Sphingomonas_hengshuiensis_peg_4456	2J58	Class-1	217	LIPO	PredHel=0	Poly_export__SLBB__Wza_C	Poly_export__SLBB
Sphingomonas_koreensis_peg_4182	2J58	Class-1	240	LIPO	PredHel=0	Poly_export__SLBB__Wza_C	Poly_export__SLBB
Sphingomonas_lacunae_peg_0131	2J58	Class-1	396	LIPO	PredHel=0	Poly_export__SLBB__Wza_C	Poly_export__SLBB
Sphingomonas_panacis_peg_1459	2J58	Class-1	245	LIPO	PredHel=0	Poly_export__SLBB__Wza_C	Poly_export__SLBB
Sphingomonas_panacis_peg_2174	2J58	Class-1	385	LIPO	PredHel=0	Poly_export__SLBB__Wza_C	Poly_export__SLBB__SLBB
Sphingomonas_panacis_peg_4147	2J58	Class-1	370	LIPO	PredHel=0	Poly_export__SLBB__Wza_C	Poly_export
Sphingomonas_panacisoli_peg_1059	2J58	Class-1	239	LIPO	PredHel=0	Poly_export__SLBB__Wza_C	Poly_export__SLBB
Sphingomonas_piscis_peg_0626	2J58	Class-1	402	LIPO	PredHel=1	Poly_export__SLBB__Wza_C	Poly_export__SLBB__SLBB
Sphingomonas_piscis_peg_2270	2J58	Class-1	236	LIPO	PredHel=0	Poly_export__SLBB__Wza_C	Poly_export__SLBB
Sphingomonas_rhizophila_peg_0249	2J58	Class-1	350	LIPO	PredHel=0	Poly_export__SLBB__Wza_C	Poly_export__SLBB
Sphingomonas_sabuli_peg_0435	2J58	Class-1	234	LIPO	PredHel=0	Poly_export__SLBB__Wza_C	Poly_export__SLBB
Sphingomonas_sabuli_peg_1108	2J58	Class-1	405	LIPO	PredHel=0	Poly_export__SLBB__Wza_C	Poly_export__SLBB__SLBB
Sphingomonas_sanxanigenens_peg_4830	2J58	Class-1	405	LIPO	PredHel=1	Poly_export__SLBB__Wza_C	Poly_export__SLBB
Sphingomonas_sinipercae_peg_0143	2J58	Class-1	404	LIPO	PredHel=0	Poly_export__SLBB__Wza_C	Poly_export__SLBB
Sphingomonas_sinipercae_peg_1200	2J58	Class-1	240	LIPO	PredHel=0	Poly_export__SLBB__Wza_C	Poly_export__SLBB
Sphingomonas_taxi_peg_3590	2J58	Class-1	387	LIPO	PredHel=0	Poly_export__SLBB__Wza_C	Poly_export__SLBB__SLBB
Sphingopyxis_alaskensis_peg_1601	2J58	Class-1	235	LIPO	PredHel=0	Poly_export__SLBB__Wza_C	Poly_export__SLBB
Sphingopyxis_fribergensis_peg_2098	2J58	Class-1	207	NO_SP	PredHel=0	Poly_export__SLBB__Wza_C	Poly_export__SLBB
Sphingopyxis_macrogoltabida_peg_4400	2J58	Class-1	245	LIPO	PredHel=0	Poly_export__SLBB__Wza_C	Poly_export__SLBB
Spirosoma_aureum_peg_6071	2J58	Class-1	275	LIPO	PredHel=0	Poly_export__SLBB__Wza_C	Poly_export__SLBB
Spirosoma_endbachense_peg_0612	2J58	Class-1	275	LIPO	PredHel=0	Poly_export__SLBB__Wza_C	Poly_export__SLBB
Spirosoma_montaniterrae_peg_4009	2J58	Class-1	275	LIPO	PredHel=0	Poly_export__SLBB__Wza_C	Poly_export__SLBB
Spirosoma_rigui_peg_4476	2J58	Class-1	272	LIPO	PredHel=0	Poly_export__SLBB__Wza_C	Poly_export__SLBB
Spirosoma_taeanense_peg_0698	2J58	Class-1	271	LIPO	PredHel=0	Poly_export__SLBB__Wza_C	Poly_export__SLBB
Sporomusa_termitida_peg_3321	2J58	Class-1	210	SP	PredHel=1	Poly_export__SLBB__Wza_C	Poly_export__SLBB
Stanieria_cyanosphaera_peg_0097	2J58	Class-1	498	SP	PredHel=0	Poly_export__SLBB__Wza_C	Poly_export__SLBB__SLBB
Stanieria_cyanosphaera_peg_3281	2J58	Class-1	378	SP	PredHel=0	Poly_export__SLBB__Wza_C	Poly_export__SLBB
Stappia_indica_peg_4396	2J58	Class-1	377	LIPO	PredHel=0	Poly_export__SLBB__Wza_C	Poly_export__SLBB__SLBB
Starkeya_novella_peg_1762	2J58	Class-1	350	NO_SP	PredHel=0	Poly_export__SLBB__Wza_C	Poly_export__SLBB
Starkeya_novella_peg_2247	2J58	Class-1	258	LIPO	PredHel=0	Poly_export__SLBB__Wza_C	Poly_export__SLBB
Stenotrophomonas_rhizophila_peg_2193	2J58	Class-1	368	LIPO	PredHel=0	Poly_export__SLBB__Wza_C	Poly_export__SLBB__SLBB__Wza_C
Steroidobacter_denitrificans_peg_1446	2J58	Class-1	363	LIPO	PredHel=0	Poly_export__SLBB__Wza_C	Poly_export__SLBB__SLBB__Wza_C
Stieleria_maiorica_peg_4883	2J58	Class-1	411	NO_SP	PredHel=0	Poly_export__SLBB__Wza_C	Poly_export__Poly_export__SLBB
Stieleria_maiorica_peg_6022	2J58	Class-1	365	LIPO	PredHel=0	Poly_export__SLBB__Wza_C	Poly_export__Poly_export
Stieleria_neptunia_peg_0717	2J58	Class-1	365	LIPO	PredHel=0	Poly_export__SLBB__Wza_C	Poly_export__Poly_export
Stieleria_neptunia_peg_1018	2J58	Class-1	415	LIPO	PredHel=1	Poly_export__SLBB__Wza_C	Poly_export__Poly_export__SLBB
Stieleria_neptunia_peg_2019	2J58	Class-1	427	LIPO	PredHel=0	Poly_export__SLBB__Wza_C	Poly_export__Poly_export__Poly_export
Sulfitobacter_alexandrii_peg_0089	2J58	Class-1	372	LIPO	PredHel=0	Poly_export__SLBB__Wza_C	Poly_export__SLBB
Sulfitobacter_alexandrii_peg_2443	2J58	Class-1	378	LIPO	PredHel=0	Poly_export__SLBB__Wza_C	Poly_export__SLBB
Sulfitobacter_pseudonitzschiae_peg_0208	2J58	Class-1	372	LIPO	PredHel=1	Poly_export__SLBB__Wza_C	Poly_export__SLBB
Sulfitobacter_pseudonitzschiae_peg_0872	2J58	Class-1	360	NO_SP	PredHel=0	Poly_export__SLBB__Wza_C	Poly_export__SLBB
Sulfuriferula_nivalis_peg_1483	2J58	Class-1	411	LIPO	PredHel=0	Poly_export__SLBB__Wza_C	Poly_export__SLBB__SLBB
Sulfuriferula_plumbiphila_peg_2218	2J58	Class-1	396	LIPO	PredHel=0	Poly_export__SLBB__Wza_C	Poly_export__SLBB__SLBB
Sulfurimonas_sediminis_peg_0285	2J58	Class-1	540	SP	PredHel=0	Poly_export__SLBB__Wza_C	Poly_export__SLBB__SLBB
Sulfurovum_indicum_peg_0042	2J58	Class-1	309	NO_SP	PredHel=0	Poly_export__SLBB__Wza_C	Poly_export__SLBB__SLBB
Sulfurovum_indicum_peg_0763	2J58	Class-1	249	LIPO	PredHel=0	Poly_export__SLBB__Wza_C	Poly_export__SLBB
Sulfurovum_lithotrophicum_peg_1401	2J58	Class-1	252	LIPO	PredHel=0	Poly_export__SLBB__Wza_C	Poly_export__SLBB
Swingsia_samuiensis_peg_0962	2J58	Class-1	375	LIPO	PredHel=0	Poly_export__SLBB__Wza_C	Poly_export__SLBB
Symmachiella_dynata_peg_1193	2J58	Class-1	361	LIPO	PredHel=0	Poly_export__SLBB__Wza_C	Poly_export__Poly_export
Syntrophobacter_fumaroxidans_peg_0952	2J58	Class-1	234	LIPO	PredHel=0	Poly_export__SLBB__Wza_C	Poly_export__SLBB
Syntrophobacter_fumaroxidans_peg_2126	2J58	Class-1	371	LIPO	PredHel=0	Poly_export__SLBB__Wza_C	Poly_export__SLBB__SLBB
Syntrophotalea_acetylenica_peg_2365	2J58	Class-1	354	LIPO	PredHel=0	Poly_export__SLBB__Wza_C	Poly_export__SLBB
Syntrophotalea_carbinolica_peg_1486	2J58	Class-1	352	LIPO	PredHel=0	Poly_export__SLBB__Wza_C	Poly_export
Tabrizicola_piscis_peg_2846	2J58	Class-1	347	LIPO	PredHel=0	Poly_export__SLBB__Wza_C	Poly_export__SLBB__SLBB
Tabrizicola_piscis_peg_3290	2J58	Class-1	380	LIPO	PredHel=0	Poly_export__SLBB__Wza_C	Poly_export
Tatumella_citrea_peg_0829	2J58	Class-1	378	LIPO	PredHel=0	Poly_export__SLBB__Wza_C	Poly_export__SLBB__SLBB__Wza_C
Tautonia_plasticadhaerens_peg_4906	2J58	Class-1	304	LIPO	PredHel=0	Poly_export__SLBB__Wza_C	Poly_export__SLBB
Telmatocola_sphagniphila_peg_2245	2J58	Class-1	365	LIPO	PredHel=0	Poly_export__SLBB__Wza_C	Poly_export__Poly_export
Telmatocola_sphagniphila_peg_4006	2J58	Class-1	432	LIPO	PredHel=1	Poly_export__SLBB__Wza_C	Poly_export
Telmatocola_sphagniphila_peg_4844	2J58	Class-1	253	LIPO	PredHel=1	Poly_export__SLBB__Wza_C	Poly_export__SLBB
Teredinibacter_haidensis_peg_2661	2J58	Class-1	421	LIPO	PredHel=0	Poly_export__SLBB__Wza_C	Poly_export
Teredinibacter_purpureus_peg_1255	2J58	Class-1	420	LIPO	PredHel=0	Poly_export__SLBB__Wza_C	Poly_export
Terricaulis_silvestris_peg_1566	2J58	Class-1	227	SP	PredHel=0	Poly_export__SLBB__Wza_C	Poly_export__SLBB
Terriglobus_albidus_peg_1804	2J58	Class-1	215	SP	PredHel=0	Poly_export__SLBB__Wza_C	Poly_export__SLBB
Terriglobus_albidus_peg_2079	2J58	Class-1	244	SP	PredHel=1	Poly_export__SLBB__Wza_C	Poly_export__SLBB
Terriglobus_saanensis_peg_1913	2J58	Class-1	224	SP	PredHel=1	Poly_export__SLBB__Wza_C	Poly_export__SLBB
Terrihabitans_soli_peg_2629	2J58	Class-1	397	LIPO	PredHel=0	Poly_export__SLBB__Wza_C	Poly_export__SLBB__SLBB
Thalassobius_gelatinovorus_peg_1229	2J58	Class-1	377	LIPO	PredHel=0	Poly_export__SLBB__Wza_C	Poly_export__SLBB
Thalassobius_gelatinovorus_peg_3731	2J58	Class-1	361	SP	PredHel=0	Poly_export__SLBB__Wza_C	Poly_export__SLBB
Thalassotalea_crassostreae_peg_2134	2J58	Class-1	393	LIPO	PredHel=0	Poly_export__SLBB__Wza_C	Poly_export__SLBB__SLBB__Wza_C
Thaumasiovibrio_subtropicus_peg_2372	2J58	Class-1	375	LIPO	PredHel=0	Poly_export__SLBB__Wza_C	Poly_export__SLBB__SLBB__Wza_C
Thermogutta_terrifontis_peg_1844	2J58	Class-1	375	NO_SP	PredHel=0	Poly_export__SLBB__Wza_C	Poly_export__Poly_export
Thermogutta_terrifontis_peg_2052	2J58	Class-1	526	NO_SP	PredHel=0	Poly_export__SLBB__Wza_C	Poly_export__Poly_export__SLBB
Thermogutta_terrifontis_peg_3299	2J58	Class-1	375	NO_SP	PredHel=0	Poly_export__SLBB__Wza_C	Poly_export__Poly_export
Thermomonas_brevis_peg_0412	2J58	Class-1	238	LIPO	PredHel=1	Poly_export__SLBB__Wza_C	Poly_export__SLBB
Thermosipho_africanus_peg_0853	2J58	Class-1	844	SP	PredHel=1	Poly_export__SLBB__Wza_C	Poly_export__SLBB
Thermosipho_melanesiensis_peg_0665	2J58	Class-1	823	NO_SP	PredHel=0	Poly_export__SLBB__Wza_C	Poly_export__SLBB__SLBB
Thermostichus_lividus_peg_0413	2J58	Class-1	375	SP	PredHel=0	Poly_export__SLBB__Wza_C	Poly_export__SLBB__SLBB
Thermostichus_vulcanus_peg_1629	2J58	Class-1	377	SP	PredHel=1	Poly_export__SLBB__Wza_C	Poly_export__SLBB__SLBB
Thermosynechococcus_elongatus_peg_2002	2J58	Class-1	380	SP	PredHel=1	Poly_export__SLBB__Wza_C	Poly_export__SLBB__SLBB__SLBB
Thermotoga_naphthophila_peg_0438	2J58	Class-1	992	SP	PredHel=1	Poly_export__SLBB__Wza_C	Poly_export__SLBB__SLBB__SLBB__SLBB__SLBB__SLBB__SLBB
Thermotoga_petrophila_peg_0290	2J58	Class-1	992	NO_SP	PredHel=0	Poly_export__SLBB__Wza_C	Poly_export__SLBB__SLBB__SLBB__SLBB__SLBB__SLBB__SLBB
Thermotoga_profunda_peg_0184	2J58	Class-1	937	SP	PredHel=0	Poly_export__SLBB__Wza_C	Poly_export__SLBB__SLBB__SLBB__SLBB__SLBB__SLBB
Thioalkalivibrio_nitratireducens_peg_1319	2J58	Class-1	348	LIPO	PredHel=0	Poly_export__SLBB__Wza_C	Poly_export__SLBB__SLBB
Thioalkalivibrio_paradoxus_peg_1086	2J58	Class-1	348	LIPO	PredHel=1	Poly_export__SLBB__Wza_C	Poly_export__SLBB__SLBB
Thioclava_electrotropha_peg_1922	2J58	Class-1	358	LIPO	PredHel=0	Poly_export__SLBB__Wza_C	Poly_export__SLBB__SLBB__Wza_C
Thioclava_electrotropha_peg_3001	2J58	Class-1	374	TATLIPO	PredHel=0	Poly_export__SLBB__Wza_C	Poly_export__SLBB
Thioclava_nitratireducens_peg_2045	2J58	Class-1	361	LIPO	PredHel=0	Poly_export__SLBB__Wza_C	Poly_export__SLBB__SLBB__Wza_C
Thioclava_nitratireducens_peg_3116	2J58	Class-1	336	NO_SP	PredHel=0	Poly_export__SLBB__Wza_C	Poly_export__SLBB
Thiomonas_arsenitoxydans_peg_3471	2J58	Class-1	264	SP	PredHel=0	Poly_export__SLBB__Wza_C	Poly_export__SLBB__SLBB
Thiomonas_intermedia_peg_1570	2J58	Class-1	271	SP	PredHel=1	Poly_export__SLBB__Wza_C	Poly_export__SLBB__SLBB
Tistrella_mobilis_peg_1767	2J58	Class-1	257	LIPO	PredHel=0	Poly_export__SLBB__Wza_C	Poly_export__SLBB
Tolumonas_auensis_peg_2852	2J58	Class-1	378	LIPO	PredHel=0	Poly_export__SLBB__Wza_C	Poly_export__SLBB__SLBB__Wza_C
Tolypothrix_tenuis_peg_0914	2J58	Class-1	501	SP	PredHel=0	Poly_export__SLBB__Wza_C	Poly_export__SLBB__SLBB__SLBB
Tolypothrix_tenuis_peg_4963	2J58	Class-1	445	SP	PredHel=0	Poly_export__SLBB__Wza_C	Poly_export__Poly_export__SLBB
Trichormus_azollae_peg_0857	2J58	Class-1	456	SP	PredHel=1	Poly_export__SLBB__Wza_C	Poly_export__Poly_export__SLBB
Trichormus_azollae_peg_1110	2J58	Class-1	478	SP	PredHel=0	Poly_export__SLBB__Wza_C	Poly_export__SLBB__SLBB__SLBB__SLBB
Trichormus_variabilis_peg_4015	2J58	Class-1	446	SP	PredHel=1	Poly_export__SLBB__Wza_C	Poly_export__Poly_export__SLBB
Trichormus_variabilis_peg_4405	2J58	Class-1	492	SP	PredHel=0	Poly_export__SLBB__Wza_C	Poly_export__SLBB__SLBB__SLBB
Tritonibacter_mobilis_peg_0640	2J58	Class-1	375	LIPO	PredHel=0	Poly_export__SLBB__Wza_C	Poly_export__SLBB
Tritonibacter_mobilis_peg_4496	2J58	Class-1	370	LIPO	PredHel=0	Poly_export__SLBB__Wza_C	Poly_export
Tsuneonella_dongtanensis_peg_0401	2J58	Class-1	235	LIPO	PredHel=0	Poly_export__SLBB__Wza_C	Poly_export__SLBB
Tsuneonella_dongtanensis_peg_0897	2J58	Class-1	237	LIPO	PredHel=0	Poly_export__SLBB__Wza_C	Poly_export__SLBB
Tsuneonella_mangrovi_peg_1319	2J58	Class-1	238	LIPO	PredHel=0	Poly_export__SLBB__Wza_C	Poly_export__SLBB
Tuwongella_immobilis_peg_0377	2J58	Class-1	279	LIPO	PredHel=0	Poly_export__SLBB__Wza_C	Poly_export
Tuwongella_immobilis_peg_3173	2J58	Class-1	256	LIPO	PredHel=0	Poly_export__SLBB__Wza_C	Poly_export
Urbifossiella_limnaea_peg_1957	2J58	Class-1	364	LIPO	PredHel=0	Poly_export__SLBB__Wza_C	Poly_export__Poly_export
Urechidicola_croceus_peg_1001	2J58	Class-1	257	LIPO	PredHel=0	Poly_export__SLBB__Wza_C	Poly_export__SLBB
Veillonella_dispar_peg_1206	2J58	Class-1	247	SP	PredHel=0	Poly_export__SLBB__Wza_C	Poly_export__SLBB
Veillonella_nakazawae_peg_1128	2J58	Class-1	247	SP	PredHel=0	Poly_export__SLBB__Wza_C	Poly_export__SLBB
Veillonella_parvula_peg_1232	2J58	Class-1	247	SP	PredHel=0	Poly_export__SLBB__Wza_C	Poly_export__SLBB
Veillonella_rodentium_peg_0078	2J58	Class-1	295	SP	PredHel=0	Poly_export__SLBB__Wza_C	Poly_export__SLBB
Veillonella_rodentium_peg_0656	2J58	Class-1	249	SP	PredHel=0	Poly_export__SLBB__Wza_C	Poly_export__SLBB
Verrucomicrobium_spinosum_peg_5539	2J58	Class-1	1010	NO_SP	PredHel=2	Poly_export__SLBB__Wza_C	Poly_export__SLBB__SLBB
Vibrio_antiquarius_peg_3995	2J58	Class-1	372	LIPO	PredHel=1	Poly_export__SLBB__Wza_C	Poly_export__SLBB__SLBB__Wza_C
Vibrio_aphrogenes_peg_1929	2J58	Class-1	395	LIPO	PredHel=0	Poly_export__SLBB__Wza_C	Poly_export__SLBB__SLBB__Wza_C
Vibrio_aquimaris_peg_0166	2J58	Class-1	378	LIPO	PredHel=0	Poly_export__SLBB__Wza_C	Poly_export__SLBB__SLBB__Wza_C
Vibrio_atlanticus_peg_0183	2J58	Class-1	378	LIPO	PredHel=0	Poly_export__SLBB__Wza_C	Poly_export__SLBB__SLBB__Wza_C
Vibrio_azureus_peg_2740	2J58	Class-1	373	LIPO	PredHel=0	Poly_export__SLBB__Wza_C	Poly_export__SLBB__SLBB__Wza_C
Vibrio_bathopelagicus_peg_0192	2J58	Class-1	378	LIPO	PredHel=0	Poly_export__SLBB__Wza_C	Poly_export__SLBB__SLBB__Wza_C
Vibrio_campbellii_peg_4467	2J58	Class-1	372	LIPO	PredHel=0	Poly_export__SLBB__Wza_C	Poly_export__SLBB__SLBB__Wza_C
Vibrio_cyclitrophicus_peg_2632	2J58	Class-1	377	LIPO	PredHel=0	Poly_export__SLBB__Wza_C	Poly_export__SLBB__SLBB__Wza_C
Vibrio_fluvialis_peg_3836	2J58	Class-1	377	LIPO	PredHel=0	Poly_export__SLBB__Wza_C	Poly_export__SLBB__SLBB__Wza_C
Vibrio_furnissii_peg_0585	2J58	Class-1	378	LIPO	PredHel=1	Poly_export__SLBB__Wza_C	Poly_export__SLBB__SLBB__Wza_C
Vibrio_harveyi_peg_3978	2J58	Class-1	373	LIPO	PredHel=0	Poly_export__SLBB__Wza_C	Poly_export__SLBB__SLBB__Wza_C
Vibrio_kanaloae_peg_1027	2J58	Class-1	377	LIPO	PredHel=0	Poly_export__SLBB__Wza_C	Poly_export__SLBB__SLBB__Wza_C
Vibrio_natriegens_peg_2342	2J58	Class-1	378	LIPO	PredHel=0	Poly_export__SLBB__Wza_C	Poly_export__SLBB__SLBB__Wza_C
Vibrio_navarrensis_peg_0994	2J58	Class-1	377	LIPO	PredHel=0	Poly_export__SLBB__Wza_C	Poly_export__SLBB__SLBB__Wza_C
Vibrio_owensii_peg_4745	2J58	Class-1	372	LIPO	PredHel=1	Poly_export__SLBB__Wza_C	Poly_export__SLBB__SLBB__Wza_C
Vibrio_parahaemolyticus_peg_4423	2J58	Class-1	373	LIPO	PredHel=0	Poly_export__SLBB__Wza_C	Poly_export__SLBB__SLBB__Wza_C
Vibrio_ponticus_peg_2680	2J58	Class-1	377	LIPO	PredHel=0	Poly_export__SLBB__Wza_C	Poly_export__SLBB__SLBB__Wza_C
Vibrio_qinghaiensis_peg_2304	2J58	Class-1	386	LIPO	PredHel=0	Poly_export__SLBB__Wza_C	Poly_export__SLBB__SLBB__Wza_C
Vibrio_rumoiensis_peg_2133	2J58	Class-1	408	LIPO	PredHel=0	Poly_export__SLBB__Wza_C	Poly_export__SLBB__SLBB__Wza_C
Vibrio_tapetis_peg_2770	2J58	Class-1	375	LIPO	PredHel=0	Poly_export__SLBB__Wza_C	Poly_export__SLBB__SLBB__Wza_C
Vibrio_tritonius_peg_1743	2J58	Class-1	383	LIPO	PredHel=0	Poly_export__SLBB__Wza_C	Poly_export__SLBB__SLBB__Wza_C
Vibrio_tritonius_peg_1770	2J58	Class-1	385	LIPO	PredHel=1	Poly_export__SLBB__Wza_C	Poly_export__SLBB__SLBB__Wza_C
Vibrio_vulnificus_peg_0181	2J58	Class-1	378	LIPO	PredHel=0	Poly_export__SLBB__Wza_C	Poly_export__SLBB__SLBB__Wza_C
Vibrio_ziniensis_peg_0831	2J58	Class-1	384	LIPO	PredHel=0	Poly_export__SLBB__Wza_C	Poly_export__SLBB__SLBB__Wza_C
Waddlia_chondrophila_peg_0055	2J58	Class-1	348	LIPO	PredHel=0	Poly_export__SLBB__Wza_C	Poly_export__SLBB__Wza_C
Weeksella_virosa_peg_0201	2J58	Class-1	248	NO_SP	PredHel=1	Poly_export__SLBB__Wza_C	Poly_export
Wenzhouxiangella_marina_peg_2403	2J58	Class-1	343	LIPO	PredHel=1	Poly_export__SLBB__Wza_C	Poly_export__SLBB__SLBB
Xanthomonas_arboricola_peg_2519	2J58	Class-1	232	LIPO	PredHel=0	Poly_export__SLBB__Wza_C	Poly_export__SLBB
Xanthomonas_axonopodis_peg_2622	2J58	Class-1	232	LIPO	PredHel=0	Poly_export__SLBB__Wza_C	Poly_export__SLBB
Xanthomonas_campestris_peg_1615	2J58	Class-1	232	LIPO	PredHel=0	Poly_export__SLBB__Wza_C	Poly_export__SLBB
Xanthomonas_cassavae_peg_2687	2J58	Class-1	232	LIPO	PredHel=0	Poly_export__SLBB__Wza_C	Poly_export__SLBB
Xanthomonas_citri_peg_2566	2J58	Class-1	232	LIPO	PredHel=0	Poly_export__SLBB__Wza_C	Poly_export__SLBB
Xanthomonas_cucurbitae_peg_1847	2J58	Class-1	232	LIPO	PredHel=0	Poly_export__SLBB__Wza_C	Poly_export__SLBB
Xanthomonas_euvesicatoria_peg_2497	2J58	Class-1	232	LIPO	PredHel=0	Poly_export__SLBB__Wza_C	Poly_export__SLBB
Xanthomonas_fragariae_peg_2618	2J58	Class-1	232	LIPO	PredHel=0	Poly_export__SLBB__Wza_C	Poly_export__SLBB
Xanthomonas_hortorum_peg_1345	2J58	Class-1	232	LIPO	PredHel=0	Poly_export__SLBB__Wza_C	Poly_export__SLBB
Xanthomonas_hyacinthi_peg_3209	2J58	Class-1	232	LIPO	PredHel=0	Poly_export__SLBB__Wza_C	Poly_export__SLBB
Xanthomonas_oryzae_peg_1415	2J58	Class-1	232	LIPO	PredHel=0	Poly_export__SLBB__Wza_C	Poly_export__SLBB
Xanthomonas_phaseoli_peg_2423	2J58	Class-1	232	LIPO	PredHel=0	Poly_export__SLBB__Wza_C	Poly_export__SLBB
Xanthomonas_translucens_peg_0441	2J58	Class-1	232	LIPO	PredHel=0	Poly_export__SLBB__Wza_C	Poly_export__SLBB
Xanthomonas_vasicola_peg_1715	2J58	Class-1	232	LIPO	PredHel=0	Poly_export__SLBB__Wza_C	Poly_export__SLBB
Xanthomonas_vesicatoria_peg_0735	2J58	Class-1	232	LIPO	PredHel=0	Poly_export__SLBB__Wza_C	Poly_export__SLBB
Xylella_fastidiosa_peg_1427	2J58	Class-1	232	LIPO	PredHel=0	Poly_export__SLBB__Wza_C	Poly_export__SLBB
Xylella_taiwanensis_peg_0905	2J58	Class-1	232	LIPO	PredHel=0	Poly_export__SLBB__Wza_C	Poly_export__SLBB
Zhongshania_aliphaticivorans_peg_0212	2J58	Class-1	379	LIPO	PredHel=0	Poly_export__SLBB__Wza_C	Poly_export__SLBB__SLBB__Wza_C
Zhongshania_aliphaticivorans_peg_2637	2J58	Class-1	421	LIPO	PredHel=0	Poly_export__SLBB__Wza_C	Poly_export
Zobellia_galactanivorans_peg_1846	2J58	Class-1	245	SP	PredHel=1	Poly_export__SLBB__Wza_C	Poly_export__SLBB
Zunongwangia_profunda_peg_0534	2J58	Class-1	255	LIPO	PredHel=2	Poly_export__SLBB__Wza_C	Poly_export
Zymomonas_mobilis_peg_0787	2J58	Class-1	421	LIPO	PredHel=0	Poly_export__SLBB__Wza_C	Poly_export
Acidobacterium_capsulatum_peg_1777	2J58_3P42	Class-2A	899	SP	PredHel=1	Poly_export__SLBB__Caps_synth_GfcC	Poly_export__SLBB__SLBB__SLBB__SLBB
Alienimonas_californiensis_peg_0198	2J58_3P42	Class-2A	634	LIPO	PredHel=0	Poly_export__SLBB__Caps_synth_GfcC	Poly_export
Aliivibrio_salmonicida_peg_3419	2J58_3P42_2J58	Class-2A	703	SP	PredHel=0	Poly_export__SLBB__Caps_synth_GfcC	Poly_export__SLBB__SLBB__SLBB__SLBB__SLBB__SLBB
Alteromonas_addita_peg_0916	2J58_3P42	Class-2A	608	SP	PredHel=0	Poly_export__SLBB__Caps_synth_GfcC	Poly_export__SLBB
Alteromonas_australica_peg_0895	2J58_3P42	Class-2A	607	LIPO	PredHel=0	Poly_export__SLBB__Caps_synth_GfcC	Poly_export__SLBB
Alteromonas_naphthalenivorans_peg_2660	2J58_3P42	Class-2A	608	SP	PredHel=0	Poly_export__SLBB__Caps_synth_GfcC	Poly_export__SLBB
Alteromonas_pelagimontana_peg_2698	2J58_3P42	Class-2A	610	SP	PredHel=0	Poly_export__SLBB__Caps_synth_GfcC	Poly_export__SLBB
Anthocerotibacter_panamensis_peg_2381	2J58_3P42	Class-2A	817	SP	PredHel=0	Poly_export__SLBB__Caps_synth_GfcC	Poly_export__SLBB__SLBB__SLBB__SLBB__SLBB
Aquifex_aeolicus_peg_0404	2J58_3P42_2J58	Class-2A	711	SP	PredHel=1	Poly_export__SLBB__Caps_synth_GfcC	Poly_export__SLBB__SLBB__SLBB__SLBB__SLBB
Arcobacter_peruensis_peg_2371	2J58_3P42	Class-2A	534	SP	PredHel=0	Poly_export__SLBB__Caps_synth_GfcC	Poly_export__SLBB__SLBB__SLBB
Atlantibacter_hermannii_peg_0985	2J58_3P42	Class-2A	556	SP	PredHel=0	Poly_export__SLBB__Caps_synth_GfcC	Poly_export__SLBB__SLBB
Bradyrhizobium_diazoefficiens_peg_6305	2J58_3P42	Class-2A	469	SP	PredHel=0	Poly_export__SLBB__Caps_synth_GfcC	Poly_export__SLBB
Burkholderia_pseudomallei_peg_5123	2J58_3P42	Class-2A	818	SP	PredHel=0	Poly_export__SLBB__Caps_synth_GfcC	Poly_export__SLBB__SLBB__SLBB__SLBB
Burkholderia_thailandensis_peg_5534	2J58_3P42	Class-2A	850	NO_SP	PredHel=0	Poly_export__SLBB__Caps_synth_GfcC	Poly_export__SLBB__SLBB__SLBB__SLBB__SLBB
Campylobacter_coli_peg_0078	2J58_3P42	Class-2A	543	SP	PredHel=0	Poly_export__SLBB__Caps_synth_GfcC	Poly_export__SLBB__SLBB
Campylobacter_cuniculorum_peg_0757	2J58_3P42	Class-2A	555	SP	PredHel=0	Poly_export__SLBB__Caps_synth_GfcC	Poly_export__SLBB__SLBB
Campylobacter_helveticus_peg_1344	2J58_3P42	Class-2A	554	SP	PredHel=0	Poly_export__SLBB__Caps_synth_GfcC	Poly_export__SLBB__SLBB
Campylobacter_hepaticus_peg_0967	2J58_3P42	Class-2A	552	SP	PredHel=0	Poly_export__SLBB__Caps_synth_GfcC	Poly_export__SLBB__SLBB
Campylobacter_jejuni_peg_1311	2J58_3P42	Class-2A	552	SP	PredHel=0	Poly_export__SLBB__Caps_synth_GfcC	Poly_export__SLBB__SLBB
Campylobacter_upsaliensis_peg_0660	2J58_3P42	Class-2A	552	SP	PredHel=0	Poly_export__SLBB__Caps_synth_GfcC	Poly_export__SLBB__SLBB
Campylobacter_volucris_peg_0286	2J58_3P42	Class-2A	554	SP	PredHel=0	Poly_export__SLBB__Caps_synth_GfcC	Poly_export__SLBB__SLBB
Chitinimonas_arctica_peg_0966	2J58_3P42	Class-2A	819	SP	PredHel=0	Poly_export__SLBB__Caps_synth_GfcC	Poly_export__SLBB__SLBB__SLBB__SLBB
Chloroherpeton_thalassium_peg_2067	2J58_3P42	Class-2A	932	SP	PredHel=1	Poly_export__SLBB__Caps_synth_GfcC	Poly_export__Poly_export__SLBB__SLBB__SLBB__SLBB__SLBB__SLBB
Chthonomonas_calidirosea_peg_1166	2J58_3P42	Class-2A	1154	SP	PredHel=0	Poly_export__SLBB__Caps_synth_GfcC	Poly_export__SLBB__SLBB__SLBB__SLBB__SLBB__SLBB__SLBB
Chthonomonas_calidirosea_peg_1238	2J58_3P42	Class-2A	426	SP	PredHel=0	Poly_export__SLBB__Caps_synth_GfcC	Poly_export__SLBB__SLBB__SLBB
Desulfocapsa_sulfexigens_peg_3324	2J58_3P42	Class-2A	407	SP	PredHel=1	Poly_export__SLBB__Caps_synth_GfcC	Poly_export__SLBB__SLBB__SLBB
Desulfonema_limicola_peg_5093	2J58_3P42	Class-2A	940	SP	PredHel=1	Poly_export__SLBB__Caps_synth_GfcC	Poly_export__SLBB__SLBB__SLBB__SLBB__SLBB__SLBB
Desulfovibrio_vulgaris_peg_2852	2J58_3P42	Class-2A	537	SP	PredHel=1	Poly_export__SLBB__Caps_synth_GfcC	Poly_export__SLBB__SLBB
Dictyoglomus_thermophilum_peg_0434	2J58_3P42	Class-2A	484	SP	PredHel=0	Poly_export__SLBB__Caps_synth_GfcC	Poly_export__SLBB__SLBB__SLBB__SLBB
Dictyoglomus_turgidum_peg_0613	2J58_3P42	Class-2A	478	SP	PredHel=1	Poly_export__SLBB__Caps_synth_GfcC	Poly_export__SLBB__SLBB__SLBB__SLBB
Dyadobacter_fermentans_peg_2726	2J58_3P42	Class-2A	846	SP	PredHel=2	Poly_export__SLBB__Caps_synth_GfcC	Poly_export__SLBB__SLBB__SLBB__SLBB__SLBB__SLBB
Ferrimonas_balearica_peg_0447	2J58_3P42	Class-2A	554	SP	PredHel=0	Poly_export__SLBB__Caps_synth_GfcC	Poly_export__SLBB__SLBB
Fibrella_aestuarina_peg_4892	2J58_3P42	Class-2A	885	SP	PredHel=1	Poly_export__SLBB__Caps_synth_GfcC	Poly_export__SLBB__SLBB__SLBB__SLBB__SLBB__SLBB
Flavobacterium_anhuiense_peg_2085	2J58_3P42	Class-2A	813	SP	PredHel=1	Poly_export__SLBB__Caps_synth_GfcC	Poly_export__SLBB__SLBB__SLBB__SLBB__SLBB
Flavobacterium_crocinum_peg_0348	2J58_3P42	Class-2A	808	SP	PredHel=1	Poly_export__SLBB__Caps_synth_GfcC	Poly_export__SLBB__SLBB__SLBB__SLBB__SLBB
Flavobacterium_faecale_peg_1472	2J58_3P42	Class-2A	809	SP	PredHel=2	Poly_export__SLBB__Caps_synth_GfcC	Poly_export__SLBB__SLBB__SLBB__SLBB__SLBB__Caps_syn_GfcC_C
Flavobacterium_gilvum_peg_0150	2J58_3P42	Class-2A	819	SP	PredHel=1	Poly_export__SLBB__Caps_synth_GfcC	Poly_export__SLBB__SLBB__SLBB__SLBB__SLBB
Flavobacterium_johnsoniae_peg_0356	2J58_3P42	Class-2A	830	SP	PredHel=1	Poly_export__SLBB__Caps_synth_GfcC	Poly_export__SLBB__SLBB__SLBB__SLBB__SLBB
Flavobacterium_nackdongense_peg_2711	2J58_3P42	Class-2A	808	SP	PredHel=0	Poly_export__SLBB__Caps_synth_GfcC	Poly_export__SLBB__SLBB__SLBB__SLBB__SLBB
Flavobacterium_nitrogenifigens_peg_2008	2J58_3P42	Class-2A	807	SP	PredHel=1	Poly_export__SLBB__Caps_synth_GfcC	Poly_export__SLBB__SLBB__SLBB__SLBB__SLBB
Geoalkalibacter_subterraneus_peg_3057	2J58_3P42	Class-2A	875	NO_SP	PredHel=0	Poly_export__SLBB__Caps_synth_GfcC	Poly_export__SLBB__SLBB__SLBB__SLBB__SLBB__SLBB
Granulicella_mallensis_peg_2577	2J58_3P42	Class-2A	879	NO_SP	PredHel=0	Poly_export__SLBB__Caps_synth_GfcC	Poly_export__SLBB__SLBB__SLBB__SLBB
Granulosicoccus_antarcticus_peg_1465	2J58_3P42	Class-2A	498	NO_SP	PredHel=0	Poly_export__SLBB__Caps_synth_GfcC	Poly_export__SLBB
Halomonas_elongata_peg_1476	2J58_3P42	Class-2A	559	NO_SP	PredHel=0	Poly_export__SLBB__Caps_synth_GfcC	Poly_export__SLBB__SLBB
Halomonas_huangheensis_peg_3262	2J58_3P42	Class-2A	572	SP	PredHel=0	Poly_export__SLBB__Caps_synth_GfcC	Poly_export__SLBB
Halomonas_hydrothermalis_peg_2370	2J58_3P42	Class-2A	573	SP	PredHel=0	Poly_export__SLBB__Caps_synth_GfcC	Poly_export__SLBB__SLBB
Halomonas_piezotolerans_peg_2155	2J58_3P42	Class-2A	576	SP	PredHel=0	Poly_export__SLBB__Caps_synth_GfcC	Poly_export__SLBB__SLBB
Halomonas_subglaciescola_peg_0878	2J58_3P42	Class-2A	588	SP	PredHel=0	Poly_export__SLBB__Caps_synth_GfcC	Poly_export__SLBB__SLBB
Halomonas_titanicae_peg_4068	2J58_3P42	Class-2A	577	SP	PredHel=1	Poly_export__SLBB__Caps_synth_GfcC	Poly_export__SLBB__SLBB
Halomonas_venusta_peg_2411	2J58_3P42	Class-2A	573	SP	PredHel=0	Poly_export__SLBB__Caps_synth_GfcC	Poly_export__SLBB__SLBB
Helicobacter_canadensis_peg_0149	2J58_3P42	Class-2A	570	SP	PredHel=0	Poly_export__SLBB__Caps_synth_GfcC	Poly_export__SLBB__SLBB
Idiomarina_andamanensis_peg_2203	2J58_3P42	Class-2A	896	SP	PredHel=0	Poly_export__SLBB__Caps_synth_GfcC	Poly_export__SLBB__SLBB__SLBB__SLBB__SLBB__SLBB
Indioceanicola_profundi_peg_0339	2J58_3P42	Class-2A	990	SP	PredHel=0	Poly_export__SLBB__Caps_synth_GfcC	Poly_export__SLBB__SLBB__SLBB__SLBB__SLBB__SLBB__SLBB
Janthinobacterium_lividum_peg_5379	2J58_3P42	Class-2A	636	SP	PredHel=0	Poly_export__SLBB__Caps_synth_GfcC	Poly_export__SLBB__SLBB__SLBB__SLBB
Kangiella_profundi_peg_0824	2J58_3P42	Class-2A	599	SP	PredHel=0	Poly_export__SLBB__Caps_synth_GfcC	Poly_export__SLBB__SLBB
Kangiella_sediminilitoris_peg_1447	2J58_3P42	Class-2A	864	SP	PredHel=0	Poly_export__SLBB__Caps_synth_GfcC	Poly_export__SLBB__SLBB__SLBB__SLBB__Poly_export__SLBB__SLBB
Luteithermobacter_gelatinilyticus_peg_0992	2J58_3P42	Class-2A	948	SP	PredHel=0	Poly_export__SLBB__Caps_synth_GfcC	Poly_export__SLBB__SLBB__SLBB__SLBB__Caps_syn_GfcC_C
Marichromatium_purpuratum_peg_1991	2J58_3P42	Class-2A	951	SP	PredHel=0	Poly_export__SLBB__Caps_synth_GfcC	Poly_export__SLBB__SLBB__SLBB__SLBB__SLBB__SLBB__SLBB
Marinobacter_nauticus_peg_2378	2J58_3P42	Class-2A	581	SP	PredHel=1	Poly_export__SLBB__Caps_synth_GfcC	Poly_export__SLBB__SLBB
Marinobacter_salinus_peg_0486	2J58_3P42	Class-2A	789	NO_SP	PredHel=0	Poly_export__SLBB__Caps_synth_GfcC	Poly_export__SLBB__SLBB__Caps_syn_GfcC_C__SLBB__SLBB__SLBB
Microbulbifer_agarilyticus_peg_0838	2J58_3P42	Class-2A	543	SP	PredHel=1	Poly_export__SLBB__Caps_synth_GfcC	Poly_export__SLBB__SLBB__SLBB
Microbulbifer_hydrolyticus_peg_2707	2J58_3P42	Class-2A	559	SP	PredHel=0	Poly_export__SLBB__Caps_synth_GfcC	Poly_export__SLBB__SLBB__SLBB
Neptunomonas_phycophila_peg_0684	2J58_3P42	Class-2A	565	SP	PredHel=0	Poly_export__SLBB__Caps_synth_GfcC	Poly_export__SLBB__SLBB
Oscillatoria_acuminata_peg_1872	2J58_3P42_2J58	Class-2A	921	NO_SP	PredHel=1	Poly_export__SLBB__Caps_synth_GfcC	Poly_export__SLBB__SLBB__SLBB__SLBB__SLBB
Paraburkholderia_acidisoli_peg_0493	2J58_3P42	Class-2A	785	SP	PredHel=0	Poly_export__SLBB__Caps_synth_GfcC	Poly_export__SLBB__SLBB__SLBB__SLBB__SLBB
Parasphingopyxis_algicola_peg_0117	2J58_3P42	Class-2A	565	SP	PredHel=1	Poly_export__SLBB__Caps_synth_GfcC	Poly_export__SLBB__SLBB
Paremcibacter_congregatus_peg_1224	2J58_3P42	Class-2A	914	SP	PredHel=0	Poly_export__SLBB__Caps_synth_GfcC	Poly_export__SLBB__SLBB__SLBB__Caps_syn_GfcC_N__Caps_syn_GfcC_C
Poseidonibacter_parvus_peg_2306	2J58_3P42	Class-2A	533	SP	PredHel=0	Poly_export__SLBB__Caps_synth_GfcC	Poly_export__SLBB__SLBB
Pseudoalteromonas_espejiana_peg_0395	2J58_3P42	Class-2A	892	SP	PredHel=1	Poly_export__SLBB__Caps_synth_GfcC	Poly_export__SLBB__SLBB__SLBB__SLBB__SLBB__SLBB
Pseudoalteromonas_prydzensis_peg_1542	2J58_3P42	Class-2A	891	SP	PredHel=0	Poly_export__SLBB__Caps_synth_GfcC	Poly_export__SLBB__SLBB__SLBB__SLBB__SLBB__SLBB
Pseudoalteromonas_viridis_peg_0655	2J58_3P42	Class-2A	880	SP	PredHel=0	Poly_export__SLBB__Caps_synth_GfcC	Poly_export__SLBB__SLBB__SLBB__SLBB__Poly_export__SLBB__SLBB
Pseudodesulfovibrio_profundus_peg_3017	2J58_3P42	Class-2A	604	SP	PredHel=1	Poly_export__SLBB__Caps_synth_GfcC	Poly_export__SLBB
Rhizobacter_gummiphilus_peg_5527	2J58_3P42	Class-2A	889	SP	PredHel=0	Poly_export__SLBB__Caps_synth_GfcC	Poly_export__SLBB__SLBB__SLBB__SLBB
Rhizobium_gallicum_peg_2942	2J58_3P42	Class-2A	406	SP	PredHel=0	Poly_export__SLBB__Caps_synth_GfcC	Poly_export__SLBB
Rhodoferax_ferrireducens_peg_2712	2J58_3P42	Class-2A	849	SP	PredHel=0	Poly_export__SLBB__Caps_synth_GfcC	Poly_export__SLBB__SLBB__SLBB__SLBB
Roseomonas_gilardii_peg_0369	2J58_3P42	Class-2A	595	SP	PredHel=0	Poly_export__SLBB__Caps_synth_GfcC	Poly_export__SLBB__SLBB
Roseomonas_mucosa_peg_3648	2J58_3P42	Class-2A	566	NO_SP	PredHel=0	Poly_export__SLBB__Caps_synth_GfcC	Poly_export__SLBB__SLBB
Salinicola_tamaricis_peg_3121	2J58_3P42	Class-2A	587	SP	PredHel=0	Poly_export__SLBB__Caps_synth_GfcC	Poly_export__SLBB__SLBB
Salinicola_tamaricis_peg_3155	2J58_3P42	Class-2A	572	NO_SP	PredHel=0	Poly_export__SLBB__Caps_synth_GfcC	Poly_export__SLBB
Salinimonas_iocasae_peg_2546	2J58_3P42	Class-2A	615	SP	PredHel=0	Poly_export__SLBB__Caps_synth_GfcC	Poly_export__SLBB
Salinimonas_lutimaris_peg_2753	2J58_3P42	Class-2A	606	SP	PredHel=0	Poly_export__SLBB__Caps_synth_GfcC	Poly_export__SLBB
Salinimonas_marina_peg_2509	2J58_3P42	Class-2A	623	SP	PredHel=0	Poly_export__SLBB__Caps_synth_GfcC	Poly_export__SLBB
Salinimonas_sediminis_peg_0830	2J58_3P42	Class-2A	616	LIPO	PredHel=0	Poly_export__SLBB__Caps_synth_GfcC	Poly_export__SLBB__SLBB
Salinispira_pacifica_peg_2911	2J58_3P42	Class-2A	403	SP	PredHel=1	Poly_export__SLBB__Caps_synth_GfcC	Poly_export__SLBB
Salinivibrio_kushneri_peg_1637	2J58_3P42	Class-2A	537	NO_SP	PredHel=0	Poly_export__SLBB__Caps_synth_GfcC	Poly_export__SLBB
Sandaracinus_amylolyticus_peg_6585	2J58_3P42	Class-2A	550	SP	PredHel=0	Poly_export__SLBB__Caps_synth_GfcC	Poly_export__SLBB__SLBB
Shewanella_violacea_peg_0566	2J58_3P42	Class-2A	522	NO_SP	PredHel=0	Poly_export__SLBB__Caps_synth_GfcC	Poly_export__SLBB__SLBB
Sinorhizobium_americanum_peg_5014	2J58_3P42	Class-2A	417	SP	PredHel=1	Poly_export__SLBB__Caps_synth_GfcC	Poly_export__SLBB
Sutterella_megalosphaeroides_peg_1442	2J58_3P42	Class-2A	603	SP	PredHel=1	Poly_export__SLBB__Caps_synth_GfcC	Poly_export__SLBB
Tepiditoga_spiralis_peg_0589	2J58_3P42	Class-2A	749	NO_SP	PredHel=1	Poly_export__SLBB__Caps_synth_GfcC	Poly_export__SLBB__SLBB
Terriglobus_roseus_peg_0224	2J58_3P42	Class-2A	908	SP	PredHel=0	Poly_export__SLBB__Caps_synth_GfcC	Poly_export__SLBB__SLBB__SLBB
Terriglobus_roseus_peg_0663	2J58_3P42	Class-2A	840	SP	PredHel=2	Poly_export__SLBB__Caps_synth_GfcC	Poly_export__SLBB__SLBB__SLBB__SLBB__SLBB
Thioalkalivibrio_sulfidiphilus_peg_1308	2J58_3P42	Class-2A	519	NO_SP	PredHel=0	Poly_export__SLBB__Caps_synth_GfcC	Poly_export__SLBB
Thiosulfatimonas_sediminis_peg_1544	2J58_3P42	Class-2A	559	SP	PredHel=0	Poly_export__SLBB__Caps_synth_GfcC	Poly_export__SLBB__SLBB
Treponema_primitia_peg_0079	2J58_3P42	Class-2A	488	SP	PredHel=2	Poly_export__SLBB__Caps_synth_GfcC	Poly_export__SLBB__SLBB
Treponema_primitia_peg_0238	2J58_3P42	Class-2A	486	SP	PredHel=1	Poly_export__SLBB__Caps_synth_GfcC	Poly_export__SLBB__SLBB
Treponema_primitia_peg_0388	2J58_3P42	Class-2A	487	SP	PredHel=1	Poly_export__SLBB__Caps_synth_GfcC	Poly_export__SLBB__SLBB
Treponema_primitia_peg_3415	2J58_3P42	Class-2A	507	SP	PredHel=1	Poly_export__SLBB__Caps_synth_GfcC	Poly_export__SLBB__SLBB
Vibrio_anguillarum_peg_0363	2J58_3P42	Class-2A	878	SP	PredHel=1	Poly_export__SLBB__Caps_synth_GfcC	Poly_export__SLBB__SLBB__SLBB__SLBB__SLBB
Vibrio_harveyi_peg_1642	2J58_3P42_2J58	Class-2A	699	SP	PredHel=0	Poly_export__SLBB__Caps_synth_GfcC	Poly_export__SLBB__SLBB__SLBB__SLBB__SLBB__SLBB
Vibrio_metschnikovii_peg_1379	2J58_3P42	Class-2A	562	SP	PredHel=0	Poly_export__SLBB__Caps_synth_GfcC	Poly_export__SLBB
Vibrio_taketomensis_peg_1241	2J58_3P42	Class-2A	697	SP	PredHel=0	Poly_export__SLBB__Caps_synth_GfcC	Poly_export__SLBB__SLBB__SLBB
Vibrio_tapetis_peg_4648	2J58_3P42_2J58	Class-2A	716	LIPO	PredHel=0	Poly_export__SLBB__Caps_synth_GfcC	Poly_export__SLBB__SLBB__SLBB__SLBB__SLBB__SLBB
Xylophilus_rhododendri_peg_4064	2J58_3P42	Class-2A	826	SP	PredHel=0	Poly_export__SLBB__Caps_synth_GfcC	Poly_export__SLBB__SLBB__SLBB__SLBB
Yersinia_intermedia_peg_3041	2J58_3P42	Class-2A	558	SP	PredHel=0	Poly_export__SLBB__Caps_synth_GfcC	Poly_export__SLBB__SLBB
Yersinia_mollaretii_peg_3734	2J58_3P42	Class-2A	558	SP	PredHel=0	Poly_export__SLBB__Caps_synth_GfcC	Poly_export__SLBB__SLBB
Acaryochloris_marina_peg_1782	2J58_3P42	Class-2B	484	SP	PredHel=0	Poly_export__SLBB__Caps_synth_GfcC__Wza_C	Poly_export__SLBB__SLBB__SLBB__Wza_C
Acaryochloris_marina_peg_5808	2J58_3P42	Class-2B	485	SP	PredHel=0	Poly_export__SLBB__Caps_synth_GfcC__Wza_C	Poly_export__SLBB__SLBB__SLBB__Wza_C
Acaryochloris_marina_peg_7293	2J58_3P42	Class-2B	485	SP	PredHel=0	Poly_export__SLBB__Caps_synth_GfcC__Wza_C	Poly_export__SLBB__SLBB__SLBB__Wza_C
Acetomicrobium_mobile_peg_1172	2J58_3P42	Class-2B	754	SP	PredHel=1	Poly_export__SLBB__Caps_synth_GfcC__Wza_C	Poly_export__SLBB__SLBB__SLBB__SLBB__SLBB__Wza_C
Acidisarcina_polymorpha_peg_1381	2J58_3P42	Class-2B	901	SP	PredHel=0	Poly_export__SLBB__Caps_synth_GfcC__Wza_C	Poly_export__SLBB__SLBB__SLBB__SLBB__Wza_C
Acidisarcina_polymorpha_peg_1697	2J58_3P42	Class-2B	958	NO_SP	PredHel=0	Poly_export__SLBB__Caps_synth_GfcC__Wza_C	Poly_export__SLBB__SLBB__SLBB__SLBB__SLBB__SLBB__Wza_C
Acinetobacter_equi_peg_0690	2J58_3P42	Class-2B	558	SP	PredHel=0	Poly_export__SLBB__Caps_synth_GfcC__Wza_C	Poly_export__SLBB__Wza_C
Acinetobacter_lanii_peg_2882	2J58_3P42	Class-2B	564	SP	PredHel=0	Poly_export__SLBB__Caps_synth_GfcC__Wza_C	Poly_export__SLBB__SLBB__Wza_C
Acinetobacter_larvae_peg_2555	2J58_3P42	Class-2B	566	SP	PredHel=0	Poly_export__SLBB__Caps_synth_GfcC__Wza_C	Poly_export__SLBB__SLBB__Wza_C
Acinetobacter_shaoyimingii_peg_0114	2J58_3P42	Class-2B	562	SP	PredHel=0	Poly_export__SLBB__Caps_synth_GfcC__Wza_C	Poly_export__SLBB__Wza_C
Acinetobacter_soli_peg_2219	2J58_3P42	Class-2B	552	NO_SP	PredHel=0	Poly_export__SLBB__Caps_synth_GfcC__Wza_C	Poly_export__SLBB__Wza_C
Aequoribacter_fuscus_peg_2281	2J58_3P42	Class-2B	872	SP	PredHel=0	Poly_export__SLBB__Caps_synth_GfcC__Wza_C	Poly_export__SLBB__SLBB__SLBB__SLBB__SLBB__SLBB__Wza_C
Aeromonas_allosaccharophila_peg_1459	2J58_3P42	Class-2B	573	SP	PredHel=0	Poly_export__SLBB__Caps_synth_GfcC__Wza_C	Poly_export__SLBB__SLBB__Wza_C
Aeromonas_hydrophila_peg_1655	2J58_3P42	Class-2B	542	SP	PredHel=0	Poly_export__SLBB__Caps_synth_GfcC__Wza_C	Poly_export__SLBB__SLBB__Wza_C
Aeromonas_media_peg_0964	2J58_3P42	Class-2B	591	SP	PredHel=0	Poly_export__SLBB__Caps_synth_GfcC__Wza_C	Poly_export__SLBB__SLBB__Wza_C
Aeromonas_salmonicida_peg_1550	2J58_3P42	Class-2B	589	LIPO	PredHel=0	Poly_export__SLBB__Caps_synth_GfcC__Wza_C	Poly_export__SLBB__SLBB__Wza_C
Agarilytica_rhodophyticola_peg_2378	2J58_3P42	Class-2B	859	SP	PredHel=1	Poly_export__SLBB__Caps_synth_GfcC__Wza_C	Poly_export__SLBB__SLBB__SLBB__SLBB__Caps_syn_GfcC_C__Wza_C
Agarivorans_aestuarii_peg_2604	2J58_3P42	Class-2B	878	NO_SP	PredHel=0	Poly_export__SLBB__Caps_synth_GfcC__Wza_C	Poly_export__SLBB__SLBB__SLBB__SLBB__SLBB__Wza_C
Agarivorans_albus_peg_2594	2J58_3P42	Class-2B	931	SP	PredHel=0	Poly_export__SLBB__Caps_synth_GfcC__Wza_C	Poly_export__SLBB__SLBB__SLBB__SLBB__SLBB__Wza_C
Algoriphagus_machipongonensis_peg_0448	2J58_3P42	Class-2B	862	SP	PredHel=1	Poly_export__SLBB__Caps_synth_GfcC__Wza_C	Poly_export__SLBB__SLBB__SLBB__SLBB__SLBB__SLBB__Wza_C
Algoriphagus_machipongonensis_peg_1719	2J58_3P42	Class-2B	885	SP	PredHel=1	Poly_export__SLBB__Caps_synth_GfcC__Wza_C	Poly_export__SLBB__SLBB__SLBB__SLBB__SLBB__SLBB__Wza_C
Algoriphagus_sanaruensis_peg_0580	2J58_3P42	Class-2B	859	SP	PredHel=1	Poly_export__SLBB__Caps_synth_GfcC__Wza_C	Poly_export__SLBB__SLBB__SLBB__SLBB__SLBB__SLBB__Wza_C
Algoriphagus_sanaruensis_peg_2773	2J58_3P42	Class-2B	864	SP	PredHel=0	Poly_export__SLBB__Caps_synth_GfcC__Wza_C	Poly_export__SLBB__SLBB__SLBB__SLBB__SLBB__SLBB__Wza_C
Aliivibrio_salmonicida_peg_0284	2J58_3P42	Class-2B	869	SP	PredHel=0	Poly_export__SLBB__Caps_synth_GfcC__Wza_C	Poly_export__SLBB__SLBB__SLBB__SLBB__SLBB__SLBB__Wza_C
Alistipes_dispar_peg_0513	2J58_3P42	Class-2B	819	SP	PredHel=0	Poly_export__SLBB__Caps_synth_GfcC__Wza_C	Poly_export__SLBB__SLBB__SLBB__SLBB__SLBB__Wza_C
Alistipes_dispar_peg_1352	2J58_3P42	Class-2B	819	SP	PredHel=0	Poly_export__SLBB__Caps_synth_GfcC__Wza_C	Poly_export__SLBB__SLBB__SLBB__SLBB__SLBB__Wza_C
Alistipes_dispar_peg_1604	2J58_3P42	Class-2B	808	SP	PredHel=0	Poly_export__SLBB__Caps_synth_GfcC__Wza_C	Poly_export__SLBB__SLBB__SLBB__SLBB__SLBB__Wza_C
Alistipes_indistinctus_peg_0547	2J58_3P42	Class-2B	824	SP	PredHel=0	Poly_export__SLBB__Caps_synth_GfcC__Wza_C	Poly_export__SLBB__SLBB__SLBB__SLBB__SLBB__SLBB__Wza_C
Alkalitalea_saponilacus_peg_1902	2J58_3P42	Class-2B	807	SP	PredHel=0	Poly_export__SLBB__Caps_synth_GfcC__Wza_C	Poly_export__SLBB__SLBB__SLBB__SLBB__SLBB__SLBB__Wza_C
Alkalitalea_saponilacus_peg_1903	2J58_3P42	Class-2B	824	SP	PredHel=1	Poly_export__SLBB__Caps_synth_GfcC__Wza_C	Poly_export__SLBB__SLBB__SLBB__SLBB__SLBB__SLBB__Wza_C
Allochromatium_vinosum_peg_0204	2J58_3P42	Class-2B	561	SP	PredHel=0	Poly_export__SLBB__Caps_synth_GfcC__Wza_C	Poly_export__SLBB__SLBB__Wza_C
Allofrancisella_inopinata_peg_1271	2J58_3P42	Class-2B	596	SP	PredHel=1	Poly_export__SLBB__Caps_synth_GfcC__Wza_C	Poly_export__SLBB__SLBB__SLBB__Wza_C
Alteromonas_mediterranea_peg_3138	2J58_3P42	Class-2B	942	SP	PredHel=0	Poly_export__SLBB__Caps_synth_GfcC__Wza_C	Poly_export__SLBB__SLBB__SLBB__SLBB__SLBB__SLBB__SLBB__Wza_C
Aminobacterium_colombiense_peg_1697	2J58_3P42	Class-2B	753	SP	PredHel=1	Poly_export__SLBB__Caps_synth_GfcC__Wza_C	Poly_export__SLBB__SLBB__SLBB__SLBB__SLBB__Wza_C
Anabaenopsis_elenkinii_peg_0095	2J58_3P42	Class-2B	499	SP	PredHel=0	Poly_export__SLBB__Caps_synth_GfcC__Wza_C	Poly_export__SLBB__SLBB__Wza_C
Aquabacterium_olei_peg_2720	2J58_3P42	Class-2B	736	NO_SP	PredHel=0	Poly_export__SLBB__Caps_synth_GfcC__Wza_C	Poly_export__SLBB__SLBB__SLBB__Caps_syn_GfcC_C__Wza_C
Aquiflexum_balticum_peg_0645	2J58_3P42	Class-2B	878	SP	PredHel=1	Poly_export__SLBB__Caps_synth_GfcC__Wza_C	Poly_export__SLBB__SLBB__SLBB__SLBB__SLBB__SLBB__Wza_C
Aquiflexum_balticum_peg_3123	2J58_3P42	Class-2B	869	SP	PredHel=2	Poly_export__SLBB__Caps_synth_GfcC__Wza_C	Poly_export__SLBB__SLBB__SLBB__SLBB__SLBB__SLBB__Wza_C
Aquirufa_nivalisilvae_peg_1388	2J58_3P42	Class-2B	870	SP	PredHel=1	Poly_export__SLBB__Caps_synth_GfcC__Wza_C	Poly_export__SLBB__SLBB__SLBB__SLBB__SLBB__SLBB__Wza_C
Aquirufa_nivalisilvae_peg_2108	2J58_3P42	Class-2B	847	SP	PredHel=1	Poly_export__SLBB__Caps_synth_GfcC__Wza_C	Poly_export__SLBB__SLBB__SLBB__SLBB__Poly_export__SLBB__SLBB__Wza_C
Aquitalea_aquatilis_peg_0830	2J58_3P42	Class-2B	489	NO_SP	PredHel=0	Poly_export__SLBB__Caps_synth_GfcC__Wza_C	Poly_export__SLBB__Wza_C
Arcticibacterium_luteifluviistationis_peg_0743	2J58_3P42	Class-2B	812	SP	PredHel=2	Poly_export__SLBB__Caps_synth_GfcC__Wza_C	Poly_export__SLBB__SLBB__SLBB__SLBB__SLBB__SLBB__Wza_C
Arcticibacterium_luteifluviistationis_peg_3427	2J58_3P42	Class-2B	767	SP	PredHel=0	Poly_export__SLBB__Caps_synth_GfcC__Wza_C	Poly_export__SLBB__SLBB__SLBB__SLBB__SLBB__SLBB__Wza_C
Arthrospira_platensis_peg_3861	2J58_3P42	Class-2B	535	NO_SP	PredHel=1	Poly_export__SLBB__Caps_synth_GfcC__Wza_C	Poly_export__SLBB__SLBB__Wza_C
Azospirillum_humicireducens_peg_1154	2J58_3P42	Class-2B	968	SP	PredHel=0	Poly_export__SLBB__Caps_synth_GfcC__Wza_C	Poly_export__SLBB__SLBB__SLBB__SLBB__Caps_syn_GfcC_C__Wza_C
Azospirillum_oryzae_peg_1743	2J58_3P42	Class-2B	979	SP	PredHel=0	Poly_export__SLBB__Caps_synth_GfcC__Wza_C	Poly_export__SLBB__SLBB__SLBB__SLBB__Caps_syn_GfcC_C__Wza_C
Azospirillum_ramasamyi_peg_1027	2J58_3P42	Class-2B	968	SP	PredHel=0	Poly_export__SLBB__Caps_synth_GfcC__Wza_C	Poly_export__SLBB__SLBB__SLBB__SLBB__SLBB__Caps_syn_GfcC_C__Wza_C
Azospirillum_thermophilum_peg_2512	2J58_3P42	Class-2B	960	NO_SP	PredHel=0	Poly_export__SLBB__Caps_synth_GfcC__Wza_C	Poly_export__SLBB__SLBB__SLBB__SLBB__SLBB__Caps_syn_GfcC_C__Wza_C
Azospirillum_thiophilum_peg_2641	2J58_3P42	Class-2B	963	NO_SP	PredHel=0	Poly_export__SLBB__Caps_synth_GfcC__Wza_C	Poly_export__SLBB__SLBB__SLBB__SLBB__SLBB__Caps_syn_GfcC_C__Wza_C
Bacteroides_caecimuris_peg_1786	2J58_3P42	Class-2B	804	SP	PredHel=2	Poly_export__SLBB__Caps_synth_GfcC__Wza_C	Poly_export__SLBB__SLBB__SLBB__SLBB__SLBB__SLBB__Wza_C
Bacteroides_caecimuris_peg_1970	2J58_3P42	Class-2B	803	SP	PredHel=1	Poly_export__SLBB__Caps_synth_GfcC__Wza_C	Poly_export__SLBB__SLBB__SLBB__SLBB__SLBB__SLBB__Wza_C
Bacteroides_caecimuris_peg_2161	2J58_3P42	Class-2B	804	SP	PredHel=2	Poly_export__SLBB__Caps_synth_GfcC__Wza_C	Poly_export__SLBB__SLBB__SLBB__SLBB__SLBB__SLBB__Wza_C
Bacteroides_cellulosilyticus_peg_3041	2J58_3P42	Class-2B	807	SP	PredHel=0	Poly_export__SLBB__Caps_synth_GfcC__Wza_C	Poly_export__SLBB__SLBB__SLBB__SLBB__SLBB__Wza_C
Bacteroides_fragilis_peg_1062	2J58_3P42	Class-2B	749	NO_SP	PredHel=0	Poly_export__SLBB__Caps_synth_GfcC__Wza_C	Poly_export__SLBB__SLBB__SLBB__SLBB__SLBB__SLBB__Wza_C
Bacteroides_fragilis_peg_1282	2J58_3P42	Class-2B	852	SP	PredHel=0	Poly_export__SLBB__Caps_synth_GfcC__Wza_C	Poly_export__SLBB__SLBB__SLBB__SLBB__SLBB__Wza_C
Bacteroides_fragilis_peg_1649	2J58_3P42	Class-2B	720	SP	PredHel=0	Poly_export__SLBB__Caps_synth_GfcC__Wza_C	Poly_export__SLBB__SLBB__SLBB__SLBB__SLBB__SLBB__Wza_C
Bacteroides_helcogenes_peg_2710	2J58_3P42	Class-2B	818	SP	PredHel=0	Poly_export__SLBB__Caps_synth_GfcC__Wza_C	Poly_export__SLBB__SLBB__SLBB__SLBB__SLBB__Wza_C
Bacteroides_heparinolyticus_peg_0284	2J58_3P42	Class-2B	809	SP	PredHel=0	Poly_export__SLBB__Caps_synth_GfcC__Wza_C	Poly_export__SLBB__SLBB__SLBB__SLBB__SLBB__SLBB__Wza_C
Bacteroides_luhongzhouii_peg_2316	2J58_3P42	Class-2B	804	SP	PredHel=2	Poly_export__SLBB__Caps_synth_GfcC__Wza_C	Poly_export__SLBB__SLBB__SLBB__SLBB__SLBB__SLBB__Wza_C
Bacteroides_luhongzhouii_peg_3393	2J58_3P42	Class-2B	803	SP	PredHel=0	Poly_export__SLBB__Caps_synth_GfcC__Wza_C	Poly_export__SLBB__SLBB__SLBB__SLBB__SLBB__SLBB__Wza_C
Bacteroides_luhongzhouii_peg_3615	2J58_3P42	Class-2B	804	SP	PredHel=1	Poly_export__SLBB__Caps_synth_GfcC__Wza_C	Poly_export__SLBB__SLBB__SLBB__SLBB__SLBB__SLBB__Wza_C
Bacteroides_ovatus_peg_1346	2J58_3P42	Class-2B	804	SP	PredHel=2	Poly_export__SLBB__Caps_synth_GfcC__Wza_C	Poly_export__SLBB__SLBB__SLBB__SLBB__SLBB__SLBB__Wza_C
Bacteroides_ovatus_peg_4705	2J58_3P42	Class-2B	804	SP	PredHel=2	Poly_export__SLBB__Caps_synth_GfcC__Wza_C	Poly_export__SLBB__SLBB__SLBB__SLBB__SLBB__SLBB__Wza_C
Bacteroides_thetaiotaomicron_peg_3947	2J58_3P42	Class-2B	803	SP	PredHel=1	Poly_export__SLBB__Caps_synth_GfcC__Wza_C	Poly_export__SLBB__SLBB__SLBB__SLBB__SLBB__SLBB__Wza_C
Bacteroides_thetaiotaomicron_peg_4245	2J58_3P42	Class-2B	803	SP	PredHel=1	Poly_export__SLBB__Caps_synth_GfcC__Wza_C	Poly_export__SLBB__SLBB__SLBB__SLBB__SLBB__SLBB__Wza_C
Bacteroides_thetaiotaomicron_peg_4315	2J58_3P42	Class-2B	803	SP	PredHel=1	Poly_export__SLBB__Caps_synth_GfcC__Wza_C	Poly_export__SLBB__SLBB__SLBB__SLBB__SLBB__SLBB__Wza_C
Bacteroides_uniformis_peg_0749	2J58_3P42	Class-2B	822	SP	PredHel=0	Poly_export__SLBB__Caps_synth_GfcC__Wza_C	Poly_export__SLBB__SLBB__SLBB__SLBB__SLBB__Wza_C
Bacteroides_zoogleoformans_peg_0004	2J58_3P42	Class-2B	809	SP	PredHel=0	Poly_export__SLBB__Caps_synth_GfcC__Wza_C	Poly_export__SLBB__SLBB__SLBB__SLBB__SLBB__SLBB__Wza_C
Belliella_baltica_peg_0897	2J58_3P42	Class-2B	874	SP	PredHel=1	Poly_export__SLBB__Caps_synth_GfcC__Wza_C	Poly_export__SLBB__SLBB__SLBB__SLBB__SLBB__SLBB__Wza_C
Belliella_baltica_peg_2282	2J58_3P42	Class-2B	864	SP	PredHel=0	Poly_export__SLBB__Caps_synth_GfcC__Wza_C	Poly_export__SLBB__SLBB__SLBB__SLBB__SLBB__SLBB__Wza_C
Bermanella_marisrubri_peg_0667	2J58_3P42	Class-2B	543	SP	PredHel=0	Poly_export__SLBB__Caps_synth_GfcC__Wza_C	Poly_export__SLBB__SLBB__Wza_C
Burkholderia_territorii_peg_0656	2J58_3P42	Class-2B	596	SP	PredHel=0	Poly_export__SLBB__Caps_synth_GfcC__Wza_C	Poly_export__SLBB__SLBB__Wza_C
Butyricimonas_faecalis_peg_1508	2J58_3P42	Class-2B	788	SP	PredHel=0	Poly_export__SLBB__Caps_synth_GfcC__Wza_C	Poly_export__SLBB__SLBB__SLBB__SLBB__SLBB__SLBB__Wza_C
Butyricimonas_virosa_peg_1813	2J58_3P42	Class-2B	788	SP	PredHel=0	Poly_export__SLBB__Caps_synth_GfcC__Wza_C	Poly_export__SLBB__SLBB__SLBB__SLBB__SLBB__SLBB__Wza_C
Caldithrix_abyssi_peg_0926	2J58_3P42	Class-2B	756	SP	PredHel=0	Poly_export__SLBB__Caps_synth_GfcC__Wza_C	Poly_export__SLBB__SLBB__SLBB__SLBB__SLBB__SLBB__Wza_C
Campylobacter_armoricus_peg_0269	2J58_3P42	Class-2B	552	SP	PredHel=0	Poly_export__SLBB__Caps_synth_GfcC__Wza_C	Poly_export__SLBB__SLBB__Wza_C
Campylobacter_avium_peg_0378	2J58_3P42	Class-2B	557	SP	PredHel=0	Poly_export__SLBB__Caps_synth_GfcC__Wza_C	Poly_export__SLBB__SLBB__Wza_C
Campylobacter_canadensis_peg_1187	2J58_3P42	Class-2B	537	SP	PredHel=0	Poly_export__SLBB__Caps_synth_GfcC__Wza_C	Poly_export__SLBB__SLBB__Wza_C
Campylobacter_hyointestinalis_peg_1664	2J58_3P42	Class-2B	543	SP	PredHel=0	Poly_export__SLBB__Caps_synth_GfcC__Wza_C	Poly_export__SLBB__Caps_syn_GfcC_C__Wza_C
Campylobacter_insulaenigrae_peg_0280	2J58_3P42	Class-2B	551	SP	PredHel=0	Poly_export__SLBB__Caps_synth_GfcC__Wza_C	Poly_export__SLBB__SLBB__Wza_C
Campylobacter_lanienae_peg_0138	2J58_3P42	Class-2B	553	SP	PredHel=0	Poly_export__SLBB__Caps_synth_GfcC__Wza_C	Poly_export__SLBB__Caps_syn_GfcC_C__Wza_C
Campylobacter_lari_peg_0290	2J58_3P42	Class-2B	552	SP	PredHel=0	Poly_export__SLBB__Caps_synth_GfcC__Wza_C	Poly_export__SLBB__SLBB__Wza_C
Campylobacter_novaezeelandiae_peg_0336	2J58_3P42	Class-2B	553	SP	PredHel=0	Poly_export__SLBB__Caps_synth_GfcC__Wza_C	Poly_export__SLBB__SLBB__Wza_C
Campylobacter_ornithocola_peg_0297	2J58_3P42	Class-2B	552	SP	PredHel=0	Poly_export__SLBB__Caps_synth_GfcC__Wza_C	Poly_export__SLBB__SLBB__Wza_C
Campylobacter_peloridis_peg_0919	2J58_3P42	Class-2B	552	SP	PredHel=0	Poly_export__SLBB__Caps_synth_GfcC__Wza_C	Poly_export__SLBB__SLBB__Wza_C
Campylobacter_subantarcticus_peg_0304	2J58_3P42	Class-2B	547	SP	PredHel=0	Poly_export__SLBB__Caps_synth_GfcC__Wza_C	Poly_export__SLBB__SLBB__Wza_C
Candidatus_Desulfovibrio_trichonymphae_peg_0961	2J58_3P42	Class-2B	516	SP	PredHel=0	Poly_export__SLBB__Caps_synth_GfcC__Wza_C	Poly_export__SLBB__SLBB__Wza_C
Candidatus_Koribacter_versatilis_peg_0905	2J58_3P42	Class-2B	940	SP	PredHel=0	Poly_export__SLBB__Caps_synth_GfcC__Wza_C	Poly_export__SLBB__SLBB__SLBB__SLBB__SLBB__Wza_C
Candidatus_Koribacter_versatilis_peg_2789	2J58_3P42	Class-2B	747	SP	PredHel=1	Poly_export__SLBB__Caps_synth_GfcC__Wza_C	Poly_export__SLBB__SLBB__SLBB__SLBB__SLBB__Wza_C
Candidatus_Reidiella_endopervernicosa_peg_0823	2J58_3P42	Class-2B	825	NO_SP	PredHel=0	Poly_export__SLBB__Caps_synth_GfcC__Wza_C	Poly_export__Poly_export__SLBB__SLBB__SLBB__SLBB__SLBB__Wza_C
Capnocytophaga_canimorsus_peg_0610	2J58_3P42	Class-2B	810	SP	PredHel=0	Poly_export__SLBB__Caps_synth_GfcC__Wza_C	Poly_export__SLBB__SLBB__SLBB__SLBB__SLBB__SLBB__Wza_C
Capnocytophaga_cynodegmi_peg_0368	2J58_3P42	Class-2B	822	SP	PredHel=1	Poly_export__SLBB__Caps_synth_GfcC__Wza_C	Poly_export__SLBB__SLBB__SLBB__SLBB__SLBB__SLBB__Wza_C
Capnocytophaga_endodontalis_peg_2724	2J58_3P42	Class-2B	826	SP	PredHel=0	Poly_export__SLBB__Caps_synth_GfcC__Wza_C	Poly_export__SLBB__SLBB__SLBB__SLBB__SLBB__SLBB__Wza_C
Capnocytophaga_gingivalis_peg_2625	2J58_3P42	Class-2B	834	SP	PredHel=0	Poly_export__SLBB__Caps_synth_GfcC__Wza_C	Poly_export__SLBB__SLBB__SLBB__SLBB__SLBB__SLBB__Wza_C
Capnocytophaga_haemolytica_peg_0623	2J58_3P42	Class-2B	835	SP	PredHel=1	Poly_export__SLBB__Caps_synth_GfcC__Wza_C	Poly_export__SLBB__SLBB__SLBB__SLBB__SLBB__SLBB__Wza_C
Capnocytophaga_ochracea_peg_0475	2J58_3P42	Class-2B	824	SP	PredHel=1	Poly_export__SLBB__Caps_synth_GfcC__Wza_C	Poly_export__SLBB__SLBB__SLBB__SLBB__SLBB__SLBB__Wza_C
Capnocytophaga_sputigena_peg_1952	2J58_3P42	Class-2B	828	SP	PredHel=1	Poly_export__SLBB__Caps_synth_GfcC__Wza_C	Poly_export__SLBB__SLBB__SLBB__SLBB__SLBB__SLBB__Wza_C
Capnocytophaga_stomatis_peg_2107	2J58_3P42	Class-2B	822	SP	PredHel=1	Poly_export__SLBB__Caps_synth_GfcC__Wza_C	Poly_export__SLBB__SLBB__SLBB__SLBB__SLBB__SLBB__Wza_C
Catenovulum_sediminis_peg_0489	2J58_3P42	Class-2B	1028	SP	PredHel=0	Poly_export__SLBB__Caps_synth_GfcC__Wza_C	Poly_export__SLBB__SLBB__SLBB__SLBB__SLBB__SLBB__SLBB__SLBB__Wza_C
Catenovulum_sediminis_peg_1024	2J58_3P42	Class-2B	534	SP	PredHel=0	Poly_export__SLBB__Caps_synth_GfcC__Wza_C	Poly_export__SLBB__Wza_C
Chamaesiphon_minutus_peg_2628	2J58_3P42_2J58	Class-2B	622	SP	PredHel=1	Poly_export__SLBB__Caps_synth_GfcC__Wza_C	Poly_export__SLBB__SLBB__SLBB__SLBB__Wza_C
Chitinophaga_agri_peg_4154	2J58_3P42	Class-2B	797	NO_SP	PredHel=1	Poly_export__SLBB__Caps_synth_GfcC__Wza_C	Poly_export__SLBB__SLBB__SLBB__SLBB__SLBB__SLBB__Wza_C
Chitinophaga_alhagiae_peg_1073	2J58_3P42	Class-2B	824	SP	PredHel=1	Poly_export__SLBB__Caps_synth_GfcC__Wza_C	Poly_export__SLBB__SLBB__SLBB__SLBB__SLBB__SLBB__Wza_C
Chitinophaga_caeni_peg_0612	2J58_3P42	Class-2B	817	SP	PredHel=0	Poly_export__SLBB__Caps_synth_GfcC__Wza_C	Poly_export__SLBB__SLBB__SLBB__SLBB__SLBB__SLBB__Wza_C
Chitinophaga_oryzae_peg_4664	2J58_3P42	Class-2B	835	SP	PredHel=1	Poly_export__SLBB__Caps_synth_GfcC__Wza_C	Poly_export__SLBB__SLBB__SLBB__SLBB__SLBB__SLBB__Wza_C
Chromobacterium_haemolyticum_peg_4098	2J58_3P42	Class-2B	613	NO_SP	PredHel=0	Poly_export__SLBB__Caps_synth_GfcC__Wza_C	Poly_export__SLBB__SLBB__SLBB__Caps_syn_GfcC_C__Wza_C
Chromobacterium_haemolyticum_peg_4375	2J58_3P42	Class-2B	490	NO_SP	PredHel=0	Poly_export__SLBB__Caps_synth_GfcC__Wza_C	Poly_export__SLBB__SLBB__Wza_C
Chromobacterium_paludis_peg_2934	2J58_3P42	Class-2B	625	SP	PredHel=1	Poly_export__SLBB__Caps_synth_GfcC__Wza_C	Poly_export__SLBB__SLBB__SLBB__SLBB__Wza_C
Chromobacterium_phragmitis_peg_1064	2J58_3P42	Class-2B	655	SP	PredHel=0	Poly_export__SLBB__Caps_synth_GfcC__Wza_C	Poly_export__SLBB__SLBB__SLBB__SLBB__Wza_C
Chromobacterium_phragmitis_peg_1281	2J58_3P42	Class-2B	536	NO_SP	PredHel=0	Poly_export__SLBB__Caps_synth_GfcC__Wza_C	Poly_export__SLBB__SLBB__Wza_C
Chromobacterium_vaccinii_peg_2326	2J58_3P42	Class-2B	640	SP	PredHel=0	Poly_export__SLBB__Caps_synth_GfcC__Wza_C	Poly_export__SLBB__SLBB__SLBB__SLBB__Wza_C
Chromobacterium_vaccinii_peg_2550	2J58_3P42	Class-2B	532	NO_SP	PredHel=0	Poly_export__SLBB__Caps_synth_GfcC__Wza_C	Poly_export__SLBB__SLBB__Wza_C
Chromobacterium_violaceum_peg_0896	2J58_3P42	Class-2B	651	SP	PredHel=0	Poly_export__SLBB__Caps_synth_GfcC__Wza_C	Poly_export__SLBB__SLBB__SLBB__SLBB__Wza_C
Citrifermentans_bemidjiense_peg_1610	2J58_3P42	Class-2B	952	SP	PredHel=0	Poly_export__SLBB__Caps_synth_GfcC__Wza_C	Poly_export__SLBB__SLBB__SLBB__SLBB__SLBB__SLBB__Wza_C
Citrifermentans_bremense_peg_2529	2J58_3P42	Class-2B	933	SP	PredHel=1	Poly_export__SLBB__Caps_synth_GfcC__Wza_C	Poly_export__SLBB__SLBB__SLBB__SLBB__SLBB__SLBB__Wza_C
Cloacibacillus_porcorum_peg_1727	2J58_3P42	Class-2B	755	SP	PredHel=1	Poly_export__SLBB__Caps_synth_GfcC__Wza_C	Poly_export__SLBB__SLBB__SLBB__SLBB__SLBB__Wza_C
Cognaticolwellia_beringensis_peg_0363	2J58_3P42	Class-2B	907	SP	PredHel=1	Poly_export__SLBB__Caps_synth_GfcC__Wza_C	Poly_export__SLBB__SLBB__SLBB__SLBB__SLBB__Caps_syn_GfcC_C__Wza_C
Cognaticolwellia_beringensis_peg_0366	2J58_3P42	Class-2B	929	SP	PredHel=0	Poly_export__SLBB__Caps_synth_GfcC__Wza_C	Poly_export__SLBB__SLBB__SLBB__SLBB__SLBB__SLBB__SLBB__Wza_C
Colwellia_psychrerythraea_peg_3173	2J58_3P42	Class-2B	920	SP	PredHel=1	Poly_export__SLBB__Caps_synth_GfcC__Wza_C	Poly_export__SLBB__SLBB__SLBB__SLBB__Caps_syn_GfcC_C__Wza_C
Comamonas_kerstersii_peg_2996	2J58_3P42	Class-2B	560	NO_SP	PredHel=0	Poly_export__SLBB__Caps_synth_GfcC__Wza_C	Poly_export__SLBB__SLBB__Wza_C
Congregibacter_litoralis_peg_3729	2J58_3P42	Class-2B	974	SP	PredHel=0	Poly_export__SLBB__Caps_synth_GfcC__Wza_C	Poly_export__SLBB__SLBB__SLBB__SLBB__SLBB__Wza_C
Crenobacter_cavernae_peg_1203	2J58_3P42	Class-2B	629	SP	PredHel=1	Poly_export__SLBB__Caps_synth_GfcC__Wza_C	Poly_export__SLBB__SLBB__SLBB__SLBB__Wza_C
Crinalium_epipsammum_peg_4485	2J58_3P42_2J58	Class-2B	604	SP	PredHel=1	Poly_export__SLBB__Caps_synth_GfcC__Wza_C	Poly_export__SLBB__SLBB__SLBB__SLBB__Wza_C
Crocosphaera_subtropica_peg_1716	2J58_3P42	Class-2B	488	NO_SP	PredHel=1	Poly_export__SLBB__Caps_synth_GfcC__Wza_C	Poly_export__SLBB__SLBB__SLBB__Wza_C
Cronobacter_condimenti_peg_0620	2J58_3P42	Class-2B	554	SP	PredHel=0	Poly_export__SLBB__Caps_synth_GfcC__Wza_C	Poly_export__SLBB__SLBB__Wza_C
Cronobacter_dublinensis_peg_0620	2J58_3P42	Class-2B	554	SP	PredHel=0	Poly_export__SLBB__Caps_synth_GfcC__Wza_C	Poly_export__SLBB__Wza_C
Cronobacter_malonaticus_peg_3272	2J58_3P42	Class-2B	554	SP	PredHel=0	Poly_export__SLBB__Caps_synth_GfcC__Wza_C	Poly_export__SLBB__Wza_C
Cronobacter_muytjensii_peg_3089	2J58_3P42	Class-2B	554	SP	PredHel=0	Poly_export__SLBB__Caps_synth_GfcC__Wza_C	Poly_export__SLBB__Wza_C
Cronobacter_universalis_peg_0613	2J58_3P42	Class-2B	554	SP	PredHel=0	Poly_export__SLBB__Caps_synth_GfcC__Wza_C	Poly_export__SLBB__Wza_C
Cupriavidus_gilardii_peg_4076	2J58_3P42	Class-2B	550	NO_SP	PredHel=0	Poly_export__SLBB__Caps_synth_GfcC__Wza_C	Poly_export__SLBB__SLBB__Wza_C
Cupriavidus_nantongensis_peg_5404	2J58_3P42	Class-2B	584	SP	PredHel=0	Poly_export__SLBB__Caps_synth_GfcC__Wza_C	Poly_export__SLBB__SLBB__Wza_C
Cupriavidus_neocaledonicus_peg_4667	2J58_3P42	Class-2B	584	SP	PredHel=0	Poly_export__SLBB__Caps_synth_GfcC__Wza_C	Poly_export__SLBB__SLBB__Wza_C
Cupriavidus_oxalaticus_peg_0006	2J58_3P42	Class-2B	582	SP	PredHel=0	Poly_export__SLBB__Caps_synth_GfcC__Wza_C	Poly_export__SLBB__SLBB__Wza_C
Cupriavidus_taiwanensis_peg_4145	2J58_3P42	Class-2B	579	SP	PredHel=0	Poly_export__SLBB__Caps_synth_GfcC__Wza_C	Poly_export__SLBB__SLBB__Wza_C
Cyclobacterium_amurskyense_peg_0581	2J58_3P42	Class-2B	873	NO_SP	PredHel=0	Poly_export__SLBB__Caps_synth_GfcC__Wza_C	Poly_export__SLBB__SLBB__SLBB__SLBB__SLBB__SLBB__Wza_C
Cyclobacterium_amurskyense_peg_2196	2J58_3P42	Class-2B	872	SP	PredHel=0	Poly_export__SLBB__Caps_synth_GfcC__Wza_C	Poly_export__SLBB__SLBB__SLBB__SLBB__SLBB__SLBB__Wza_C
Cyclobacterium_marinum_peg_0677	2J58_3P42	Class-2B	873	SP	PredHel=1	Poly_export__SLBB__Caps_synth_GfcC__Wza_C	Poly_export__SLBB__SLBB__SLBB__SLBB__SLBB__SLBB__Wza_C
Cyclobacterium_marinum_peg_2247	2J58_3P42	Class-2B	841	NO_SP	PredHel=0	Poly_export__SLBB__Caps_synth_GfcC__Wza_C	Poly_export__SLBB__SLBB__SLBB__SLBB__SLBB__SLBB__Wza_C
Desulfobacca_acetoxidans_peg_1872	2J58_3P42	Class-2B	770	SP	PredHel=0	Poly_export__SLBB__Caps_synth_GfcC__Wza_C	Poly_export__SLBB__SLBB__SLBB__SLBB__SLBB__Wza_C
Desulfomicrobium_orale_peg_2261	2J58_3P42	Class-2B	533	SP	PredHel=1	Poly_export__SLBB__Caps_synth_GfcC__Wza_C	Poly_export__SLBB__Wza_C
Desulfovibrio_fairfieldensis_peg_0674	2J58_3P42	Class-2B	521	SP	PredHel=0	Poly_export__SLBB__Caps_synth_GfcC__Wza_C	Poly_export__SLBB__SLBB__Wza_C
Dongshaea_marina_peg_1089	2J58_3P42	Class-2B	935	SP	PredHel=1	Poly_export__SLBB__Caps_synth_GfcC__Wza_C	Poly_export__SLBB__SLBB__SLBB__SLBB__SLBB__SLBB__Wza_C
Draconibacterium_halophilum_peg_2521	2J58_3P42	Class-2B	778	SP	PredHel=1	Poly_export__SLBB__Caps_synth_GfcC__Wza_C	Poly_export__SLBB__SLBB__SLBB__SLBB__SLBB__SLBB__Wza_C
Draconibacterium_halophilum_peg_2564	2J58_3P42	Class-2B	810	SP	PredHel=1	Poly_export__SLBB__Caps_synth_GfcC__Wza_C	Poly_export__SLBB__SLBB__SLBB__SLBB__SLBB__Caps_syn_GfcC_C__Wza_C
Duncaniella_dubosii_peg_1251	2J58_3P42	Class-2B	799	SP	PredHel=0	Poly_export__SLBB__Caps_synth_GfcC__Wza_C	Poly_export__SLBB__SLBB__SLBB__SLBB__SLBB__SLBB__Wza_C
Dyadobacter_fermentans_peg_4542	2J58_3P42	Class-2B	791	SP	PredHel=1	Poly_export__SLBB__Caps_synth_GfcC__Wza_C	Poly_export__SLBB__SLBB__SLBB__SLBB__SLBB__SLBB__Wza_C
Echinicola_rosea_peg_0928	2J58_3P42	Class-2B	868	SP	PredHel=0	Poly_export__SLBB__Caps_synth_GfcC__Wza_C	Poly_export__SLBB__SLBB__SLBB__SLBB__SLBB__SLBB__Wza_C
Echinicola_rosea_peg_4332	2J58_3P42	Class-2B	860	SP	PredHel=1	Poly_export__SLBB__Caps_synth_GfcC__Wza_C	Poly_export__SLBB__SLBB__SLBB__SLBB__SLBB__SLBB__Wza_C
Echinicola_strongylocentroti_peg_2135	2J58_3P42	Class-2B	869	SP	PredHel=0	Poly_export__SLBB__Caps_synth_GfcC__Wza_C	Poly_export__SLBB__SLBB__SLBB__SLBB__SLBB__SLBB__Wza_C
Echinicola_strongylocentroti_peg_3870	2J58_3P42	Class-2B	863	SP	PredHel=1	Poly_export__SLBB__Caps_synth_GfcC__Wza_C	Poly_export__SLBB__SLBB__SLBB__SLBB__SLBB__SLBB__Wza_C
Echinicola_vietnamensis_peg_0890	2J58_3P42	Class-2B	869	SP	PredHel=0	Poly_export__SLBB__Caps_synth_GfcC__Wza_C	Poly_export__SLBB__SLBB__SLBB__SLBB__SLBB__SLBB__Wza_C
Echinicola_vietnamensis_peg_4165	2J58_3P42	Class-2B	861	SP	PredHel=1	Poly_export__SLBB__Caps_synth_GfcC__Wza_C	Poly_export__SLBB__SLBB__SLBB__SLBB__SLBB__SLBB__Wza_C
Endozoicomonas_montiporae_peg_3812	2J58_3P42_2J58	Class-2B	923	SP	PredHel=0	Poly_export__SLBB__Caps_synth_GfcC__Wza_C	Poly_export__SLBB__SLBB__SLBB__SLBB__SLBB__SLBB__Wza_C
Endozoicomonas_montiporae_peg_4762	2J58_3P42	Class-2B	543	SP	PredHel=0	Poly_export__SLBB__Caps_synth_GfcC__Wza_C	Poly_export__SLBB__Wza_C
Enterobacter_lignolyticus_peg_0620	2J58_3P42	Class-2B	556	SP	PredHel=0	Poly_export__SLBB__Caps_synth_GfcC__Wza_C	Poly_export__SLBB__SLBB__Wza_C
Escherichia_coli_O7_peg_3417	2J58_3P42	Class-2B	558	SP	PredHel=0	Poly_export__SLBB__Caps_synth_GfcC__Wza_C	Poly_export__SLBB__SLBB__Wza_C
Escherichia_marmotae_peg_3322	2J58_3P42	Class-2B	558	SP	PredHel=0	Poly_export__SLBB__Caps_synth_GfcC__Wza_C	Poly_export__SLBB__SLBB__Wza_C
Euhalothece_natronophila_peg_0110	2J58_3P42	Class-2B	506	SP	PredHel=1	Poly_export__SLBB__Caps_synth_GfcC__Wza_C	Poly_export__SLBB__SLBB__SLBB__Wza_C
Ferrimonas_balearica_peg_1065	2J58_3P42	Class-2B	937	SP	PredHel=1	Poly_export__SLBB__Caps_synth_GfcC__Wza_C	Poly_export__SLBB__SLBB__SLBB__SLBB__SLBB__SLBB__Wza_C
Ferrimonas_lipolytica_peg_2037	2J58_3P42	Class-2B	912	SP	PredHel=1	Poly_export__SLBB__Caps_synth_GfcC__Wza_C	Poly_export__SLBB__SLBB__SLBB__SLBB__SLBB__SLBB__Wza_C
Ferriphaselus_amnicola_peg_0655	2J58_3P42	Class-2B	634	NO_SP	PredHel=0	Poly_export__SLBB__Caps_synth_GfcC__Wza_C	Poly_export__SLBB__SLBB__SLBB__SLBB__SLBB__Wza_C
Fibrella_aestuarina_peg_5027	2J58_3P42	Class-2B	794	SP	PredHel=1	Poly_export__SLBB__Caps_synth_GfcC__Wza_C	Poly_export__SLBB__SLBB__SLBB__SLBB__SLBB__SLBB__Wza_C
Filimonas_lacunae_peg_5918	2J58_3P42	Class-2B	813	SP	PredHel=1	Poly_export__SLBB__Caps_synth_GfcC__Wza_C	Poly_export__SLBB__SLBB__SLBB__SLBB__SLBB__Caps_syn_GfcC_C__Wza_C
Fimbriimonas_ginsengisoli_peg_3156	2J58_3P42_2J58_3P42	Class-2B	1356	SP	PredHel=1	Poly_export__SLBB__Caps_synth_GfcC__Wza_C	Poly_export__SLBB__SLBB__SLBB__SLBB__SLBB__SLBB__SLBB__SLBB__SLBB__SLBB__Wza_C
Flavisolibacter_ginsenosidimutans_peg_3188	2J58_3P42	Class-2B	805	SP	PredHel=0	Poly_export__SLBB__Caps_synth_GfcC__Wza_C	Poly_export__SLBB__SLBB__SLBB__SLBB__SLBB__SLBB__Wza_C
Flavisolibacter_tropicus_peg_1090	2J58_3P42	Class-2B	846	SP	PredHel=1	Poly_export__SLBB__Caps_synth_GfcC__Wza_C	Poly_export__SLBB__SLBB__SLBB__SLBB__SLBB__SLBB__Wza_C
Flavobacterium_crassostreae_peg_1033	2J58_3P42	Class-2B	797	SP	PredHel=1	Poly_export__SLBB__Caps_synth_GfcC__Wza_C	Poly_export__SLBB__SLBB__SLBB__SLBB__SLBB__Wza_C
Flexistipes_sinusarabici_peg_0736	2J58_3P42	Class-2B	990	NO_SP	PredHel=0	Poly_export__SLBB__Caps_synth_GfcC__Wza_C	Poly_export__SLBB__SLBB__SLBB__SLBB__SLBB__SLBB__SLBB__Wza_C
Flocculibacter_collagenilyticus_peg_1084	2J58_3P42	Class-2B	925	SP	PredHel=1	Poly_export__SLBB__Caps_synth_GfcC__Wza_C	Poly_export__SLBB__SLBB__SLBB__SLBB__SLBB__Caps_syn_GfcC_C__Wza_C
Flocculibacter_collagenilyticus_peg_1938	2J58_3P42	Class-2B	542	SP	PredHel=0	Poly_export__SLBB__Caps_synth_GfcC__Wza_C	Poly_export__SLBB__Wza_C
Francisella_salina_peg_0737	2J58_3P42	Class-2B	599	SP	PredHel=0	Poly_export__SLBB__Caps_synth_GfcC__Wza_C	Poly_export__SLBB__SLBB__SLBB__Wza_C
Francisella_salina_peg_0745	2J58_3P42	Class-2B	593	SP	PredHel=1	Poly_export__SLBB__Caps_synth_GfcC__Wza_C	Poly_export__SLBB__SLBB__SLBB__Wza_C
Francisella_uliginis_peg_1655	2J58_3P42	Class-2B	597	SP	PredHel=1	Poly_export__SLBB__Caps_synth_GfcC__Wza_C	Poly_export__SLBB__SLBB__SLBB__SLBB__Wza_C
Francisella_uliginis_peg_1661	2J58_3P42	Class-2B	610	SP	PredHel=1	Poly_export__SLBB__Caps_synth_GfcC__Wza_C	Poly_export__SLBB__SLBB__SLBB__Wza_C
Gallaecimonas_mangrovi_peg_2384	2J58_3P42	Class-2B	964	SP	PredHel=0	Poly_export__SLBB__Caps_synth_GfcC__Wza_C	Poly_export__SLBB__SLBB__SLBB__SLBB__SLBB__Wza_C
Gallionella_capsiferriformans_peg_1245	2J58_3P42	Class-2B	768	SP	PredHel=1	Poly_export__SLBB__Caps_synth_GfcC__Wza_C	Poly_export__SLBB__SLBB__SLBB__SLBB__Wza_C
Gemmatimonas_phototrophica_peg_2897	2J58_3P42	Class-2B	815	SP	PredHel=1	Poly_export__SLBB__Caps_synth_GfcC__Wza_C	Poly_export__SLBB__SLBB__SLBB__SLBB__SLBB__SLBB__Wza_C
Gemmatirosa_kalamazoonesis_peg_0821	2J58_3P42	Class-2B	876	SP	PredHel=0	Poly_export__SLBB__Caps_synth_GfcC__Wza_C	Poly_export__SLBB__SLBB__SLBB__SLBB__SLBB__SLBB__Wza_C
Gemmatirosa_kalamazoonesis_peg_3439	2J58_3P42	Class-2B	868	SP	PredHel=1	Poly_export__SLBB__Caps_synth_GfcC__Wza_C	Poly_export__SLBB__SLBB__SLBB__SLBB__SLBB__SLBB__Wza_C
Geobacter_daltonii_peg_2961	2J58_3P42	Class-2B	972	SP	PredHel=1	Poly_export__SLBB__Caps_synth_GfcC__Wza_C	Poly_export__SLBB__SLBB__SLBB__SLBB__SLBB__SLBB__Wza_C
Geobacter_lovleyi_peg_1493	2J58_3P42	Class-2B	823	NO_SP	PredHel=0	Poly_export__SLBB__Caps_synth_GfcC__Wza_C	Poly_export__SLBB__SLBB__SLBB__SLBB__SLBB__SLBB__Wza_C
Geobacter_metallireducens_peg_2200	2J58_3P42	Class-2B	833	NO_SP	PredHel=0	Poly_export__SLBB__Caps_synth_GfcC__Wza_C	Poly_export__SLBB__SLBB__SLBB__SLBB__SLBB__SLBB__Wza_C
Geobacter_pickeringii_peg_1293	2J58_3P42	Class-2B	958	SP	PredHel=1	Poly_export__SLBB__Caps_synth_GfcC__Wza_C	Poly_export__SLBB__SLBB__SLBB__SLBB__SLBB__SLBB__Wza_C
Geobacter_sulfurreducens_peg_1806	2J58_3P42	Class-2B	917	SP	PredHel=1	Poly_export__SLBB__Caps_synth_GfcC__Wza_C	Poly_export__SLBB__SLBB__SLBB__SLBB__SLBB__SLBB__Wza_C
Geobacter_uraniireducens_peg_2282	2J58_3P42	Class-2B	948	SP	PredHel=1	Poly_export__SLBB__Caps_synth_GfcC__Wza_C	Poly_export__SLBB__SLBB__SLBB__SLBB__SLBB__SLBB__Wza_C
Geobacter_uraniireducens_peg_3134	2J58_3P42	Class-2B	834	NO_SP	PredHel=0	Poly_export__SLBB__Caps_synth_GfcC__Wza_C	Poly_export__SLBB__SLBB__SLBB__SLBB__SLBB__SLBB__Wza_C
Geovibrio_thiophilus_peg_2464	2J58_3P42	Class-2B	1123	SP	PredHel=0	Poly_export__SLBB__Caps_synth_GfcC__Wza_C	SLBB__Poly_export__SLBB__SLBB__SLBB__SLBB__SLBB__SLBB__SLBB__Wza_C
Glaciecola_nitratireducens_peg_2901	2J58_3P42	Class-2B	589	SP	PredHel=0	Poly_export__SLBB__Caps_synth_GfcC__Wza_C	Poly_export__SLBB__SLBB__Wza_C
Gloeothece_citriformis_peg_4249	2J58_3P42	Class-2B	495	SP	PredHel=1	Poly_export__SLBB__Caps_synth_GfcC__Wza_C	Poly_export__SLBB__SLBB__SLBB__Wza_C
Gloeothece_citriformis_peg_4533	2J58_3P42	Class-2B	473	SP	PredHel=0	Poly_export__SLBB__Caps_synth_GfcC__Wza_C	Poly_export__SLBB__SLBB__SLBB__Wza_C
Gloeothece_verrucosa_peg_0705	2J58_3P42	Class-2B	497	SP	PredHel=0	Poly_export__SLBB__Caps_synth_GfcC__Wza_C	Poly_export__SLBB__SLBB__SLBB__Wza_C
Granulicella_mallensis_peg_1690	2J58_3P42	Class-2B	1021	SP	PredHel=1	Poly_export__SLBB__Caps_synth_GfcC__Wza_C	Poly_export__SLBB__SLBB__SLBB__SLBB__SLBB__Wza_C
Granulicella_tundricola_peg_0585	2J58_3P42	Class-2B	906	NO_SP	PredHel=0	Poly_export__SLBB__Caps_synth_GfcC__Wza_C	Poly_export__SLBB__SLBB__SLBB__SLBB__SLBB__SLBB__Wza_C
Granulicella_tundricola_peg_4529	2J58_3P42	Class-2B	932	SP	PredHel=0	Poly_export__SLBB__Caps_synth_GfcC__Wza_C	Poly_export__SLBB__SLBB__SLBB__Wza_C
Grimontia_hollisae_peg_2653	2J58_3P42	Class-2B	572	LIPO	PredHel=1	Poly_export__SLBB__Caps_synth_GfcC__Wza_C	Poly_export__SLBB__SLBB__Wza_C
Gynuella_sunshinyii_peg_4738	2J58_3P42	Class-2B	574	SP	PredHel=0	Poly_export__SLBB__Caps_synth_GfcC__Wza_C	Poly_export__SLBB__SLBB__Wza_C
Hahella_chejuensis_peg_2138	2J58_3P42	Class-2B	1007	SP	PredHel=1	Poly_export__SLBB__Caps_synth_GfcC__Wza_C	Poly_export__SLBB__SLBB__SLBB__SLBB__SLBB__SLBB__Wza_C
Haliangium_ochraceum_peg_5913	2J58_3P42	Class-2B	557	SP	PredHel=1	Poly_export__SLBB__Caps_synth_GfcC__Wza_C	Poly_export__SLBB__SLBB__Wza_C
Halioglobus_maricola_peg_3314	2J58_3P42	Class-2B	960	SP	PredHel=0	Poly_export__SLBB__Caps_synth_GfcC__Wza_C	Poly_export__SLBB__SLBB__SLBB__SLBB__SLBB__SLBB__SLBB__Wza_C
Helicobacter_apodemus_peg_1842	2J58_3P42	Class-2B	577	SP	PredHel=0	Poly_export__SLBB__Caps_synth_GfcC__Wza_C	Poly_export__SLBB__SLBB__Wza_C
Helicobacter_winghamensis_peg_1295	2J58_3P42	Class-2B	551	SP	PredHel=0	Poly_export__SLBB__Caps_synth_GfcC__Wza_C	Poly_export__SLBB__SLBB__Wza_C
Hydrogenophilus_thermoluteolus_peg_1994	2J58_3P42	Class-2B	731	NO_SP	PredHel=0	Poly_export__SLBB__Caps_synth_GfcC__Wza_C	Poly_export__SLBB__SLBB__SLBB__SLBB__Wza_C
Idiomarina_abyssalis_peg_0508	2J58_3P42	Class-2B	884	NO_SP	PredHel=0	Poly_export__SLBB__Caps_synth_GfcC__Wza_C	Poly_export__SLBB__SLBB__Caps_syn_GfcC_C__SLBB__SLBB__SLBB__Wza_C
Idiomarina_loihiensis_peg_0567	2J58_3P42	Class-2B	920	SP	PredHel=1	Poly_export__SLBB__Caps_synth_GfcC__Wza_C	Poly_export__SLBB__SLBB__SLBB__SLBB__SLBB__SLBB__Wza_C
Ignavibacterium_album_peg_2038	2J58_3P42	Class-2B	527	SP	PredHel=2	Poly_export__SLBB__Caps_synth_GfcC__Wza_C	Poly_export__SLBB__SLBB__SLBB__SLBB__Wza_C
Indioceanicola_profundi_peg_3297	2J58_3P42	Class-2B	923	NO_SP	PredHel=0	Poly_export__SLBB__Caps_synth_GfcC__Wza_C	Poly_export__SLBB__SLBB__SLBB__SLBB__Caps_syn_GfcC_C__Wza_C
Inhella_inkyongensis_peg_1185	2J58_3P42	Class-2B	572	NO_SP	PredHel=0	Poly_export__SLBB__Caps_synth_GfcC__Wza_C	Poly_export__SLBB__SLBB__SLBB__SLBB__Wza_C
Janthinobacterium_svalbardensis_peg_5351	2J58_3P42	Class-2B	626	SP	PredHel=0	Poly_export__SLBB__Caps_synth_GfcC__Wza_C	Poly_export__SLBB__SLBB__SLBB__SLBB__Wza_C
Janthinobacterium_tructae_peg_3222	2J58_3P42	Class-2B	625	SP	PredHel=0	Poly_export__SLBB__Caps_synth_GfcC__Wza_C	Poly_export__SLBB__SLBB__SLBB__SLBB__Wza_C
Kangiella_geojedonensis_peg_1396	2J58_3P42	Class-2B	902	SP	PredHel=0	Poly_export__SLBB__Caps_synth_GfcC__Wza_C	Poly_export__SLBB__SLBB__SLBB__SLBB__SLBB__SLBB__Wza_C
Kangiella_koreensis_peg_0899	2J58_3P42	Class-2B	911	SP	PredHel=0	Poly_export__SLBB__Caps_synth_GfcC__Wza_C	Poly_export__SLBB__SLBB__SLBB__SLBB__SLBB__SLBB__Wza_C
Ketobacter_alkanivorans_peg_3061	2J58_3P42	Class-2B	828	NO_SP	PredHel=1	Poly_export__SLBB__Caps_synth_GfcC__Wza_C	Poly_export__SLBB__SLBB__SLBB__Poly_export__SLBB__SLBB__SLBB__Wza_C
Kordiimonas_pumila_peg_1159	2J58_3P42	Class-2B	547	SP	PredHel=1	Poly_export__SLBB__Caps_synth_GfcC__Wza_C	Poly_export__SLBB__SLBB__Wza_C
Kosmotoga_olearia_peg_0012	2J58_3P42_2J58	Class-2B	1189	NO_SP	PredHel=1	Poly_export__SLBB__Caps_synth_GfcC__Wza_C	Poly_export__SLBB__SLBB__SLBB__SLBB__SLBB__SLBB__SLBB__SLBB__SLBB__SLBB__SLBB__Wza_C
Kosmotoga_pacifica_peg_0012	2J58_3P42_2J58	Class-2B	1728	NO_SP	PredHel=1	Poly_export__SLBB__Caps_synth_GfcC__Wza_C	Poly_export__SLBB__SLBB__SLBB__SLBB__SLBB__SLBB__SLBB__SLBB__SLBB__SLBB__SLBB__SLBB__SLBB__SLBB__Wza_C
Labilibaculum_antarcticum_peg_0254	2J58_3P42	Class-2B	806	SP	PredHel=0	Poly_export__SLBB__Caps_synth_GfcC__Wza_C	Poly_export__SLBB__SLBB__SLBB__SLBB__SLBB__Caps_syn_GfcC_C__Wza_C
Laribacter_hongkongensis_peg_1348	2J58_3P42	Class-2B	543	SP	PredHel=0	Poly_export__SLBB__Caps_synth_GfcC__Wza_C	Poly_export__SLBB__Wza_C
Leadbetterella_byssophila_peg_0055	2J58_3P42	Class-2B	825	SP	PredHel=1	Poly_export__SLBB__Caps_synth_GfcC__Wza_C	Poly_export__SLBB__SLBB__SLBB__SLBB__SLBB__SLBB__Wza_C
Leclercia_adecarboxylata_peg_3835	2J58_3P42	Class-2B	587	SP	PredHel=0	Poly_export__SLBB__Caps_synth_GfcC__Wza_C	Poly_export__SLBB__SLBB__Wza_C
Leptothrix_cholodnii_peg_0655	2J58_3P42	Class-2B	779	SP	PredHel=0	Poly_export__SLBB__Caps_synth_GfcC__Wza_C	Poly_export__SLBB__SLBB__SLBB__SLBB__Caps_syn_GfcC_C__Wza_C
Limnospira_indica_peg_4420	2J58_3P42	Class-2B	531	NO_SP	PredHel=1	Poly_export__SLBB__Caps_synth_GfcC__Wza_C	Poly_export__SLBB__SLBB__Wza_C
Litorilituus_sediminis_peg_1012	2J58_3P42	Class-2B	919	SP	PredHel=1	Poly_export__SLBB__Caps_synth_GfcC__Wza_C	Poly_export__SLBB__SLBB__SLBB__SLBB__SLBB__Caps_syn_GfcC_C__Wza_C
Malaciobacter_pacificus_peg_0703	2J58_3P42	Class-2B	865	NO_SP	PredHel=0	Poly_export__SLBB__Caps_synth_GfcC__Wza_C	Poly_export__SLBB__SLBB__SLBB__SLBB__SLBB__Wza_C
Maribellus_comscasis_peg_4699	2J58_3P42	Class-2B	774	SP	PredHel=0	Poly_export__SLBB__Caps_synth_GfcC__Wza_C	Poly_export__SLBB__SLBB__SLBB__SLBB__SLBB__SLBB__Wza_C
Marinitoga_piezophila_peg_0634	2J58_3P42_2J58	Class-2B	963	NO_SP	PredHel=1	Poly_export__SLBB__Caps_synth_GfcC__Wza_C	Poly_export__SLBB__SLBB__Wza_C
Marinobacter_psychrophilus_peg_2326	2J58_3P42	Class-2B	865	SP	PredHel=1	Poly_export__SLBB__Caps_synth_GfcC__Wza_C	Poly_export__SLBB__SLBB__SLBB__SLBB__SLBB__Wza_C
Marinobacter_salarius_peg_1412	2J58_3P42	Class-2B	859	SP	PredHel=0	Poly_export__SLBB__Caps_synth_GfcC__Wza_C	Poly_export__SLBB__SLBB__SLBB__SLBB__SLBB__Wza_C
Marinomonas_arctica_peg_3279	2J58_3P42	Class-2B	872	SP	PredHel=1	Poly_export__SLBB__Caps_synth_GfcC__Wza_C	Poly_export__SLBB__SLBB__SLBB__SLBB__SLBB__Caps_syn_GfcC_C__Wza_C
Mariprofundus_aestuarium_peg_1188	2J58_3P42	Class-2B	938	SP	PredHel=0	Poly_export__SLBB__Caps_synth_GfcC__Wza_C	Poly_export__SLBB__SLBB__SLBB__SLBB__SLBB__SLBB__SLBB__Wza_C
Mariprofundus_ferrinatatus_peg_1129	2J58_3P42	Class-2B	931	SP	PredHel=0	Poly_export__SLBB__Caps_synth_GfcC__Wza_C	Poly_export__SLBB__SLBB__SLBB__SLBB__SLBB__SLBB__SLBB__Wza_C
Massilia_putida_peg_2345	2J58_3P42	Class-2B	637	SP	PredHel=0	Poly_export__SLBB__Caps_synth_GfcC__Wza_C	Poly_export__SLBB__SLBB__SLBB__SLBB__Wza_C
Mesotoga_infera_peg_1949	2J58_3P42_2J58	Class-2B	1577	NO_SP	PredHel=1	Poly_export__SLBB__Caps_synth_GfcC__Wza_C	Poly_export__SLBB__Caps_syn_GfcC_C__SLBB__SLBB__SLBB__SLBB__SLBB__SLBB__SLBB__SLBB__SLBB__SLBB__SLBB__SLBB__SLBB__Wza_C
Mesotoga_prima_peg_0515	2J58_3P42_2J58	Class-2B	1574	NO_SP	PredHel=1	Poly_export__SLBB__Caps_synth_GfcC__Wza_C	Poly_export__SLBB__SLBB__SLBB__SLBB__SLBB__Caps_syn_GfcC_C__SLBB__SLBB__SLBB__SLBB__SLBB__SLBB__SLBB__SLBB__SLBB__Wza_C
Methylibium_petroleiphilum_peg_0621	2J58_3P42	Class-2B	539	NO_SP	PredHel=0	Poly_export__SLBB__Caps_synth_GfcC__Wza_C	Poly_export__SLBB__SLBB__Wza_C
Micavibrio_aeruginosavorus_peg_0412	2J58_3P42	Class-2B	898	SP	PredHel=1	Poly_export__SLBB__Caps_synth_GfcC__Wza_C	Poly_export__SLBB__SLBB__SLBB__Caps_syn_GfcC_N__Caps_syn_GfcC_C__Wza_C
Moraxella_nonliquefaciens_peg_0262	2J58_3P42	Class-2B	569	SP	PredHel=0	Poly_export__SLBB__Caps_synth_GfcC__Wza_C	Poly_export__SLBB__SLBB__Wza_C
Mucilaginibacter_celer_peg_1468	2J58_3P42	Class-2B	820	SP	PredHel=1	Poly_export__SLBB__Caps_synth_GfcC__Wza_C	Poly_export__SLBB__SLBB__SLBB__SLBB__SLBB__Caps_syn_GfcC_C__Wza_C
Mucilaginibacter_ginkgonis_peg_0359	2J58_3P42	Class-2B	822	SP	PredHel=1	Poly_export__SLBB__Caps_synth_GfcC__Wza_C	Poly_export__SLBB__SLBB__SLBB__SLBB__SLBB__SLBB__Wza_C
Mucilaginibacter_ginkgonis_peg_1034	2J58_3P42	Class-2B	846	SP	PredHel=1	Poly_export__SLBB__Caps_synth_GfcC__Wza_C	Poly_export__SLBB__SLBB__SLBB__SLBB__SLBB__SLBB__Wza_C
Mucilaginibacter_ginkgonis_peg_1042	2J58_3P42_2J58	Class-2B	783	SP	PredHel=1	Poly_export__SLBB__Caps_synth_GfcC__Wza_C	Poly_export__SLBB__SLBB__SLBB__SLBB__SLBB__SLBB__Wza_C
Mucilaginibacter_ginsenosidivorax_peg_0419	2J58_3P42	Class-2B	826	LIPO	PredHel=1	Poly_export__SLBB__Caps_synth_GfcC__Wza_C	Poly_export__SLBB__SLBB__SLBB__SLBB__SLBB__SLBB__Caps_syn_GfcC_C__Wza_C
Mucilaginibacter_gossypii_peg_1614	2J58_3P42	Class-2B	827	SP	PredHel=2	Poly_export__SLBB__Caps_synth_GfcC__Wza_C	Poly_export__SLBB__SLBB__SLBB__SLBB__SLBB__SLBB__Caps_syn_GfcC_C__Wza_C
Mucilaginibacter_gotjawali_peg_3770	2J58_3P42	Class-2B	824	SP	PredHel=2	Poly_export__SLBB__Caps_synth_GfcC__Wza_C	Poly_export__SLBB__SLBB__SLBB__SLBB__SLBB__SLBB__Caps_syn_GfcC_C__Wza_C
Mucilaginibacter_mali_peg_1253	2J58_3P42	Class-2B	821	SP	PredHel=1	Poly_export__SLBB__Caps_synth_GfcC__Wza_C	Poly_export__SLBB__SLBB__SLBB__SLBB__SLBB__Caps_syn_GfcC_C__Wza_C
Mucilaginibacter_mallensis_peg_2695	2J58_3P42	Class-2B	821	SP	PredHel=1	Poly_export__SLBB__Caps_synth_GfcC__Wza_C	Poly_export__SLBB__SLBB__SLBB__SLBB__SLBB__SLBB__Wza_C
Mucilaginibacter_paludis_peg_0017	2J58_3P42	Class-2B	825	SP	PredHel=1	Poly_export__SLBB__Caps_synth_GfcC__Wza_C	Poly_export__SLBB__SLBB__SLBB__SLBB__SLBB__SLBB__Wza_C
Mucilaginibacter_xinganensis_peg_1598	2J58_3P42	Class-2B	827	SP	PredHel=2	Poly_export__SLBB__Caps_synth_GfcC__Wza_C	Poly_export__SLBB__SLBB__SLBB__SLBB__SLBB__SLBB__Wza_C
Mucilaginibacter_xinganensis_peg_1619	2J58_3P42	Class-2B	798	SP	PredHel=2	Poly_export__SLBB__Caps_synth_GfcC__Wza_C	Poly_export__SLBB__SLBB__SLBB__SLBB__SLBB__SLBB__Wza_C
Muribaculum_gordoncarteri_peg_2020	2J58_3P42	Class-2B	813	NO_SP	PredHel=0	Poly_export__SLBB__Caps_synth_GfcC__Wza_C	Poly_export__SLBB__SLBB__SLBB__SLBB__SLBB__SLBB__Wza_C
Muribaculum_intestinale_peg_0417	2J58_3P42	Class-2B	783	NO_SP	PredHel=0	Poly_export__SLBB__Caps_synth_GfcC__Wza_C	Poly_export__SLBB__SLBB__SLBB__SLBB__SLBB__SLBB__Wza_C
Niabella_soli_peg_0268	2J58_3P42	Class-2B	828	SP	PredHel=2	Poly_export__SLBB__Caps_synth_GfcC__Wza_C	Poly_export__SLBB__SLBB__SLBB__SLBB__SLBB__SLBB__Wza_C
Nitrosophilus_labii_peg_1186	2J58_3P42	Class-2B	540	SP	PredHel=0	Poly_export__SLBB__Caps_synth_GfcC__Wza_C	Poly_export__SLBB__Wza_C
Nitrospirillum_amazonense_peg_4896	2J58_3P42	Class-2B	985	SP	PredHel=0	Poly_export__SLBB__Caps_synth_GfcC__Wza_C	Poly_export__SLBB__SLBB__SLBB__SLBB__SLBB__Wza_C
Niveispirillum_cyanobacteriorum_peg_2044	2J58_3P42	Class-2B	981	SP	PredHel=1	Poly_export__SLBB__Caps_synth_GfcC__Wza_C	Poly_export__SLBB__SLBB__SLBB__SLBB__SLBB__SLBB__Wza_C
Niveispirillum_cyanobacteriorum_peg_4349	2J58_3P42	Class-2B	983	SP	PredHel=0	Poly_export__SLBB__Caps_synth_GfcC__Wza_C	Poly_export__SLBB__SLBB__SLBB__SLBB__SLBB__Wza_C
Oleiphilus_messinensis_peg_1103	2J58_3P42_2J58	Class-2B	719	SP	PredHel=1	Poly_export__SLBB__Caps_synth_GfcC__Wza_C	Poly_export__SLBB__SLBB__SLBB__SLBB__SLBB__SLBB__Wza_C
Oleiphilus_messinensis_peg_2757	2J58_3P42	Class-2B	1022	SP	PredHel=1	Poly_export__SLBB__Caps_synth_GfcC__Wza_C	Poly_export__SLBB__SLBB__SLBB__SLBB__SLBB__SLBB__SLBB__Wza_C
Orrella_dioscoreae_peg_3654	2J58_3P42	Class-2B	509	NO_SP	PredHel=0	Poly_export__SLBB__Caps_synth_GfcC__Wza_C	Poly_export__SLBB__SLBB__Wza_C
Oscillatoria_acuminata_peg_1655	2J58_3P42_2J58	Class-2B	741	SP	PredHel=0	Poly_export__SLBB__Caps_synth_GfcC__Wza_C	Poly_export__SLBB__SLBB__SLBB__SLBB__SLBB__Wza_C
Oscillatoria_acuminata_peg_2603	2J58_3P42_2J58	Class-2B	600	NO_SP	PredHel=0	Poly_export__SLBB__Caps_synth_GfcC__Wza_C	Poly_export__SLBB__SLBB__SLBB__SLBB__Wza_C
Oscillatoria_nigro-viridis_peg_6169	2J58_3P42	Class-2B	521	NO_SP	PredHel=1	Poly_export__SLBB__Caps_synth_GfcC__Wza_C	Poly_export__SLBB__SLBB__Wza_C
Oxynema_aestuarii_peg_0202	2J58_3P42_2J58	Class-2B	813	LIPO	PredHel=0	Poly_export__SLBB__Caps_synth_GfcC__Wza_C	Poly_export__SLBB__SLBB__SLBB__SLBB__Wza_C
Oxynema_aestuarii_peg_2684	2J58_3P42_2J58	Class-2B	664	NO_SP	PredHel=0	Poly_export__SLBB__Caps_synth_GfcC__Wza_C	Poly_export__SLBB__SLBB__SLBB__Wza_C
Paludibacter_propionicigenes_peg_0945	2J58_3P42	Class-2B	816	SP	PredHel=0	Poly_export__SLBB__Caps_synth_GfcC__Wza_C	Poly_export__SLBB__SLBB__SLBB__SLBB__SLBB__SLBB__Wza_C
Paludibaculum_fermentans_peg_4299	2J58_3P42	Class-2B	793	SP	PredHel=0	Poly_export__SLBB__Caps_synth_GfcC__Wza_C	Poly_export__SLBB__SLBB__SLBB__SLBB__SLBB__Wza_C
Panacibacter_ginsenosidivorans_peg_2434	2J58_3P42	Class-2B	787	NO_SP	PredHel=0	Poly_export__SLBB__Caps_synth_GfcC__Wza_C	Poly_export__SLBB__SLBB__SLBB__SLBB__SLBB__Caps_syn_GfcC_C__Wza_C
Parabacteroides_distasonis_peg_3506	2J58_3P42	Class-2B	792	SP	PredHel=0	Poly_export__SLBB__Caps_synth_GfcC__Wza_C	Poly_export__SLBB__SLBB__SLBB__SLBB__SLBB__SLBB__Wza_C
Parabacteroides_goldsteinii_peg_0518	2J58_3P42	Class-2B	796	SP	PredHel=1	Poly_export__SLBB__Caps_synth_GfcC__Wza_C	Poly_export__SLBB__SLBB__SLBB__SLBB__SLBB__SLBB__Wza_C
Parabacteroides_goldsteinii_peg_0555	2J58_3P42	Class-2B	798	SP	PredHel=0	Poly_export__SLBB__Caps_synth_GfcC__Wza_C	Poly_export__Poly_export__SLBB__SLBB__SLBB__SLBB__SLBB__SLBB__Wza_C
Parabacteroides_goldsteinii_peg_0734	2J58_3P42	Class-2B	798	SP	PredHel=0	Poly_export__SLBB__Caps_synth_GfcC__Wza_C	Poly_export__SLBB__SLBB__SLBB__SLBB__SLBB__SLBB__Wza_C
Parabacteroides_goldsteinii_peg_1413	2J58_3P42	Class-2B	798	SP	PredHel=0	Poly_export__SLBB__Caps_synth_GfcC__Wza_C	Poly_export__Poly_export__SLBB__SLBB__SLBB__SLBB__SLBB__SLBB__Wza_C
Parabacteroides_goldsteinii_peg_2030	2J58_3P42	Class-2B	803	SP	PredHel=0	Poly_export__SLBB__Caps_synth_GfcC__Wza_C	Poly_export__SLBB__SLBB__SLBB__SLBB__SLBB__SLBB__Wza_C
Parabacteroides_goldsteinii_peg_2121	2J58_3P42	Class-2B	798	SP	PredHel=0	Poly_export__SLBB__Caps_synth_GfcC__Wza_C	Poly_export__Poly_export__SLBB__SLBB__SLBB__SLBB__SLBB__SLBB__Wza_C
Paraprevotella_xylaniphila_peg_1358	2J58_3P42	Class-2B	849	SP	PredHel=1	Poly_export__SLBB__Caps_synth_GfcC__Wza_C	Poly_export__SLBB__SLBB__SLBB__SLBB__SLBB__SLBB__Wza_C
Parashewanella_spongiae_peg_2771	2J58_3P42	Class-2B	875	SP	PredHel=0	Poly_export__SLBB__Caps_synth_GfcC__Wza_C	Poly_export__SLBB__SLBB__SLBB__SLBB__SLBB__Wza_C
Pedobacter_endophyticus_peg_2925	2J58_3P42	Class-2B	823	SP	PredHel=2	Poly_export__SLBB__Caps_synth_GfcC__Wza_C	Poly_export__SLBB__SLBB__SLBB__SLBB__SLBB__SLBB__Wza_C
Pedobacter_ginsengisoli_peg_3269	2J58_3P42	Class-2B	778	SP	PredHel=2	Poly_export__SLBB__Caps_synth_GfcC__Wza_C	Poly_export__SLBB__SLBB__SLBB__SLBB__SLBB__SLBB__Wza_C
Pedobacter_ginsengisoli_peg_3293	2J58_3P42	Class-2B	856	SP	PredHel=2	Poly_export__SLBB__Caps_synth_GfcC__Wza_C	Poly_export__SLBB__SLBB__SLBB__SLBB__SLBB__SLBB__Wza_C
Pedobacter_heparinus_peg_3886	2J58_3P42	Class-2B	823	SP	PredHel=2	Poly_export__SLBB__Caps_synth_GfcC__Wza_C	Poly_export__SLBB__SLBB__SLBB__SLBB__SLBB__SLBB__Wza_C
Pedobacter_suwonensis_peg_2976	2J58_3P42	Class-2B	821	NO_SP	PredHel=1	Poly_export__SLBB__Caps_synth_GfcC__Wza_C	Poly_export__SLBB__SLBB__SLBB__SLBB__SLBB__SLBB__Wza_C
Pelobacter_propionicus_peg_3392	2J58_3P42	Class-2B	977	SP	PredHel=1	Poly_export__SLBB__Caps_synth_GfcC__Wza_C	Poly_export__SLBB__SLBB__SLBB__SLBB__SLBB__Wza_C
Pelodictyon_luteolum_peg_1927	2J58_3P42	Class-2B	633	LIPO	PredHel=0	Poly_export__SLBB__Caps_synth_GfcC__Wza_C	Poly_export__SLBB__SLBB__SLBB__SLBB__Wza_C
Petrimonas_mucosa_peg_2701	2J58_3P42	Class-2B	804	SP	PredHel=0	Poly_export__SLBB__Caps_synth_GfcC__Wza_C	Poly_export__SLBB__SLBB__SLBB__SLBB__SLBB__Wza_C
Phnomibacter_ginsenosidimutans_peg_0386	2J58_3P42	Class-2B	817	SP	PredHel=1	Poly_export__SLBB__Caps_synth_GfcC__Wza_C	Poly_export__SLBB__SLBB__SLBB__SLBB__SLBB__Caps_syn_GfcC_C__Wza_C
Phocaeicola_coprophilus_peg_1160	2J58_3P42	Class-2B	839	NO_SP	PredHel=0	Poly_export__SLBB__Caps_synth_GfcC__Wza_C	Poly_export__SLBB__SLBB__SLBB__SLBB__SLBB__SLBB__Wza_C
Phocaeicola_coprophilus_peg_1945	2J58_3P42	Class-2B	803	SP	PredHel=1	Poly_export__SLBB__Caps_synth_GfcC__Wza_C	Poly_export__SLBB__SLBB__SLBB__SLBB__SLBB__SLBB__Wza_C
Phocaeicola_dorei_peg_4163	2J58_3P42	Class-2B	830	SP	PredHel=0	Poly_export__SLBB__Caps_synth_GfcC__Wza_C	Poly_export__SLBB__SLBB__SLBB__SLBB__SLBB__SLBB__Wza_C
Phocaeicola_vulgatus_peg_1202	2J58_3P42	Class-2B	830	SP	PredHel=0	Poly_export__SLBB__Caps_synth_GfcC__Wza_C	Poly_export__SLBB__SLBB__SLBB__SLBB__SLBB__SLBB__Wza_C
Phytobacter_diazotrophicus_peg_1136	2J58_3P42	Class-2B	558	SP	PredHel=0	Poly_export__SLBB__Caps_synth_GfcC__Wza_C	Poly_export__SLBB__Wza_C
Phytobacter_ursingii_peg_5098	2J58_3P42	Class-2B	558	SP	PredHel=0	Poly_export__SLBB__Caps_synth_GfcC__Wza_C	Poly_export__SLBB__Wza_C
Prevotella_dentalis_peg_0341	2J58_3P42	Class-2B	864	SP	PredHel=0	Poly_export__SLBB__Caps_synth_GfcC__Wza_C	Poly_export__SLBB__SLBB__SLBB__SLBB__SLBB__SLBB__Wza_C
Prevotella_denticola_peg_2038	2J58_3P42	Class-2B	873	SP	PredHel=0	Poly_export__SLBB__Caps_synth_GfcC__Wza_C	Poly_export__SLBB__SLBB__SLBB__SLBB__SLBB__SLBB__Wza_C
Prevotella_enoeca_peg_0943	2J58_3P42	Class-2B	831	SP	PredHel=0	Poly_export__SLBB__Caps_synth_GfcC__Wza_C	Poly_export__SLBB__SLBB__SLBB__SLBB__SLBB__SLBB__Wza_C
Prevotella_fusca_peg_2022	2J58_3P42	Class-2B	873	SP	PredHel=0	Poly_export__SLBB__Caps_synth_GfcC__Wza_C	Poly_export__SLBB__SLBB__SLBB__SLBB__SLBB__SLBB__Wza_C
Prevotella_histicola_peg_1109	2J58_3P42	Class-2B	873	SP	PredHel=0	Poly_export__SLBB__Caps_synth_GfcC__Wza_C	Poly_export__SLBB__SLBB__SLBB__SLBB__SLBB__SLBB__Wza_C
Prevotella_intermedia_peg_0972	2J58_3P42	Class-2B	875	SP	PredHel=1	Poly_export__SLBB__Caps_synth_GfcC__Wza_C	Poly_export__SLBB__SLBB__SLBB__SLBB__SLBB__SLBB__Wza_C
Prevotella_jejuni_peg_2449	2J58_3P42	Class-2B	873	SP	PredHel=0	Poly_export__SLBB__Caps_synth_GfcC__Wza_C	Poly_export__SLBB__SLBB__SLBB__SLBB__SLBB__SLBB__Wza_C
Prevotella_melaninogenica_peg_1427	2J58_3P42	Class-2B	877	SP	PredHel=0	Poly_export__SLBB__Caps_synth_GfcC__Wza_C	Poly_export__SLBB__SLBB__SLBB__SLBB__SLBB__SLBB__Wza_C
Prevotella_multiformis_peg_2199	2J58_3P42	Class-2B	873	SP	PredHel=0	Poly_export__SLBB__Caps_synth_GfcC__Wza_C	Poly_export__SLBB__SLBB__SLBB__SLBB__SLBB__SLBB__Wza_C
Prevotella_nigrescens_peg_1357	2J58_3P42	Class-2B	875	SP	PredHel=0	Poly_export__SLBB__Caps_synth_GfcC__Wza_C	Poly_export__SLBB__SLBB__SLBB__SLBB__SLBB__SLBB__Wza_C
Prevotella_oris_peg_0235	2J58_3P42	Class-2B	811	SP	PredHel=0	Poly_export__SLBB__Caps_synth_GfcC__Wza_C	Poly_export__SLBB__SLBB__SLBB__SLBB__SLBB__SLBB__Wza_C
Prevotella_scopos_peg_1708	2J58_3P42	Class-2B	885	SP	PredHel=0	Poly_export__SLBB__Caps_synth_GfcC__Wza_C	Poly_export__SLBB__SLBB__SLBB__SLBB__SLBB__SLBB__Wza_C
Proteiniphilum_saccharofermentans_peg_1344	2J58_3P42	Class-2B	789	LIPO	PredHel=1	Poly_export__SLBB__Caps_synth_GfcC__Wza_C	Poly_export__SLBB__SLBB__SLBB__SLBB__SLBB__SLBB__Wza_C
Pseudoalteromonas_agarivorans_peg_0387	2J58_3P42	Class-2B	892	SP	PredHel=1	Poly_export__SLBB__Caps_synth_GfcC__Wza_C	Poly_export__SLBB__SLBB__SLBB__SLBB__SLBB__SLBB__Wza_C
Pseudoalteromonas_agarivorans_peg_0401	2J58_3P42	Class-2B	576	SP	PredHel=0	Poly_export__SLBB__Caps_synth_GfcC__Wza_C	Poly_export__SLBB__Wza_C
Pseudoalteromonas_aliena_peg_1218	2J58_3P42	Class-2B	903	SP	PredHel=0	Poly_export__SLBB__Caps_synth_GfcC__Wza_C	Poly_export__SLBB__SLBB__SLBB__SLBB__SLBB__Wza_C
Pseudoalteromonas_arabiensis_peg_0168	2J58_3P42	Class-2B	885	NO_SP	PredHel=0	Poly_export__SLBB__Caps_synth_GfcC__Wza_C	Poly_export__SLBB__SLBB__SLBB__SLBB__SLBB__SLBB__Wza_C
[truncated: 2,162 more rows]

## Sheet: (B)-Distribution per Organism
SN	tax_id	Superkingdom	Phylum	Class	Order	Family	Genus	Organism name	Strain	Gram Status	Size (Mb)	Proteins	Class-1	Class-2A	Class-2B	Class-3	Only GfcC	Only SLBB	Only Wza_C	SLBB+GFcC
1	2211140	Bacteria	Acidobacteria	Acidobacteriia	Acidobacteriales	Acidobacteriaceae	Acidisarcina	Acidisarcina polymorpha	SBC82	Gram Negative	7.60073	6139	1		2	4		2
2	240015	Bacteria	Acidobacteria	Acidobacteriia	Acidobacteriales	Acidobacteriaceae	Acidobacterium	Acidobacterium capsulatum	ATCC 51196	Gram Negative	4.12736	3328	1	1		2		1
3	204669	Bacteria	Acidobacteria	Acidobacteriia	Acidobacteriales	Acidobacteriaceae	Candidatus Koribacter	Candidatus Koribacter versatilis	Ellin345	NA	5.65037	4897	1		2	3		1
4	682795	Bacteria	Acidobacteria	Acidobacteriia	Acidobacteriales	Acidobacteriaceae	Granulicella	Granulicella mallensis	MP5ACTX8	Gram Negative	6.23758	4764	2	1	1	3		1
5	1198114	Bacteria	Acidobacteria	Acidobacteriia	Acidobacteriales	Acidobacteriaceae	Granulicella	Granulicella tundricola	MP5ACTX9	Gram Negative	5.50398	4575	3		2	1		1
6	1592106	Bacteria	Acidobacteria	Acidobacteriia	Acidobacteriales	Acidobacteriaceae	Terriglobus	Terriglobus albidus	ORNL	Gram Negative	6.40558	5080	2		2	3		2
7	926566	Bacteria	Acidobacteria	Acidobacteriia	Acidobacteriales	Acidobacteriaceae	Terriglobus	Terriglobus roseus	DSM 18391	Gram Negative	5.22786	4195		2	1	4		1
8	401053	Bacteria	Acidobacteria	Acidobacteriia	Acidobacteriales	Acidobacteriaceae	Terriglobus	Terriglobus saanensis	SP1PR4	Gram Negative	5.09523	4157	1		3	2		1
9	1473598	Bacteria	Acidobacteria	Acidobacteriia	Bryobacterales	Bryobacteraceae	Paludibaculum	Paludibaculum fermentans	P105	NA	9.53209	7469	1		1	4		3
10	2821542	Bacteria	Acidobacteria	Blastocatellia			Chloracidobacterium	Chloracidobacterium aggregatum	MS 40/45	NA	3.66223	2931				1		1
11	981222	Bacteria	Acidobacteria	Blastocatellia			Chloracidobacterium	Chloracidobacterium thermophilum	B	NA	3.69537	2975				1		1
12	2821543	Bacteria	Acidobacteria	Blastocatellia			Chloracidobacterium	Chloracidobacterium validum	BV2-C	NA	3.65914	2928				1		1
13	981385	Bacteria	Acidobacteria	Holophagae	Thermotomaculales	Thermotomaculaceae	Thermotomaculum	Thermotomaculum hydrothermale	AC55	NA	2.31714	2089						3
14	1855912	Bacteria	Acidobacteria	Vicinamibacteria		Vicinamibacteraceae	Luteitalea	Luteitalea pratensis	DSM 100886; HEG_-6_39	NA	7.48031	6099				2		2
15	525909	Bacteria	Actinobacteria	Acidimicrobiia	Acidimicrobiales	Acidimicrobiaceae	Acidimicrobium	Acidimicrobium ferrooxidans	DSM 10331	Gram Positive	2.15816	2020						1
16	2789776	Bacteria	Actinobacteria	Acidimicrobiia	Acidimicrobiales	Iamiaceae	Actinomarinicola	Actinomarinicola tropica	SCSIO 58843	NA	3.71545	3586					1	5
17	1313172	Bacteria	Actinobacteria	Acidimicrobiia	Acidimicrobiales	Ilumatobacteraceae	Ilumatobacter	Ilumatobacter coccineus	YM16-304	Gram Positive	4.83018	4237						3
18	351607	Bacteria	Actinobacteria	Actinomycetia	Acidothermales	Acidothermaceae	Acidothermus	Acidothermus cellulolyticus	ATCC 43068	Gram Positive	2.44354	2137						2
19	2722820	Bacteria	Actinobacteria	Actinomycetia	Actinomycetales	Actinomycetaceae	Actinomyces	Actinomyces faecalis	ZJ34	NA	2.70143	2226						2
20	1960083	Bacteria	Actinobacteria	Actinomycetia	Actinomycetales	Actinomycetaceae	Actinomyces	Actinomyces gaoshouyii	pika_114	Gram Positive	2.35936	1902						2
21	52771	Bacteria	Actinobacteria	Actinomycetia	Actinomycetales	Actinomycetaceae	Actinomyces	Actinomyces howellii	NCTC11636	NA	3.14893	2502						2
22	2321394	Bacteria	Actinobacteria	Actinomycetia	Actinomycetales	Actinomycetaceae	Actinomyces	Actinomyces lilanjuaniae	2129	NA	3.02501	2260						1
23	2737173	Bacteria	Actinobacteria	Actinomycetia	Actinomycetales	Actinomycetaceae	Actinomyces	Actinomyces marmotae	zg-325	NA	2.4195	1901						2
24	1655	Bacteria	Actinobacteria	Actinomycetia	Actinomycetales	Actinomycetaceae	Actinomyces	Actinomyces naeslundii	FDAARGOS_1037	Gram Positive	3.15212	2528						2
25	1852377	Bacteria	Actinobacteria	Actinomycetia	Actinomycetales	Actinomycetaceae	Actinomyces	Actinomyces pacaensis	Marseille-P2985	NA	1.89255	1583						2
26	2560010	Bacteria	Actinobacteria	Actinomycetia	Actinomycetales	Actinomycetaceae	Actinomyces	Actinomyces procaprae	dk561	NA	3.60035	2856						2
27	2057800	Bacteria	Actinobacteria	Actinomycetia	Actinomycetales	Actinomycetaceae	Actinomyces	Actinomyces qiguomingii	410	Gram Positive	3.98855	3202						3
28	111015	Bacteria	Actinobacteria	Actinomycetia	Actinomycetales	Actinomycetaceae	Actinomyces	Actinomyces radicidentis	CCUG 36733	Gram Positive	3.05161	2471						2
29	2744574	Bacteria	Actinobacteria	Actinomycetia	Actinomycetales	Actinomycetaceae	Actinomyces	Actinomyces respiraculi	ZJ750	NA	2.91211	2335						2
30	52774	Bacteria	Actinobacteria	Actinomycetia	Actinomycetales	Actinomycetaceae	Actinomyces	Actinomyces slackii	NCTC11923	NA	3.22051	2567						2
31	2763540	Bacteria	Actinobacteria	Actinomycetia	Actinomycetales	Actinomycetaceae	Actinomyces	Actinomyces trachealis	zg-993	NA	2.52625	2075						2
32	1656	Bacteria	Actinobacteria	Actinomycetia	Actinomycetales	Actinomycetaceae	Actinomyces	Actinomyces viscosus	NCTC10951	NA	3.49124	2720						2
33	675090	Bacteria	Actinobacteria	Actinomycetia	Actinomycetales	Actinomycetaceae	Actinomyces	Actinomyces weissii	CCUG 61299	NA	2.56418	1943						2
34	2057743	Bacteria	Actinobacteria	Actinomycetia	Actinomycetales	Actinomycetaceae	Actinomyces	Actinomyces wuliandei	299	NA	3.10776	2437						2
35	59505	Bacteria	Actinobacteria	Actinomycetia	Actinomycetales	Actinomycetaceae	Actinotignum	Actinotignum schaalii	CCUG 27420	Gram Positive	2.15931	1706						1
36	28264	Bacteria	Actinobacteria	Actinomycetia	Actinomycetales	Actinomycetaceae	Arcanobacterium	Arcanobacterium haemolyticum	NCTC8452	Gram Positive	1.98885	1769						2
37	131112	Bacteria	Actinobacteria	Actinomycetia	Actinomycetales	Actinomycetaceae	Arcanobacterium	Arcanobacterium phocae	DSM 10002	NA	1.99834	1723						2
38	1302235	Bacteria	Actinobacteria	Actinomycetia	Actinomycetales	Actinomycetaceae	Arcanobacterium	Arcanobacterium phocisimile	DSM 26142	NA	1.98806	1711						2
39	1912795	Bacteria	Actinobacteria	Actinomycetia	Actinomycetales	Actinomycetaceae	Boudabousia	Boudabousia tangfeifanii	VUL4_3	NA	2.20783	1741						2
40	1282737	Bacteria	Actinobacteria	Actinomycetia	Actinomycetales	Actinomycetaceae	Flaviflexus	Flaviflexus salsibiostraticola	KCTC 33148	Gram Positive	2.60847	2376						3
41	548479	Bacteria	Actinobacteria	Actinomycetia	Actinomycetales	Actinomycetaceae	Mobiluncus	Mobiluncus curtisii	ATCC 43063	Gram Positive	2.14648	1798						2
42	178339	Bacteria	Actinobacteria	Actinomycetia	Actinomycetales	Actinomycetaceae	Pauljensenia	Pauljensenia hongkongensis	HKU8	NA	2.14149	1648						1
43	888050	Bacteria	Actinobacteria	Actinomycetia	Actinomycetales	Actinomycetaceae	Schaalia	Schaalia cardiffensis	F0333	Gram Positive	2.23059	1755						2
44	52773	Bacteria	Actinobacteria	Actinomycetia	Actinomycetales	Actinomycetaceae	Schaalia	Schaalia meyeri	FDAARGOS_985	Gram Positive	2.03304	1705						2
45	312285	Bacteria	Actinobacteria	Actinomycetia	Actinomycetales	Actinomycetaceae	Trueperella	Trueperella bialowiezensis	NCTC13354	NA	2.04325	1801						2
46	2733571	Bacteria	Actinobacteria	Actinomycetia	Actinomycetales	Actinomycetaceae	Trueperella	Trueperella pecoris	15IMD0307	NA	2.20897	1926						2
47	1661	Bacteria	Actinobacteria	Actinomycetia	Actinomycetales	Actinomycetaceae	Trueperella	Trueperella pyogenes	TP6375	Gram Positive	2.33839	2057						2
48	414996	Bacteria	Actinobacteria	Actinomycetia	Actinopolysporales	Actinopolysporaceae	Actinopolyspora	Actinopolyspora erythraea	YIM 90600	NA	5.24393	4512						2
49	1437605	Bacteria	Actinobacteria	Actinomycetia	Bifidobacteriales	Bifidobacteriaceae	Bifidobacterium	Bifidobacterium actinocoloniiforme	DSM 22766	Gram Positive	1.83006	1441
50	1680	Bacteria	Actinobacteria	Actinomycetia	Bifidobacteriales	Bifidobacteriaceae	Bifidobacterium	Bifidobacterium adolescentis	44207	Gram Positive	2.19243	1738
51	518635	Bacteria	Actinobacteria	Actinomycetia	Bifidobacteriales	Bifidobacteriaceae	Bifidobacterium	Bifidobacterium angulatum	JCM 7096	Gram Positive	2.02197	1513					1
52	1075106	Bacteria	Actinobacteria	Actinomycetia	Bifidobacteriales	Bifidobacteriaceae	Bifidobacterium	Bifidobacterium animalis	BLC1	Gram Positive	1.93858	1539
53	1147128	Bacteria	Actinobacteria	Actinomycetia	Bifidobacteriales	Bifidobacteriaceae	Bifidobacterium	Bifidobacterium asteroides	PRL2011	Gram Positive	2.1673	1648
54	1385939	Bacteria	Actinobacteria	Actinomycetia	Bifidobacteriales	Bifidobacteriaceae	Bifidobacterium	Bifidobacterium breve	JCM 7017	Gram Positive	2.28892	1798
55	566552	Bacteria	Actinobacteria	Actinomycetia	Bifidobacteriales	Bifidobacteriaceae	Bifidobacterium	Bifidobacterium catenulatum	JCM 1194	Gram Positive	2.07952	1616
56	35760	Bacteria	Actinobacteria	Actinomycetia	Bifidobacteriales	Bifidobacteriaceae	Bifidobacterium	Bifidobacterium choerinum	FMB-1	Gram Positive	2.25729	1784
57	1687	Bacteria	Actinobacteria	Actinomycetia	Bifidobacteriales	Bifidobacteriaceae	Bifidobacterium	Bifidobacterium coryneforme	LMG18911	Gram Positive	1.75515	1345
58	1150423	Bacteria	Actinobacteria	Actinomycetia	Bifidobacteriales	Bifidobacteriaceae	Bifidobacterium	Bifidobacterium dentium	JCM 1195	Gram Positive	2.63567	2083
59	1765219	Bacteria	Actinobacteria	Actinomycetia	Bifidobacteriales	Bifidobacteriaceae	Bifidobacterium	Bifidobacterium eulemuris	DSM 100216	NA	2.92084	2270
60	2020965	Bacteria	Actinobacteria	Actinomycetia	Bifidobacteriales	Bifidobacteriaceae	Bifidobacterium	Bifidobacterium imperatoris	JCM 32708	NA	2.69696	2164
61	1341694	Bacteria	Actinobacteria	Actinomycetia	Bifidobacteriales	Bifidobacteriaceae	Bifidobacterium	Bifidobacterium indicum	LMG 11587	Gram Positive	1.73455	1324
62	1603886	Bacteria	Actinobacteria	Actinomycetia	Bifidobacteriales	Bifidobacteriaceae	Bifidobacterium	Bifidobacterium lemurum	DSM 28807	NA	2.9651	2281
63	565040	Bacteria	Actinobacteria	Actinomycetia	Bifidobacteriales	Bifidobacteriaceae	Bifidobacterium	Bifidobacterium longum	157F	Gram Positive	2.40883	1929
64	28026	Bacteria	Actinobacteria	Actinomycetia	Bifidobacteriales	Bifidobacteriaceae	Bifidobacterium	Bifidobacterium pseudocatenulatum	12	Gram Positive	2.19239	1657
65	1694	Bacteria	Actinobacteria	Actinomycetia	Bifidobacteriales	Bifidobacteriaceae	Bifidobacterium	Bifidobacterium pseudolongum	UMB-MBP-01	Gram Positive	2.0081	1609
66	762210	Bacteria	Actinobacteria	Actinomycetia	Bifidobacteriales	Bifidobacteriaceae	Bifidobacterium	Bifidobacterium saguini	DSMZ 23967	NA	2.73964	2183
67	1150461	Bacteria	Actinobacteria	Actinomycetia	Bifidobacteriales	Bifidobacteriaceae	Bifidobacterium	Bifidobacterium scardovii	JCM 12489	Gram Positive	3.15835	2437
68	2792978	Bacteria	Actinobacteria	Actinomycetia	Bifidobacteriales	Bifidobacteriaceae	Gardnerella	Gardnerella leopoldii	UGent 06.41	NA	1.56354	1173
69	864564	Bacteria	Actinobacteria	Actinomycetia	Bifidobacteriales	Bifidobacteriaceae	Parascardovia	Parascardovia denticolens	JCM 12538	Gram Positive	1.89086	1496
70	1150468	Bacteria	Actinobacteria	Actinomycetia	Bifidobacteriales	Bifidobacteriaceae	Scardovia	Scardovia inopinata	JCM 12537	Gram Positive	1.79786	1416
71	1884916	Bacteria	Actinobacteria	Actinomycetia	Candidatus Nanopelagicales	Candidatus Nanopelagicaceae	Candidatus Nanopelagicus	Candidatus Nanopelagicus abundans	MMS-IIB-91	NA	1.16186	1163						1
72	1884915	Bacteria	Actinobacteria	Actinomycetia	Candidatus Nanopelagicales	Candidatus Nanopelagicaceae	Candidatus Nanopelagicus	Candidatus Nanopelagicus hibericus	MMS-21-160	NA	1.22309	1226						2
73	1884634	Bacteria	Actinobacteria	Actinomycetia	Candidatus Nanopelagicales	Candidatus Nanopelagicaceae	Candidatus Nanopelagicus	Candidatus Nanopelagicus limnes	MMS-21-122	NA	1.23811	1226						2
74	1884914	Bacteria	Actinobacteria	Actinomycetia	Candidatus Nanopelagicales	Candidatus Nanopelagicaceae	Candidatus Planktophila	Candidatus Planktophila dulcis	MMS-21-155	NA	1.36178	1357						2
75	1884913	Bacteria	Actinobacteria	Actinomycetia	Candidatus Nanopelagicales	Candidatus Nanopelagicaceae	Candidatus Planktophila	Candidatus Planktophila lacus	MMS-IIB-106	NA	1.38481	1373						2
76	573600	Bacteria	Actinobacteria	Actinomycetia	Candidatus Nanopelagicales	Candidatus Nanopelagicaceae	Candidatus Planktophila	Candidatus Planktophila limnetica	MMS-VB-114	NA	1.32879	1341						2
77	1884904	Bacteria	Actinobacteria	Actinomycetia	Candidatus Nanopelagicales	Candidatus Nanopelagicaceae	Candidatus Planktophila	Candidatus Planktophila sulfonica	MMS-IA-56	NA	1.34461	1337						2
78	1884907	Bacteria	Actinobacteria	Actinomycetia	Candidatus Nanopelagicales	Candidatus Nanopelagicaceae	Candidatus Planktophila	Candidatus Planktophila vernalis	MMS-IIA-15	NA	1.364	1365						3
79	1884905	Bacteria	Actinobacteria	Actinomycetia	Candidatus Nanopelagicales	Candidatus Nanopelagicaceae	Candidatus Planktophila	Candidatus Planktophila versatilis	MMS-IA-105	NA	1.32659	1331						1
80	479433	Bacteria	Actinobacteria	Actinomycetia	Catenulisporales	Catenulisporaceae	Catenulispora	Catenulispora acidiphila	DSM 44928	NA	10.4678	8897					1	3
81	1697	Bacteria	Actinobacteria	Actinomycetia	Corynebacteriales	Corynebacteriaceae	Corynebacterium	Corynebacterium ammoniagenes	MGYG-HGUT-01533	Gram positive with outer membrane	2.79019	2430						1
82	43765	Bacteria	Actinobacteria	Actinomycetia	Corynebacteriales	Corynebacteriaceae	Corynebacterium	Corynebacterium amycolatum	FDAARGOS_1108	NA	2.47612	2085						1
83	2684406	Bacteria	Actinobacteria	Actinomycetia	Corynebacteriales	Corynebacteriaceae	Corynebacterium	Corynebacterium anserum	23H37-10	NA	2.20866	1775						1
84	1431546	Bacteria	Actinobacteria	Actinomycetia	Corynebacteriales	Corynebacteriaceae	Corynebacterium	Corynebacterium aquilae	S-613	Gram positive with outer membrane	2.92644	2393					1	1
85	1348662	Bacteria	Actinobacteria	Actinomycetia	Corynebacteriales	Corynebacteriaceae	Corynebacterium	Corynebacterium argentoratense	DSM 44202	Gram positive with outer membrane	2.0319	1827						1
86	191610	Bacteria	Actinobacteria	Actinomycetia	Corynebacteriales	Corynebacteriaceae	Corynebacterium	Corynebacterium atypicum	R2070	Gram positive with outer membrane	2.35945	1953						1
87	548476	Bacteria	Actinobacteria	Actinomycetia	Corynebacteriales	Corynebacteriaceae	Corynebacterium	Corynebacterium aurimucosum	DSM 44827; ATCC 700975	Gram positive with outer membrane	2.81923	2531						1
88	1121353	Bacteria	Actinobacteria	Actinomycetia	Corynebacteriales	Corynebacteriaceae	Corynebacterium	Corynebacterium callunae	DSM 20147	Gram positive with outer membrane	2.92868	2575						1
89	161896	Bacteria	Actinobacteria	Actinomycetia	Corynebacteriales	Corynebacteriaceae	Corynebacterium	Corynebacterium camporealensis	DSM 44610	Gram positive with outer membrane	2.45181	2200						1
90	1862358	Bacteria	Actinobacteria	Actinomycetia	Corynebacteriales	Corynebacteriaceae	Corynebacterium	Corynebacterium choanae	200CH	NA	2.98677	2047						1
91	1652495	Bacteria	Actinobacteria	Actinomycetia	Corynebacteriales	Corynebacteriaceae	Corynebacterium	Corynebacterium crudilactis	JZ16	Gram positive with outer membrane	3.21729	2814				1		1
92	35757	Bacteria	Actinobacteria	Actinomycetia	Corynebacteriales	Corynebacteriaceae	Corynebacterium	Corynebacterium cystitidis	NCTC11863	NA	3.01157	2678					1	1
93	931089	Bacteria	Actinobacteria	Actinomycetia	Corynebacteriales	Corynebacteriaceae	Corynebacterium	Corynebacterium deserti	GIMN1.010	Gram positive with outer membrane	3.03389	2646				1		1
94	1717	Bacteria	Actinobacteria	Actinomycetia	Corynebacteriales	Corynebacteriaceae	Corynebacterium	Corynebacterium diphtheriae	NCTC11397	Gram positive with outer membrane	2.46367	2178						1
95	558173	Bacteria	Actinobacteria	Actinomycetia	Corynebacteriales	Corynebacteriaceae	Corynebacterium	Corynebacterium doosanense	CAU 212	Gram positive with outer membrane	2.699	2543					1	1
96	196164	Bacteria	Actinobacteria	Actinomycetia	Corynebacteriales	Corynebacteriaceae	Corynebacterium	Corynebacterium efficiens	YS-314	Gram positive with outer membrane	3.2195	2804						1
97	2488819	Bacteria	Actinobacteria	Actinomycetia	Corynebacteriales	Corynebacteriaceae	Corynebacterium	Corynebacterium endometrii	LMM-1653	Gram positive with outer membrane	2.47706	2124						1
98	1050174	Bacteria	Actinobacteria	Actinomycetia	Corynebacteriales	Corynebacteriaceae	Corynebacterium	Corynebacterium epidermidicanis	DSM 45586	Gram positive with outer membrane	2.69207	2377						1
99	28028	Bacteria	Actinobacteria	Actinomycetia	Corynebacteriales	Corynebacteriaceae	Corynebacterium	Corynebacterium flavescens	OJ8	Gram positive with outer membrane	2.75865	2403						1
100	1437875	Bacteria	Actinobacteria	Actinomycetia	Corynebacteriales	Corynebacteriaceae	Corynebacterium	Corynebacterium frankenforstense	ST18	Gram positive with outer membrane	2.60415	2160						1
101	585529	Bacteria	Actinobacteria	Actinomycetia	Corynebacteriales	Corynebacteriaceae	Corynebacterium	Corynebacterium genitalium	ATCC 33030	NA	2.34995	4387						1
102	2079234	Bacteria	Actinobacteria	Actinomycetia	Corynebacteriales	Corynebacteriaceae	Corynebacterium	Corynebacterium gerontici	W8	NA	2.26321	2054						1
103	187491	Bacteria	Actinobacteria	Actinomycetia	Corynebacteriales	Corynebacteriaceae	Corynebacterium	Corynebacterium glaucum	DSM 30827	Gram positive with outer membrane	2.51866	2339						1
104	39791	Bacteria	Actinobacteria	Actinomycetia	Corynebacteriales	Corynebacteriaceae	Corynebacterium	Corynebacterium glucuronolyticum	FDAARGOS_1111	NA	2.9419	2477						2
105	1404245	Bacteria	Actinobacteria	Actinomycetia	Corynebacteriales	Corynebacteriaceae	Corynebacterium	Corynebacterium glyciniphilum	AJ 3170	Gram positive with outer membrane	3.56822	3229						1
106	1121362	Bacteria	Actinobacteria	Actinomycetia	Corynebacteriales	Corynebacteriaceae	Corynebacterium	Corynebacterium halotolerans	YIM 70093 = DSM 44683	Gram positive with outer membrane	3.22201	2836						1
107	156978	Bacteria	Actinobacteria	Actinomycetia	Corynebacteriales	Corynebacteriaceae	Corynebacterium	Corynebacterium imitans	NCTC13015	Gram positive with outer membrane	2.56561	2329						1
108	2754725	Bacteria	Actinobacteria	Actinomycetia	Corynebacteriales	Corynebacteriaceae	Corynebacterium	Corynebacterium incognita	Marseille-Q3630	NA	2.3487	2090
109	38289	Bacteria	Actinobacteria	Actinomycetia	Corynebacteriales	Corynebacteriaceae	Corynebacterium	Corynebacterium jeikeium	NCTC11914	Gram positive with outer membrane	2.41465	2022						1
110	1979527	Bacteria	Actinobacteria	Actinomycetia	Corynebacteriales	Corynebacteriaceae	Corynebacterium	Corynebacterium kefirresidentii	FDAARGOS_1055	NA	2.52321	2285						1
111	645127	Bacteria	Actinobacteria	Actinomycetia	Corynebacteriales	Corynebacteriaceae	Corynebacterium	Corynebacterium kroppenstedtii	DSM 44385	Gram positive with outer membrane	2.4468	2015
112	35755	Bacteria	Actinobacteria	Actinomycetia	Corynebacteriales	Corynebacteriaceae	Corynebacterium	Corynebacterium kutscheri	DSM 20755	Gram positive with outer membrane	2.35406	2010						1
113	1408189	Bacteria	Actinobacteria	Actinomycetia	Corynebacteriales	Corynebacteriaceae	Corynebacterium	Corynebacterium lactis	RW2-5	Gram positive with outer membrane	2.76974	2379						1
114	2079535	Bacteria	Actinobacteria	Actinomycetia	Corynebacteriales	Corynebacteriaceae	Corynebacterium	Corynebacterium liangguodongii	2184	NA	2.35792	2153						1
115	2709394	Bacteria	Actinobacteria	Actinomycetia	Corynebacteriales	Corynebacteriaceae	Corynebacterium	Corynebacterium lizhenjunii	ZJ-599	NA	2.60788	2290						1
116	1224162	Bacteria	Actinobacteria	Actinomycetia	Corynebacteriales	Corynebacteriaceae	Corynebacterium	Corynebacterium marinum	DSM 44953	Gram positive with outer membrane	2.72922	2496						1
117	1224163	Bacteria	Actinobacteria	Actinomycetia	Corynebacteriales	Corynebacteriaceae	Corynebacterium	Corynebacterium maris	DSM 45190	Gram positive with outer membrane	2.83355	2567						1
118	38301	Bacteria	Actinobacteria	Actinomycetia	Corynebacteriales	Corynebacteriaceae	Corynebacterium	Corynebacterium minutissimum	NCTC10288	NA	2.69597	2377						1
119	571915	Bacteria	Actinobacteria	Actinomycetia	Corynebacteriales	Corynebacteriaceae	Corynebacterium	Corynebacterium mustelae	DSM 45274	Gram positive with outer membrane	3.47423	3058						1
120	38302	Bacteria	Actinobacteria	Actinomycetia	Corynebacteriales	Corynebacteriaceae	Corynebacterium	Corynebacterium mycetoides	DSM 20632	NA	2.26647	2044						1
121	863239	Bacteria	Actinobacteria	Actinomycetia	Corynebacteriales	Corynebacteriaceae	Corynebacterium	Corynebacterium nuruki	S6-4	Gram positive with outer membrane	3.17395	2766						1
122	1471400	Bacteria	Actinobacteria	Actinomycetia	Corynebacteriales	Corynebacteriaceae	Corynebacterium	Corynebacterium pelargi	136/3	Gram positive with outer membrane	2.37006	2121						1
123	161895	Bacteria	Actinobacteria	Actinomycetia	Corynebacteriales	Corynebacteriaceae	Corynebacterium	Corynebacterium phocae	M408/89/1	Gram positive with outer membrane	2.79188	2410						1
124	43769	Bacteria	Actinobacteria	Actinomycetia	Corynebacteriales	Corynebacteriaceae	Corynebacterium	Corynebacterium propinquum	FDAARGOS_1112	NA	2.48013	2101						1
125	2080757	Bacteria	Actinobacteria	Actinomycetia	Corynebacteriales	Corynebacteriaceae	Corynebacterium	Corynebacterium pseudopelargi	812CH	Gram positive with outer membrane	2.34816	2153						1
126	681645	Bacteria	Actinobacteria	Actinomycetia	Corynebacteriales	Corynebacteriaceae	Corynebacterium	Corynebacterium pseudotuberculosis	C231	Gram positive with outer membrane	2.33725	1976						1
127	1724	Bacteria	Actinobacteria	Actinomycetia	Corynebacteriales	Corynebacteriaceae	Corynebacterium	Corynebacterium renale	NCTC7448	NA	2.33509	2109						1
128	662755	Bacteria	Actinobacteria	Actinomycetia	Corynebacteriales	Corynebacteriaceae	Corynebacterium	Corynebacterium resistens	DSM 45100	Gram positive with outer membrane	2.60131	2127						1
129	156976	Bacteria	Actinobacteria	Actinomycetia	Corynebacteriales	Corynebacteriaceae	Corynebacterium	Corynebacterium riegelii	PUDD_83A45	NA	2.56372	2335						1
130	2719119	Bacteria	Actinobacteria	Actinomycetia	Corynebacteriales	Corynebacteriaceae	Corynebacterium	Corynebacterium rouxii	FRC0190	NA	2.45102	2166						1
131	2594913	Bacteria	Actinobacteria	Actinomycetia	Corynebacteriales	Corynebacteriaceae	Corynebacterium	Corynebacterium sanguinis	CCUG 58655	Gram positive with outer membrane	2.36288	2167						1
132	2320431	Bacteria	Actinobacteria	Actinomycetia	Corynebacteriales	Corynebacteriaceae	Corynebacterium	Corynebacterium silvaticum	PO100/5	NA	2.57241	2047						1
133	146827	Bacteria	Actinobacteria	Actinomycetia	Corynebacteriales	Corynebacteriaceae	Corynebacterium	Corynebacterium simulans	Wattiau	Gram positive with outer membrane	2.5987	2308						1
134	161899	Bacteria	Actinobacteria	Actinomycetia	Corynebacteriales	Corynebacteriaceae	Corynebacterium	Corynebacterium singulare	IBS B52218	Gram positive with outer membrane	2.83052	2512						1
135	1437874	Bacteria	Actinobacteria	Actinomycetia	Corynebacteriales	Corynebacteriaceae	Corynebacterium	Corynebacterium sphenisci	DSM 44792	NA	2.5948	2283						1
136	1705	Bacteria	Actinobacteria	Actinomycetia	Corynebacteriales	Corynebacteriaceae	Corynebacterium	Corynebacterium stationis	622=DSM 20302	Gram positive with outer membrane	2.86223	2509						1
137	2506452	Bacteria	Actinobacteria	Actinomycetia	Corynebacteriales	Corynebacteriaceae	Corynebacterium	Corynebacterium suranareeae	N24	Gram positive with outer membrane	3.53751	3052				1		1
138	1200352	Bacteria	Actinobacteria	Actinomycetia	Corynebacteriales	Corynebacteriaceae	Corynebacterium	Corynebacterium terpenotabidum	Y-11	Gram positive with outer membrane	2.75123	2348						1
139	136857	Bacteria	Actinobacteria	Actinomycetia	Corynebacteriales	Corynebacteriaceae	Corynebacterium	Corynebacterium testudinoris	DSM 44614	Gram positive with outer membrane	2.72123	2520						1
140	38304	Bacteria	Actinobacteria	Actinomycetia	Corynebacteriales	Corynebacteriaceae	Corynebacterium	Corynebacterium tuberculostearicum	FDAARGOS_1117	NA	2.45185	2201						1
141	65058	Bacteria	Actinobacteria	Actinomycetia	Corynebacteriales	Corynebacteriaceae	Corynebacterium	Corynebacterium ulcerans	210931	Gram positive with outer membrane	2.50943	2192
142	43771	Bacteria	Actinobacteria	Actinomycetia	Corynebacteriales	Corynebacteriaceae	Corynebacterium	Corynebacterium urealyticum	NCTC12011	Gram positive with outer membrane	2.37753	1956						1
143	401472	Bacteria	Actinobacteria	Actinomycetia	Corynebacteriales	Corynebacteriaceae	Corynebacterium	Corynebacterium ureicelerivorans	IMMIB RIV-2301	Gram positive with outer membrane	2.32828	2212						1
144	2487892	Bacteria	Actinobacteria	Actinomycetia	Corynebacteriales	Corynebacteriaceae	Corynebacterium	Corynebacterium urogenitale	LMM-1652	NA	2.35189	1977						1
145	1072256	Bacteria	Actinobacteria	Actinomycetia	Corynebacteriales	Corynebacteriaceae	Corynebacterium	Corynebacterium uterequi	DSM 45634	Gram positive with outer membrane	2.41944	2126						2
146	1224164	Bacteria	Actinobacteria	Actinomycetia	Corynebacteriales	Corynebacteriaceae	Corynebacterium	Corynebacterium vitaeruminis	DSM 20294	Gram positive with outer membrane	2.93178	2564						1
147	1725	Bacteria	Actinobacteria	Actinomycetia	Corynebacteriales	Corynebacteriaceae	Corynebacterium	Corynebacterium xerosis	GS 1	Gram positive with outer membrane	2.73883	2339						1
148	2080740	Bacteria	Actinobacteria	Actinomycetia	Corynebacteriales	Corynebacteriaceae	Corynebacterium	Corynebacterium yudongzhengii	2183	NA	2.5113	2188						1
149	546160	Bacteria	Actinobacteria	Actinomycetia	Corynebacteriales	Dietziaceae	Dietzia	Dietzia lutea	YIM 80766	Gram positive with outer membrane	3.91184	3414						2
150	139021	Bacteria	Actinobacteria	Actinomycetia	Corynebacteriales	Dietziaceae	Dietzia	Dietzia psychralcaliphila	ILA-1	Gram positive with outer membrane	3.90484	3516						2
151	499555	Bacteria	Actinobacteria	Actinomycetia	Corynebacteriales	Dietziaceae	Dietzia	Dietzia timorensis	ID05-A0528	Gram positive with outer membrane	3.60789	3239						1
152	84096	Bacteria	Actinobacteria	Actinomycetia	Corynebacteriales	Gordoniaceae	Gordonia	Gordonia alkanivorans	YC-RL2	Gram positive with outer membrane	4.97966	4308						2
153	36821	Bacteria	Actinobacteria	Actinomycetia	Corynebacteriales	Gordoniaceae	Gordonia	Gordonia amarae	BEN372	NA	5.29154	4495						1
154	526226	Bacteria	Actinobacteria	Actinomycetia	Corynebacteriales	Gordoniaceae	Gordonia	Gordonia bronchialis	DSM 43247	Gram positive with outer membrane	5.29001	4578						2
155	2420509	Bacteria	Actinobacteria	Actinomycetia	Corynebacteriales	Gordoniaceae	Gordonia	Gordonia insulae	MMS17-SY073	NA	5.96218	5244						1
156	1004901	Bacteria	Actinobacteria	Actinomycetia	Corynebacteriales	Gordoniaceae	Gordonia	Gordonia iterans	Co17	Gram positive with outer membrane	4.00648	3490						2
157	2758710	Bacteria	Actinobacteria	Actinomycetia	Corynebacteriales	Gordoniaceae	Gordonia	Gordonia jinghuaiqii	zg-686	NA	5.18411	4456						2
158	1136941	Bacteria	Actinobacteria	Actinomycetia	Corynebacteriales	Gordoniaceae	Gordonia	Gordonia phthalatica	QH-11	Gram positive with outer membrane	4.42873	4066						2
159	1112204	Bacteria	Actinobacteria	Actinomycetia	Corynebacteriales	Gordoniaceae	Gordonia	Gordonia polyisoprenivorans	VH2	Gram positive with outer membrane	5.8443	5062						3
160	2831662	Bacteria	Actinobacteria	Actinomycetia	Corynebacteriales	Gordoniaceae	Gordonia	Gordonia pseudoamarae	BEN371	NA	5.30628	4430						2
161	36822	Bacteria	Actinobacteria	Actinomycetia	Corynebacteriales	Gordoniaceae	Gordonia	Gordonia rubripertincta	SD5	Gram positive with outer membrane	5.26318	4740						3
162	2597659	Bacteria	Actinobacteria	Actinomycetia	Corynebacteriales	Gordoniaceae	Gordonia	Gordonia zhaorongruii	HY186	NA	3.23308	2909						2
163	39122	Bacteria	Actinobacteria	Actinomycetia	Corynebacteriales	Gordoniaceae	Skermania	Skermania piniformis	DSM 43998	NA	4.23012	3785						2
164	1528099	Bacteria	Actinobacteria	Actinomycetia	Corynebacteriales	Lawsonellaceae	Lawsonella	Lawsonella clevelandensis	X1036	Gram positive with outer membrane	1.86055	1543						1
165	443218	Bacteria	Actinobacteria	Actinomycetia	Corynebacteriales	Mycobacteriaceae	Hoyosella	Hoyosella subflava	DQS3-9A1	Gram positive with outer membrane	4.86349	4461						2
166	2094119	Bacteria	Actinobacteria	Actinomycetia	Corynebacteriales	Mycobacteriaceae	Mycobacterium	Mycobacterium basiliense	901379	Gram positive with outer membrane	5.60763	4591						2
167	43348	Bacteria	Actinobacteria	Actinomycetia	Corynebacteriales	Mycobacteriaceae	Mycobacterium	Mycobacterium branderi	JCM 12687	NA	5.97962	5638						3
168	1048245	Bacteria	Actinobacteria	Actinomycetia	Corynebacteriales	Mycobacteriaceae	Mycobacterium	Mycobacterium canettii	CIPT 140010059	Gram positive with outer membrane	4.48206	3921						2
169	44010	Bacteria	Actinobacteria	Actinomycetia	Corynebacteriales	Mycobacteriaceae	Mycobacterium	Mycobacterium conspicuum	JCM 14738	NA	6.23714	5574						2
170	1775	Bacteria	Actinobacteria	Actinomycetia	Corynebacteriales	Mycobacteriaceae	Mycobacterium	Mycobacterium cookii	JCM 12404	NA	5.31852	4877						4
171	1801	Bacteria	Actinobacteria	Actinomycetia	Corynebacteriales	Mycobacteriaceae	Mycobacterium	Mycobacterium diernhoferi	ATCC 19340	NA	5.9985	5587						2
172	482462	Bacteria	Actinobacteria	Actinomycetia	Corynebacteriales	Mycobacteriaceae	Mycobacterium	Mycobacterium dioxanotrophicus	PH-06	Gram positive with outer membrane	8.08042	7401						2
173	292462	Bacteria	Actinobacteria	Actinomycetia	Corynebacteriales	Mycobacteriaceae	Mycobacterium	Mycobacterium florentinum	JCM 14740	NA	6.21986	5697						2
174	117567	Bacteria	Actinobacteria	Actinomycetia	Corynebacteriales	Mycobacteriaceae	Mycobacterium	Mycobacterium frederiksbergense	LB 501T	NA	6.71362	6193						3
175	39689	Bacteria	Actinobacteria	Actinomycetia	Corynebacteriales	Mycobacteriaceae	Mycobacterium	Mycobacterium gallinarum	JCM 6399	NA	6.30168	6030						3
176	134601	Bacteria	Actinobacteria	Actinomycetia	Corynebacteriales	Mycobacteriaceae	Mycobacterium	Mycobacterium goodii	X7B	NA	7.10593	6504						2
177	1552759	Bacteria	Actinobacteria	Actinomycetia	Corynebacteriales	Mycobacteriaceae	Mycobacterium	Mycobacterium grossiae	DSM 104744	Gram positive with outer membrane	5.6816	5300						2
178	1202450	Bacteria	Actinobacteria	Actinomycetia	Corynebacteriales	Mycobacteriaceae	Mycobacterium	Mycobacterium haemophilum	ATCC 29548	Gram positive with outer membrane	4.23576	3760						2
179	110505	Bacteria	Actinobacteria	Actinomycetia	Corynebacteriales	Mycobacteriaceae	Mycobacterium	Mycobacterium heckeshornense	JMUB5695	NA	4.86511	4399						3
180	53376	Bacteria	Actinobacteria	Actinomycetia	Corynebacteriales	Mycobacteriaceae	Mycobacterium	Mycobacterium heidelbergense	JCM 14842	NA	5.05058	4497						3
181	512402	Bacteria	Actinobacteria	Actinomycetia	Corynebacteriales	Mycobacteriaceae	Mycobacterium	Mycobacterium heraklionense	JCM 30995	NA	5.06174	4542						2
182	152142	Bacteria	Actinobacteria	Actinomycetia	Corynebacteriales	Mycobacteriaceae	Mycobacterium	Mycobacterium holsaticum	JCM 12374	NA	5.62371	5240						3
183	1767	Bacteria	Actinobacteria	Actinomycetia	Corynebacteriales	Mycobacteriaceae	Mycobacterium	Mycobacterium intracellulare	FLAC0181	Gram positive with outer membrane	5.63864	5166						3
184	557599	Bacteria	Actinobacteria	Actinomycetia	Corynebacteriales	Mycobacteriaceae	Mycobacterium	Mycobacterium kansasii	ATCC 12478	Gram positive with outer membrane	6.57723	5495						3
185	120959	Bacteria	Actinobacteria	Actinomycetia	Corynebacteriales	Mycobacteriaceae	Mycobacterium	Mycobacterium kubicae	NJH_MKUB1	NA	5.46348	4992						3
186	169765	Bacteria	Actinobacteria	Actinomycetia	Corynebacteriales	Mycobacteriaceae	Mycobacterium	Mycobacterium lacus	JCM 15657	NA	5.09299	4298						4
187	1769	Bacteria	Actinobacteria	Actinomycetia	Corynebacteriales	Mycobacteriaceae	Mycobacterium	Mycobacterium leprae	MRHRU-235-G	Gram positive with outer membrane	3.18711	2096
188	1780	Bacteria	Actinobacteria	Actinomycetia	Corynebacteriales	Mycobacteriaceae	Mycobacterium	Mycobacterium malmoense	ATCC 29571	NA	5.31986	4765						3
189	560555	Bacteria	Actinobacteria	Actinomycetia	Corynebacteriales	Mycobacteriaceae	Mycobacterium	Mycobacterium mantenii	JCM 18113	NA	6.18554	5493						2
190	1781	Bacteria	Actinobacteria	Actinomycetia	Corynebacteriales	Mycobacteriaceae	Mycobacterium	Mycobacterium marinum	MMA1	Gram positive with outer membrane	6.32195	5134						2
191	701042	Bacteria	Actinobacteria	Actinomycetia	Corynebacteriales	Mycobacteriaceae	Mycobacterium	Mycobacterium marseillense	FLAC0026	Gram positive with outer membrane	5.28564	4819						3
192	459858	Bacteria	Actinobacteria	Actinomycetia	Corynebacteriales	Mycobacteriaceae	Mycobacterium	Mycobacterium noviomagense	JCM 16367	NA	4.7798	4316						3
193	2492438	Bacteria	Actinobacteria	Actinomycetia	Corynebacteriales	Mycobacteriaceae	Mycobacterium	Mycobacterium novum	JCM 6391	NA	4.45893	4050						2
194	370524	Bacteria	Actinobacteria	Actinomycetia	Corynebacteriales	Mycobacteriaceae	Mycobacterium	Mycobacterium pallens	JCM 16370	NA	6.09355	5774						6
195	1389713	Bacteria	Actinobacteria	Actinomycetia	Corynebacteriales	Mycobacteriaceae	Mycobacterium	Mycobacterium paragordonae	49061	Gram positive with outer membrane	7.22425	6324						2
196	1138383	Bacteria	Actinobacteria	Actinomycetia	Corynebacteriales	Mycobacteriaceae	Mycobacterium	Mycobacterium paraintracellulare	M011	Gram positive with outer membrane	5.35761	4902						3
197	590652	Bacteria	Actinobacteria	Actinomycetia	Corynebacteriales	Mycobacteriaceae	Mycobacterium	Mycobacterium paraseoulense	JCM 16952	NA	6.08596	5546						1
198	185642	Bacteria	Actinobacteria	Actinomycetia	Corynebacteriales	Mycobacteriaceae	Mycobacterium	Mycobacterium parmense	JCM 14742	NA	5.95291	5302						2
199	1136880	Bacteria	Actinobacteria	Actinomycetia	Corynebacteriales	Mycobacteriaceae	Mycobacterium	Mycobacterium pseudoshottsii	JCM 15466	Gram positive with outer membrane	6.0616	4444						3
200	220927	Bacteria	Actinobacteria	Actinomycetia	Corynebacteriales	Mycobacteriaceae	Mycobacterium	Mycobacterium saskatchewanense	JCM 13016	NA	6.00892	5414						3
201	1796	Bacteria	Actinobacteria	Actinomycetia	Corynebacteriales	Mycobacteriaceae	Mycobacterium	Mycobacterium senegalense	ATCC 35796	NA	6.08672	5674						3
202	386911	Bacteria	Actinobacteria	Actinomycetia	Corynebacteriales	Mycobacteriaceae	Mycobacterium	Mycobacterium seoulense	JCM 16018	NA	5.5313	5003						2
203	722731	Bacteria	Actinobacteria	Actinomycetia	Corynebacteriales	Mycobacteriaceae	Mycobacterium	Mycobacterium shigaense	JCM 32072	Gram positive with outer membrane	5.23266	4693						3
204	398694	Bacteria	Actinobacteria	Actinomycetia	Corynebacteriales	Mycobacteriaceae	Mycobacterium	Mycobacterium shinjukuense	JCM 14233	NA	4.50402	3793						2
205	133549	Bacteria	Actinobacteria	Actinomycetia	Corynebacteriales	Mycobacteriaceae	Mycobacterium	Mycobacterium shottsii	JCM 12657	NA	5.97315	4401						2
206	1784	Bacteria	Actinobacteria	Actinomycetia	Corynebacteriales	Mycobacteriaceae	Mycobacterium	Mycobacterium simiae	JCM 12377	NA	5.78899	5226						3
207	886343	Bacteria	Actinobacteria	Actinomycetia	Corynebacteriales	Mycobacteriaceae	Mycobacterium	Mycobacterium spongiae	FSD4b-SM	NA	5.58116	4344						3
208	470076	Bacteria	Actinobacteria	Actinomycetia	Corynebacteriales	Mycobacteriaceae	Mycobacterium	Mycobacterium stomatepiae	JCM 17783	NA	6.21082	5322						2
209	83332	Bacteria	Actinobacteria	Actinomycetia	Corynebacteriales	Mycobacteriaceae	Mycobacterium	Mycobacterium tuberculosis	H37Rv	Gram positive with outer membrane	4.41153	3906						2
210	1719132	Bacteria	Actinobacteria	Actinomycetia	Corynebacteriales	Mycobacteriaceae	Mycobacterium	Mycobacterium vicinigordonae	24	NA	6.26677	5510						2
211	1520670	Bacteria	Actinobacteria	Actinomycetia	Corynebacteriales	Mycobacteriaceae	Mycobacteroides	Mycobacterium stephanolepidis	NJB0901	Gram positive with outer membrane	4.99449	4728						2
212	36809	Bacteria	Actinobacteria	Actinomycetia	Corynebacteriales	Mycobacteriaceae	Mycobacteroides	Mycobacteroides abscessus	GZ002	Gram positive with outer membrane	5.08243	4929						2
213	1460372	Bacteria	Actinobacteria	Actinomycetia	Corynebacteriales	Mycobacteriaceae	Mycobacteroides	Mycobacteroides chelonae	CCUG 47445	Gram positive with outer membrane	5.02982	4791						2
214	83262	Bacteria	Actinobacteria	Actinomycetia	Corynebacteriales	Mycobacteriaceae	Mycobacteroides	Mycobacteroides immunogenum	CCUG 47286	Gram positive with outer membrane	5.57378	5372						2
215	404941	Bacteria	Actinobacteria	Actinomycetia	Corynebacteriales	Mycobacteriaceae	Mycobacteroides	Mycobacteroides salmoniphilum	DSM 43276	NA	4.7767	4526						2
216	1578165	Bacteria	Actinobacteria	Actinomycetia	Corynebacteriales	Mycobacteriaceae	Mycobacteroides	Mycobacteroides saopaulense	EPM10906	Gram positive with outer membrane	4.64917	4472						2
217	29314	Bacteria	Actinobacteria	Actinomycetia	Corynebacteriales	Mycobacteriaceae	Mycolicibacter	Mycolicibacter hiberniae	JCM 13571	NA	4.39665	3974						3
218	1118379	Bacteria	Actinobacteria	Actinomycetia	Corynebacteriales	Mycobacteriaceae	Mycolicibacter	Mycolicibacter minnesotensis	JCM 17932	NA	4.22405	3765						2
219	875328	Bacteria	Actinobacteria	Actinomycetia	Corynebacteriales	Mycobacteriaceae	Mycolicibacter	Mycolicibacter sinensis	JDM601	Gram positive with outer membrane	4.64367	4273						2
220	1788	Bacteria	Actinobacteria	Actinomycetia	Corynebacteriales	Mycobacteriaceae	Mycolicibacter	Mycolicibacter terrae	NCTC10856	NA	4.53232	4139						2
221	126673	Bacteria	Actinobacteria	Actinomycetia	Corynebacteriales	Mycobacteriaceae	Mycolicibacterium	Mycobacterium doricum	JCM 12405	NA	4.0294	3637						3
222	1799	Bacteria	Actinobacteria	Actinomycetia	Corynebacteriales	Mycobacteriaceae	Mycolicibacterium	Mycolicibacterium aichiense	JCM 6376	NA	5.92548	5581						3
223	67081	Bacteria	Actinobacteria	Actinomycetia	Corynebacteriales	Mycobacteriaceae	Mycolicibacterium	Mycolicibacterium alvei	JCM 12272	NA	6.01685	5608						2
224	1431246	Bacteria	Actinobacteria	Actinomycetia	Corynebacteriales	Mycobacteriaceae	Mycolicibacterium	Mycolicibacterium anyangense	JCM 30275	NA	5.69675	5279					1	3
225	1286181	Bacteria	Actinobacteria	Actinomycetia	Corynebacteriales	Mycobacteriaceae	Mycolicibacterium	Mycolicibacterium arabiense	JCM 18538	NA	6.45121	5944						3
226	319707	Bacteria	Actinobacteria	Actinomycetia	Corynebacteriales	Mycobacteriaceae	Mycolicibacterium	Mycolicibacterium aubagnense	JCM 15296	NA	6.32193	5843						5
227	1791	Bacteria	Actinobacteria	Actinomycetia	Corynebacteriales	Mycobacteriaceae	Mycolicibacterium	Mycolicibacterium aurum	NCTC10437	NA	6.03558	5622						2
228	39687	Bacteria	Actinobacteria	Actinomycetia	Corynebacteriales	Mycobacteriaceae	Mycolicibacterium	Mycolicibacterium austroafricanum	MYC221	NA	6.28763	5821						4
229	146017	Bacteria	Actinobacteria	Actinomycetia	Corynebacteriales	Mycobacteriaceae	Mycolicibacterium	Mycolicibacterium boenickei	JCM 15653	NA	6.58592	6208						2
230	1792	Bacteria	Actinobacteria	Actinomycetia	Corynebacteriales	Mycobacteriaceae	Mycolicibacterium	Mycolicibacterium chitae	NCTC10485	NA	5.46177	5067						3
231	28047	Bacteria	Actinobacteria	Actinomycetia	Corynebacteriales	Mycobacteriaceae	Mycolicibacterium	Mycolicibacterium confluentis	JCM 13671	NA	5.87656	5395						3
232	39688	Bacteria	Actinobacteria	Actinomycetia	Corynebacteriales	Mycobacteriaceae	Mycolicibacterium	Mycolicibacterium duvalii	JCM 6396	NA	5.65739	5229						2
233	1793	Bacteria	Actinobacteria	Actinomycetia	Corynebacteriales	Mycobacteriaceae	Mycolicibacterium	Mycolicibacterium fallax	JCM 6405	NA	4.15682	3825						2
234	1802	Bacteria	Actinobacteria	Actinomycetia	Corynebacteriales	Mycobacteriaceae	Mycolicibacterium	Mycolicibacterium farcinogenes	BKK/CU-MFGFA-001	NA	6.60753	6184						3
235	258505	Bacteria	Actinobacteria	Actinomycetia	Corynebacteriales	Mycobacteriaceae	Mycolicibacterium	Mycolicibacterium fluoranthenivorans	2A	NA	7.11748	6695						5
236	1766	Bacteria	Actinobacteria	Actinomycetia	Corynebacteriales	Mycobacteriaceae	Mycolicibacterium	Mycolicibacterium fortuitum	CT6	Gram positive with outer membrane	6.25462	5895						3
237	1794	Bacteria	Actinobacteria	Actinomycetia	Corynebacteriales	Mycobacteriaceae	Mycolicibacterium	Mycolicibacterium gadium	JCM 12688	NA	5.965	5651						4
238	278137	Bacteria	Actinobacteria	Actinomycetia	Corynebacteriales	Mycobacteriaceae	Mycolicibacterium	Mycolicibacterium gilvum	Spyr1	Gram positive with outer membrane	5.78329	5294						2
239	1122247	Bacteria	Actinobacteria	Actinomycetia	Corynebacteriales	Mycobacteriaceae	Mycolicibacterium	Mycolicibacterium hassiacum	Mhassiacum	NA	5.2691	4785						2
240	1534349	Bacteria	Actinobacteria	Actinomycetia	Corynebacteriales	Mycobacteriaceae	Mycolicibacterium	Mycolicibacterium helvum	JCM 30396	NA	6.40081	5889						5
241	444597	Bacteria	Actinobacteria	Actinomycetia	Corynebacteriales	Mycobacteriaceae	Mycolicibacterium	Mycolicibacterium insubricum	JCM 16366	NA	4.57705	4179						2
242	758802	Bacteria	Actinobacteria	Actinomycetia	Corynebacteriales	Mycobacteriaceae	Mycolicibacterium	Mycolicibacterium litorale	JCM 17423	NA	5.57951	5231						2
243	212765	Bacteria	Actinobacteria	Actinomycetia	Corynebacteriales	Mycobacteriaceae	Mycolicibacterium	Mycolicibacterium madagascariense	JCM 13574	NA	5.94038	5470						4
244	53462	Bacteria	Actinobacteria	Actinomycetia	Corynebacteriales	Mycobacteriaceae	Mycolicibacterium	Mycolicibacterium mageritense	JCM 12375	NA	8.00672	7561						3
245	85693	Bacteria	Actinobacteria	Actinomycetia	Corynebacteriales	Mycobacteriaceae	Mycolicibacterium	Mycolicibacterium monacense	JCM 15658	NA	6.04247	5655						2
246	39691	Bacteria	Actinobacteria	Actinomycetia	Corynebacteriales	Mycobacteriaceae	Mycolicibacterium	Mycolicibacterium moriokaense	JCM 6375	NA	6.22578	5901						4
247	1226753	Bacteria	Actinobacteria	Actinomycetia	Corynebacteriales	Mycobacteriaceae	Mycolicibacterium	Mycolicibacterium mucogenicum	DSM 44124	NA	6.09927	5789						3
248	1795	Bacteria	Actinobacteria	Actinomycetia	Corynebacteriales	Mycobacteriaceae	Mycolicibacterium	Mycolicibacterium neoaurum	MN2019	Gram positive with outer membrane	5.7568	5354						2
249	2487344	Bacteria	Actinobacteria	Actinomycetia	Corynebacteriales	Mycobacteriaceae	Mycolicibacterium	Mycolicibacterium nivoides	DL90	NA	6.90596	6531						2
250	39692	Bacteria	Actinobacteria	Actinomycetia	Corynebacteriales	Mycobacteriaceae	Mycolicibacterium	Mycolicibacterium parafortuitum	JCM 6367	NA	6.0442	5573						2
251	319706	Bacteria	Actinobacteria	Actinomycetia	Corynebacteriales	Mycobacteriaceae	Mycolicibacterium	Mycolicibacterium phocaicum	JCM 15301	NA	5.8532	5434						4
252	39694	Bacteria	Actinobacteria	Actinomycetia	Corynebacteriales	Mycobacteriaceae	Mycolicibacterium	Mycolicibacterium poriferae	JCM 12603	NA	5.92917	5383						3
253	216929	Bacteria	Actinobacteria	Actinomycetia	Corynebacteriales	Mycobacteriaceae	Mycolicibacterium	Mycolicibacterium psychrotolerans	JCM 13323	NA	5.73236	5341						4
254	36813	Bacteria	Actinobacteria	Actinomycetia	Corynebacteriales	Mycobacteriaceae	Mycolicibacterium	Mycolicibacterium pulveris	JCM 6370	NA	5.48475	5201						3
255	370526	Bacteria	Actinobacteria	Actinomycetia	Corynebacteriales	Mycobacteriaceae	Mycolicibacterium	Mycolicibacterium rutilum	DSM 45405	NA	5.98793	5698						2
256	1534348	Bacteria	Actinobacteria	Actinomycetia	Corynebacteriales	Mycobacteriaceae	Mycolicibacterium	Mycolicibacterium sarraceniae	JCM 30395	NA	4.82826	4337						4
257	1286180	Bacteria	Actinobacteria	Actinomycetia	Corynebacteriales	Mycobacteriaceae	Mycolicibacterium	Mycolicibacterium sediminis	JCM 17899	Gram positive with outer membrane	6.25064	5856						3
258	98668	Bacteria	Actinobacteria	Actinomycetia	Corynebacteriales	Mycobacteriaceae	Mycolicibacterium	Mycolicibacterium septicum	PDNC012	NA	6.51569	6185						2
259	1772	Bacteria	Actinobacteria	Actinomycetia	Corynebacteriales	Mycobacteriaceae	Mycolicibacterium	Mycolicibacterium smegmatis	FDAARGOS_679	Gram positive with outer membrane	6.99535	6504						3
260	1797	Bacteria	Actinobacteria	Actinomycetia	Corynebacteriales	Mycobacteriaceae	Mycolicibacterium	Mycolicibacterium thermoresistibile	NCTC10409	NA	4.95069	4515						2
261	39695	Bacteria	Actinobacteria	Actinomycetia	Corynebacteriales	Mycobacteriaceae	Mycolicibacterium	Mycolicibacterium tokaiense	JCM 6373	NA	6.32815	5973						2
262	1354275	Bacteria	Actinobacteria	Actinomycetia	Corynebacteriales	Mycobacteriaceae	Mycolicibacterium	Mycolicibacterium vaccae	95051	Gram positive with outer membrane	6.23575	5778						2
263	350058	Bacteria	Actinobacteria	Actinomycetia	Corynebacteriales	Mycobacteriaceae	Mycolicibacterium	Mycolicibacterium vanbaalenii	PYR-1	Gram positive with outer membrane	6.49186	6017						3
264	1824	Bacteria	Actinobacteria	Actinomycetia	Corynebacteriales	Nocardiaceae	Nocardia	Nocardia asteroides	NCTC11293	NA	6.98336	6295						2
265	37326	Bacteria	Actinobacteria	Actinomycetia	Corynebacteriales	Nocardiaceae	Nocardia	Nocardia brasiliensis	FDAARGOS_352	Gram positive with outer membrane	8.93551	7949					1	2
266	1127134	Bacteria	Actinobacteria	Actinomycetia	Corynebacteriales	Nocardiaceae	Nocardia	Nocardia cyriacigeorgica	GUH-2	Gram positive with outer membrane	6.19465	5478						2
267	247156	Bacteria	Actinobacteria	Actinomycetia	Corynebacteriales	Nocardiaceae	Nocardia	Nocardia farcinica	IFM 10152	Gram positive with outer membrane	6.29234	5888						2
268	204891	Bacteria	Actinobacteria	Actinomycetia	Corynebacteriales	Nocardiaceae	Nocardia	Nocardia iowensis	NRRL 5646	NA	8.94807	8106						2
269	2213200	Bacteria	Actinobacteria	Actinomycetia	Corynebacteriales	Nocardiaceae	Nocardia	Nocardia mangyaensis	Y48	NA	7.31011	6417				1		2
270	1823	Bacteria	Actinobacteria	Actinomycetia	Corynebacteriales	Nocardiaceae	Nocardia	Nocardia otitidiscaviarum	NEB252	Gram positive with outer membrane	7.68758	6735				1		3
271	37332	Bacteria	Actinobacteria	Actinomycetia	Corynebacteriales	Nocardiaceae	Nocardia	Nocardia seriolae	UTF1	Gram positive with outer membrane	8.12173	7239						2
272	2055889	Bacteria	Actinobacteria	Actinomycetia	Corynebacteriales	Nocardiaceae	Nocardia	Nocardia tengchongensis	CFH S0057	NA	8.00601	6832				1		2
273	455432	Bacteria	Actinobacteria	Actinomycetia	Corynebacteriales	Nocardiaceae	Nocardia	Nocardia terpenica	NC_YFY_NT001	Gram positive with outer membrane	8.91854	7879						3
274	480035	Bacteria	Actinobacteria	Actinomycetia	Corynebacteriales	Nocardiaceae	Nocardia	Nocardia wallacei	FMUON74	NA	7.89286	6932						3
275	2382165	Bacteria	Actinobacteria	Actinomycetia	Corynebacteriales	Nocardiaceae	Nocardia	Nocardia yunnanensis	CFH S0054	NA	7.93144	7312				1		2
276	191292	Bacteria	Actinobacteria	Actinomycetia	Corynebacteriales	Nocardiaceae	Rhodococcus	Rhodococcus aetherivorans	BCP1	Gram positive with outer membrane	6.23182	11070						2
277	38310	Bacteria	Actinobacteria	Actinomycetia	Corynebacteriales	Nocardiaceae	Rhodococcus	Rhodococcus coprophilus	NCTC10994	NA	4.57983	4096						3
278	1289591	Bacteria	Actinobacteria	Actinomycetia	Corynebacteriales	Nocardiaceae	Rhodococcus	Rhodococcus erythropolis	R138	Gram positive with outer membrane	6.80651	6126						2
279	1051973	Bacteria	Actinobacteria	Actinomycetia	Corynebacteriales	Nocardiaceae	Rhodococcus	Rhodococcus fascians	D188	Gram positive with outer membrane	5.50211	5044						2
280	33008	Bacteria	Actinobacteria	Actinomycetia	Corynebacteriales	Nocardiaceae	Rhodococcus	Rhodococcus globerulus	D757	NA	6.73962	6013					1	2
281	43767	Bacteria	Actinobacteria	Actinomycetia	Corynebacteriales	Nocardiaceae	Rhodococcus	Rhodococcus hoagii	DSSKP-R-001	Gram positive with outer membrane	5.43883	5055						2
282	99653	Bacteria	Actinobacteria	Actinomycetia	Corynebacteriales	Nocardiaceae	Rhodococcus	Rhodococcus koreensis	R85	NA	10.9099	9447						2
283	37919	Bacteria	Actinobacteria	Actinomycetia	Corynebacteriales	Nocardiaceae	Rhodococcus	Rhodococcus opacus	1CP	Gram positive with outer membrane	8.63753	7396						2
284	1435356	Bacteria	Actinobacteria	Actinomycetia	Corynebacteriales	Nocardiaceae	Rhodococcus	Rhodococcus pyridinivorans	SB3094	Gram positive with outer membrane	5.59051	4974						2
285	334542	Bacteria	Actinobacteria	Actinomycetia	Corynebacteriales	Nocardiaceae	Rhodococcus	Rhodococcus qingshengii	CS98	Gram positive with outer membrane	6.72611	6066						2
286	1829	Bacteria	Actinobacteria	Actinomycetia	Corynebacteriales	Nocardiaceae	Rhodococcus	Rhodococcus rhodochrous	EP4	Gram positive with outer membrane	5.71765	5042						2
287	1830	Bacteria	Actinobacteria	Actinomycetia	Corynebacteriales	Nocardiaceae	Rhodococcus	Rhodococcus ruber	C1	Gram positive with outer membrane	5.69885	5081						2
288	300028	Bacteria	Actinobacteria	Actinomycetia	Corynebacteriales	Nocardiaceae	Rhodococcus	Rhodococcus triatomae	DSM 44893	NA	4.77616	4338						2
289	640132	Bacteria	Actinobacteria	Actinomycetia	Corynebacteriales	Segniliparaceae	Segniliparus	Segniliparus rotundus	DSM 44985	Gram positive with outer membrane	3.15753	2998						1
290	521096	Bacteria	Actinobacteria	Actinomycetia	Corynebacteriales	Tsukamurellaceae	Tsukamurella	Tsukamurella paurometabola	DSM 20162	Gram positive with outer membrane	4.47972	4201						2
291	57704	Bacteria	Actinobacteria	Actinomycetia	Corynebacteriales	Tsukamurellaceae	Tsukamurella	Tsukamurella tyrosinosolvens	PDNC001	Gram positive with outer membrane	4.61986	4430						2
292	326424	Bacteria	Actinobacteria	Actinomycetia	Frankiales	Frankiaceae	Frankia	Frankia alni	ACN14A	Gram Positive	7.49793	5744						4
293	106370	Bacteria	Actinobacteria	Actinomycetia	Frankiales	Frankiaceae	Frankia	Frankia casuarinae	CcI3	Gram Positive	5.43363	4407				1		3
294	298654	Bacteria	Actinobacteria	Actinomycetia	Frankiales	Frankiaceae	Frankia	Frankia inefficax	EuI1c	Gram Positive	8.81578	7007					1	3
295	526225	Bacteria	Actinobacteria	Actinomycetia	Geodermatophilales	Geodermatophilaceae	Geodermatophilus	Geodermatophilus obscurus	DSM 43160	Gram Positive	5.3225	4899						2
296	2811108	Bacteria	Actinobacteria	Actinomycetia	Glycomycetales	Glycomycetaceae	Natronoglycomyces	Natronoglycomyces albus	DSM 106290	NA	4.01238	3362						2
297	446470	Bacteria	Actinobacteria	Actinomycetia	Glycomycetales	Glycomycetaceae	Stackebrandtia	Stackebrandtia nassauensis	DSM 44728	Gram Positive	6.84156	6399						2
298	419479	Bacteria	Actinobacteria	Actinomycetia	Jiangellales	Jiangellaceae	Jiangella	Jiangella alkaliphila	DSM 45079	NA	7.7166	7095						2
299	266940	Bacteria	Actinobacteria	Actinomycetia	Kineosporiales	Kineosporiaceae	Kineococcus	Kineococcus radiotolerans	SRS30216	Gram Positive	4.95667	4653						1
300	471853	Bacteria	Actinobacteria	Actinomycetia	Micrococcales	Beutenbergiaceae	Beutenbergia	Beutenbergia cavernae	DSM 12333	Gram Positive	4.66918	4181						2
301	2483799	Bacteria	Actinobacteria	Actinomycetia	Micrococcales	Bogoriellaceae	Georgenia	Georgenia faecalis	ZLJ0423	NA	3.43211	2924						2
302	273384	Bacteria	Actinobacteria	Actinomycetia	Micrococcales	Brevibacteriaceae	Brevibacterium	Brevibacterium aurantiacum	SMQ-1419	Gram Positive	4.03863	3588						1
303	33889	Bacteria	Actinobacteria	Actinomycetia	Micrococcales	Brevibacteriaceae	Brevibacterium	Brevibacterium casei	FDAARGOS_902	NA	3.96009	3509						1
304	1703	Bacteria	Actinobacteria	Actinomycetia	Micrococcales	Brevibacteriaceae	Brevibacterium	Brevibacterium linens	ATCC 19391	Gram Positive	3.8143	3285						1
305	199591	Bacteria	Actinobacteria	Actinomycetia	Micrococcales	Brevibacteriaceae	Brevibacterium	Brevibacterium luteolum	NEB1784	Gram Positive	3.17962	2824						1
306	358099	Bacteria	Actinobacteria	Actinomycetia	Micrococcales	Brevibacteriaceae	Brevibacterium	Brevibacterium oceani	WW007	NA	4.3043	3692						1
307	629680	Bacteria	Actinobacteria	Actinomycetia	Micrococcales	Brevibacteriaceae	Brevibacterium	Brevibacterium sandarakinum	DSM 22082	NA	4.44106	3912						1
308	1136497	Bacteria	Actinobacteria	Actinomycetia	Micrococcales	Brevibacteriaceae	Brevibacterium	Brevibacterium siliguriense	DSM 23676	NA	4.02308	3410						1
309	590998	Bacteria	Actinobacteria	Actinomycetia	Micrococcales	Cellulomonadaceae	Cellulomonas	Cellulomonas fimi	ATCC 484	Gram Positive	4.26634	3758						2
310	446466	Bacteria	Actinobacteria	Actinomycetia	Micrococcales	Cellulomonadaceae	Cellulomonas	Cellulomonas flavigena	DSM 20109	Gram Positive	4.12318	3649						2
311	593907	Bacteria	Actinobacteria	Actinomycetia	Micrococcales	Cellulomonadaceae	Cellulomonas	Cellulomonas gilvus	ATCC 13127	Gram Positive	3.52644	3147						2
312	2566013	Bacteria	Actinobacteria	Actinomycetia	Micrococcales	Cellulomonadaceae	Cellulomonas	Cellulomonas shaoxiangyii	Z28	Gram Positive	3.90937	3392						2
313	2729175	Bacteria	Actinobacteria	Actinomycetia	Micrococcales	Cellulomonadaceae	Cellulomonas	Cellulomonas taurus	P40-2	NA	3.43743	3105						2
314	545619	Bacteria	Actinobacteria	Actinomycetia	Micrococcales	Cellulomonadaceae	Paraoerskovia	Paraoerskovia marina	DSM 22126	NA	2.98694	2643						2
315	2017485	Bacteria	Actinobacteria	Actinomycetia	Micrococcales	Dermabacteraceae	Brachybacterium	Brachybacterium avium	VR2415	NA	3.5685	2931						1
316	446465	Bacteria	Actinobacteria	Actinomycetia	Micrococcales	Dermabacteraceae	Brachybacterium	Brachybacterium faecium	DSM 4810	Gram Positive	3.61499	3069						1
317	1331682	Bacteria	Actinobacteria	Actinomycetia	Micrococcales	Dermabacteraceae	Brachybacterium	Brachybacterium ginsengisoli	DCY80	Gram Positive	3.95325	3420						1
318	556288	Bacteria	Actinobacteria	Actinomycetia	Micrococcales	Dermabacteraceae	Brachybacterium	Brachybacterium saurashtrense	DSM 23186	Gram Positive	3.72065	3211						1
319	2017484	Bacteria	Actinobacteria	Actinomycetia	Micrococcales	Dermabacteraceae	Brachybacterium	Brachybacterium vulturis	VM2412	NA	3.79666	3291						1
320	1667168	Bacteria	Actinobacteria	Actinomycetia	Micrococcales	Dermabacteraceae	Dermabacter	Dermabacter jinjuensis	MGYG-HGUT-01448	Gram Positive	2.37774	2068						1
321	1630135	Bacteria	Actinobacteria	Actinomycetia	Micrococcales	Dermabacteraceae	Dermabacter	Dermabacter vaginalis	AD1-86	Gram Positive	2.39231	2014						1
322	472569	Bacteria	Actinobacteria	Actinomycetia	Micrococcales	Dermabacteraceae	Devriesea	Devriesea agamarum	IMP2	NA	2.95888	2431						1
323	1274	Bacteria	Actinobacteria	Actinomycetia	Micrococcales	Dermacoccaceae	Dermacoccus	Dermacoccus nishinomiyaensis	M25	Gram Positive	3.11364	2713						1
324	571913	Bacteria	Actinobacteria	Actinomycetia	Micrococcales	Dermacoccaceae	Luteipulveratus	Luteipulveratus mongoliensis	MN07-A0370	NA	5.42091	5122						3
325	1863	Bacteria	Actinobacteria	Actinomycetia	Micrococcales	Dermatophilaceae	Dermatophilus	Dermatophilus congolensis	NCTC13039	NA	2.62782	2232						2
326	710696	Bacteria	Actinobacteria	Actinomycetia	Micrococcales	Intrasporangiaceae	Intrasporangium	Intrasporangium calvum	DSM 43043	NA	4.02438	3582						3
327	857417	Bacteria	Actinobacteria	Actinomycetia	Micrococcales	Intrasporangiaceae	Janibacter	Janibacter indicus	YFY001	Gram Positive	3.40119	3200						3
328	262209	Bacteria	Actinobacteria	Actinomycetia	Micrococcales	Intrasporangiaceae	Janibacter	Janibacter melonis	M714	Gram Positive	3.48107	3279						2
329	443156	Bacteria	Actinobacteria	Actinomycetia	Micrococcales	Intrasporangiaceae	Pedococcus	Pedococcus dokdonensis	DSM 22329	NA	3.94216	3624				1		2
330	43674	Bacteria	Actinobacteria	Actinomycetia	Micrococcales	Jonesiaceae	Jonesia	Jonesia denitrificans	NCTC10816	Gram Positive	2.74965	2462						2
331	684552	Bacteria	Actinobacteria	Actinomycetia	Micrococcales	Microbacteriaceae	Agrococcus	Agrococcus carbonis	DSM 22965	NA	2.77331	2596						1
332	399736	Bacteria	Actinobacteria	Actinomycetia	Micrococcales	Microbacteriaceae	Agrococcus	Agrococcus jejuensis	DSM 22002	NA	3.40018	3205						1
333	453304	Bacteria	Actinobacteria	Actinomycetia	Micrococcales	Microbacteriaceae	Agromyces	Agromyces aureus	AR33	Gram Positive	4.37312	3889						1
334	2080742	Bacteria	Actinobacteria	Actinomycetia	Micrococcales	Microbacteriaceae	Agromyces	Agromyces badenianii	MF30-A	NA	3.05205	2819						1
335	2592652	Bacteria	Actinobacteria	Actinomycetia	Micrococcales	Microbacteriaceae	Agromyces	Agromyces intestinalis	KACC 19306	NA	3.8002	3381						1
336	2509455	Bacteria	Actinobacteria	Actinomycetia	Micrococcales	Microbacteriaceae	Agromyces	Agromyces protaetiae	FW100M-8	Gram Positive	3.68309	3208					1	1
337	2499157	Bacteria	Actinobacteria	Actinomycetia	Micrococcales	Microbacteriaceae	Aquiluna	Aquiluna borgnonia	15G-AUS-rot	NA	1.36271	1369						1
338	708131	Bacteria	Actinobacteria	Actinomycetia	Micrococcales	Microbacteriaceae	Aurantimicrobium	Aurantimicrobium minutum	KNC	Gram Positive	1.62239	1566						1
339	2750620	Bacteria	Actinobacteria	Actinomycetia	Micrococcales	Microbacteriaceae	Chryseoglobus	Chryseoglobus indicus	CTD02-10-2	NA	2.58535	2445						1
340	33013	Bacteria	Actinobacteria	Actinomycetia	Micrococcales	Microbacteriaceae	Clavibacter	Clavibacter michiganensis	UF1	Gram Positive	3.36555	3095						1
341	2768071	Bacteria	Actinobacteria	Actinomycetia	Micrococcales	Microbacteriaceae	Clavibacter	Clavibacter zhangzhiyongii	DM1	NA	3.09834	2857						1
342	1619308	Bacteria	Actinobacteria	Actinomycetia	Micrococcales	Microbacteriaceae	Cnuibacter	Cnuibacter physcomitrellae	XA(T)	Gram Positive	4.35165	4061						1
343	670052	Bacteria	Actinobacteria	Actinomycetia	Micrococcales	Microbacteriaceae	Cryobacterium	Cryobacterium arcticum	PAMC 27867	Gram Positive	4.35123	3973						1
344	2220095	Bacteria	Actinobacteria	Actinomycetia	Micrococcales	Microbacteriaceae	Cryobacterium	Cryobacterium soli	GCJ02	NA	4.38546	3992						1
345	138532	Bacteria	Actinobacteria	Actinomycetia	Micrococcales	Microbacteriaceae	Curtobacterium	Curtobacterium flaccumfaciens	BRIP:70614	Gram Positive	3.89691	3632						1
346	2419771	Bacteria	Actinobacteria	Actinomycetia	Micrococcales	Microbacteriaceae	Gryllotalpicola	Gryllotalpicola protaetiae	2DFW10M-5	NA	3.6778	3546						1
347	1389489	Bacteria	Actinobacteria	Actinomycetia	Micrococcales	Microbacteriaceae	Leifsonia	Leifsonia xyli	DSM 46306	Gram Positive	2.68642	2251						1
348	2714933	Bacteria	Actinobacteria	Actinomycetia	Micrococcales	Microbacteriaceae	Leucobacter	Leucobacter coleopterorum	HDW9A	NA	3.21555	2419						1
349	683042	Bacteria	Actinobacteria	Actinomycetia	Micrococcales	Microbacteriaceae	Leucobacter	Leucobacter denitrificans	KACC 14055	NA	2.4043	2206						1
350	2714934	Bacteria	Actinobacteria	Actinomycetia	Micrococcales	Microbacteriaceae	Leucobacter	Leucobacter insecticola	HDW9B	NA	2.9164	2364						1
351	1935379	Bacteria	Actinobacteria	Actinomycetia	Micrococcales	Microbacteriaceae	Leucobacter	Leucobacter muris	DSM 101948	NA	3.21198	2817						1
352	1784719	Bacteria	Actinobacteria	Actinomycetia	Micrococcales	Microbacteriaceae	Leucobacter	Leucobacter triazinivorans	JW-1	Gram Positive	3.47881	3033						1
353	2714935	Bacteria	Actinobacteria	Actinomycetia	Micrococcales	Microbacteriaceae	Leucobacter	Leucobacter viscericola	HDW9C	NA	3.69713	3164						1
354	674079	Bacteria	Actinobacteria	Actinomycetia	Micrococcales	Microbacteriaceae	Marisediminicola	Marisediminicola antarctica	ZS314	Gram Positive	3.35261	3039						1
355	936337	Bacteria	Actinobacteria	Actinomycetia	Micrococcales	Microbacteriaceae	Microbacterium	Microbacterium amylolyticum	DSM 24221	Gram Positive	2.58834	2363						1
356	36805	Bacteria	Actinobacteria	Actinomycetia	Micrococcales	Microbacteriaceae	Microbacterium	Microbacterium aurum	KACC 15219	Gram Positive	3.42489	3145						1
357	2614638	Bacteria	Actinobacteria	Actinomycetia	Micrococcales	Microbacteriaceae	Microbacterium	Microbacterium caowuchunii	ST-M6	NA	3.26272	3000						1
358	2769067	Bacteria	Actinobacteria	Actinomycetia	Micrococcales	Microbacteriaceae	Microbacterium	Microbacterium chengjingii	HY60	NA	3.62251	3422						1
359	84292	Bacteria	Actinobacteria	Actinomycetia	Micrococcales	Microbacteriaceae	Microbacterium	Microbacterium chocolatum	SIT 101	Gram Positive	3.16863	2913						1
360	1526412	Bacteria	Actinobacteria	Actinomycetia	Micrococcales	Microbacteriaceae	Microbacterium	Microbacterium endophyticum	DSM 27099	Gram Positive	2.91611	2681						1
361	2708079	Bacteria	Actinobacteria	Actinomycetia	Micrococcales	Microbacteriaceae	Microbacterium	Microbacterium fandaimingii	HY82	NA	3.62216	3421						1
362	104336	Bacteria	Actinobacteria	Actinomycetia	Micrococcales	Microbacteriaceae	Microbacterium	Microbacterium foliorum	NRRL B-24224	Gram Positive	3.56814	3298						1
363	162426	Bacteria	Actinobacteria	Actinomycetia	Micrococcales	Microbacteriaceae	Microbacterium	Microbacterium hominis	1094	Gram Positive	3.47567	3204						1
364	1072463	Bacteria	Actinobacteria	Actinomycetia	Micrococcales	Microbacteriaceae	Microbacterium	Microbacterium lemovicicum	Viu22	Gram Positive	3.55565	3262						1
365	2614639	Bacteria	Actinobacteria	Actinomycetia	Micrococcales	Microbacteriaceae	Microbacterium	Microbacterium lushaniae	L-031	NA	3.65016	3411						1
366	273677	Bacteria	Actinobacteria	Actinomycetia	Micrococcales	Microbacteriaceae	Microbacterium	Microbacterium oleivorans	A9	Gram Positive	2.99675	2843						2
367	743009	Bacteria	Actinobacteria	Actinomycetia	Micrococcales	Microbacteriaceae	Microbacterium	Microbacterium oryzae	MB-10	NA	3.04088	2771				1		1
368	82380	Bacteria	Actinobacteria	Actinomycetia	Micrococcales	Microbacteriaceae	Microbacterium	Microbacterium oxydans	HG3	Gram Positive	3.90689	3675						1
369	199592	Bacteria	Actinobacteria	Actinomycetia	Micrococcales	Microbacteriaceae	Microbacterium	Microbacterium paraoxydans	DSM 15019	NA	3.55231	3396						1
370	2509458	Bacteria	Actinobacteria	Actinomycetia	Micrococcales	Microbacteriaceae	Microbacterium	Microbacterium protaetiae	DFW100M-13	Gram Positive	3.79048	3447						1
371	370764	Bacteria	Actinobacteria	Actinomycetia	Micrococcales	Microbacteriaceae	Microbacterium	Microbacterium pygmaeum	DSM 23142	NA	3.66867	3412						1
372	69362	Bacteria	Actinobacteria	Actinomycetia	Micrococcales	Microbacteriaceae	Microbacterium	Microbacterium schleiferi	A32-1	NA	3.29666	2823						1
373	904291	Bacteria	Actinobacteria	Actinomycetia	Micrococcales	Microbacteriaceae	Microbacterium	Microbacterium sediminis	YLB-01	Gram Positive	2.91986	2741						1
374	2541726	Bacteria	Actinobacteria	Actinomycetia	Micrococcales	Microbacteriaceae	Microbacterium	Microbacterium wangchenii	dk512	Gram Positive	3.82828	3654						1
375	412690	Bacteria	Actinobacteria	Actinomycetia	Micrococcales	Microbacteriaceae	Microterricola	Microterricola viridarii	DSM 21772	Gram Positive	3.83782	3460						1
376	2079792	Bacteria	Actinobacteria	Actinomycetia	Micrococcales	Microbacteriaceae	Mycetocola	Mycetocola zhujimingii	449 = CGMCC 1.16372	NA	3.19365	2973						1
377	1159327	Bacteria	Actinobacteria	Actinomycetia	Micrococcales	Microbacteriaceae	Pontimonas	Pontimonas salivibrio	CL-TW6	Gram Positive	1.76081	1681						1
378	2419774	Bacteria	Actinobacteria	Actinomycetia	Micrococcales	Microbacteriaceae	Protaetiibacter	Protaetiibacter intestinalis	2DFWR-13	Gram Positive	3.09711	2873						1
379	2592654	Bacteria	Actinobacteria	Actinomycetia	Micrococcales	Microbacteriaceae	Protaetiibacter	Protaetiibacter larvae	KACC 19322	NA	2.55789	2376						1
380	110937	Bacteria	Actinobacteria	Actinomycetia	Micrococcales	Microbacteriaceae	Rathayibacter	Rathayibacter festucae	VKM Ac-2802	Gram Positive	4.31639	3900						1
381	59737	Bacteria	Actinobacteria	Actinomycetia	Micrococcales	Microbacteriaceae	Rathayibacter	Rathayibacter iranicus	NCCPB 2253	Gram Positive	3.43689	3165						1
382	33887	Bacteria	Actinobacteria	Actinomycetia	Micrococcales	Microbacteriaceae	Rathayibacter	Rathayibacter rathayi	DSM 7485	Gram Positive	3.10389	2885						1
383	1671680	Bacteria	Actinobacteria	Actinomycetia	Micrococcales	Microbacteriaceae	Rathayibacter	Rathayibacter tanaceti	VKM Ac-2761	Gram Positive	3.21412	2960				1		1
384	145458	Bacteria	Actinobacteria	Actinomycetia	Micrococcales	Microbacteriaceae	Rathayibacter	Rathayibacter toxicus	WAC7056	Gram Positive	2.33394	2092						1
385	33888	Bacteria	Actinobacteria	Actinomycetia	Micrococcales	Microbacteriaceae	Rathayibacter	Rathayibacter tritici	NCPPB 1953	Gram Positive	3.35468	3067						1
386	535712	Bacteria	Actinobacteria	Actinomycetia	Micrococcales	Microbacteriaceae	Rhodoluna	Candidatus Rhodoluna planktonica	MWH-Dar1	NA	1.42451	1347						1
387	529884	Bacteria	Actinobacteria	Actinomycetia	Micrococcales	Microbacteriaceae	Rhodoluna	Rhodoluna lacicola	MWH-Ta8	Gram Positive	1.43043	1357						1
388	232537	Bacteria	Actinobacteria	Actinomycetia	Micrococcales	Microbacteriaceae	Rhodoluna	Rhodoluna limnophila	1B-Mac	NA	1.42425	1340						1
389	37921	Bacteria	Actinobacteria	Actinomycetia	Micrococcales	Micrococcaceae	Arthrobacter	Arthrobacter agilis	NCTC2676_1	NA	3.26146	2927						1
390	656366	Bacteria	Actinobacteria	Actinomycetia	Micrococcales	Micrococcaceae	Arthrobacter	Arthrobacter alpinus	A3	Gram Positive	4.45829	3914						1
391	37928	Bacteria	Actinobacteria	Actinomycetia	Micrococcales	Micrococcaceae	Arthrobacter	Arthrobacter crystallopoietes	DSM 20117	Gram Positive	5.0327	4495						1
392	2211210	Bacteria	Actinobacteria	Actinomycetia	Micrococcales	Micrococcaceae	Arthrobacter	Arthrobacter dokdonellae	-	Gram Positive	4.53075	3854						1
393	861360	Bacteria	Actinobacteria	Actinomycetia	Micrococcales	Micrococcaceae	Glutamicibacter	Glutamicibacter arilaitensis	Re117	Gram Positive	3.91819	3475						1
394	162496	Bacteria	Actinobacteria	Actinomycetia	Micrococcales	Micrococcaceae	Glutamicibacter	Glutamicibacter creatinolyticus	LGCM 259	Gram Positive	3.30913	2917					1	1
395	1933880	Bacteria	Actinobacteria	Actinomycetia	Micrococcales	Micrococcaceae	Glutamicibacter	Glutamicibacter halophytocola	KLBMP 5180	Gram Positive	3.91842	3544				1	1	1
396	1775880	Bacteria	Actinobacteria	Actinomycetia	Micrococcales	Micrococcaceae	Glutamicibacter	Glutamicibacter mishrai	S5-52	NA	3.57075	3221					1	1
397	37929	Bacteria	Actinobacteria	Actinomycetia	Micrococcales	Micrococcaceae	Glutamicibacter	Glutamicibacter nicotianae	OTC-16	Gram Positive	3.79772	3428				1		1
398	37930	Bacteria	Actinobacteria	Actinomycetia	Micrococcales	Micrococcaceae	Glutamicibacter	Glutamicibacter protophormiae	R912	NA	3.93392	3539				1	1	1
399	446860	Bacteria	Actinobacteria	Actinomycetia	Micrococcales	Micrococcaceae	Kocuria	Kocuria flava	HO-9041	Gram Positive	3.63834	3150						1
400	1049583	Bacteria	Actinobacteria	Actinomycetia	Micrococcales	Micrococcaceae	Kocuria	Kocuria indica	CE7	Gram Positive	2.8426	2396						1
401	71999	Bacteria	Actinobacteria	Actinomycetia	Micrococcales	Micrococcaceae	Kocuria	Kocuria palustris	MU14/1	Gram Positive	2.85445	2423						1
402	388357	Bacteria	Actinobacteria	Actinomycetia	Micrococcales	Micrococcaceae	Kocuria	Kocuria turfanensis	HO-9042	NA	4.15964	3684						1
403	1270	Bacteria	Actinobacteria	Actinomycetia	Micrococcales	Micrococcaceae	Micrococcus	Micrococcus luteus	CW.Ay	Gram Positive	2.54376	2231						1
404	556325	Bacteria	Actinobacteria	Actinomycetia	Micrococcales	Micrococcaceae	Neomicrococcus	Neomicrococcus aestuarii	B18	Gram Positive	2.66784	2324						1
405	37931	Bacteria	Actinobacteria	Actinomycetia	Micrococcales	Micrococcaceae	Paenarthrobacter	Paenarthrobacter ureafaciens	CZY1	NA	4.40276	3885						1
406	452863	Bacteria	Actinobacteria	Actinomycetia	Micrococcales	Micrococcaceae	Pseudarthrobacter	Pseudarthrobacter chlorophenolicus	A6	Gram Positive	4.98087	4525						1
407	728066	Bacteria	Actinobacteria	Actinomycetia	Micrococcales	Micrococcaceae	Pseudarthrobacter	Pseudarthrobacter equi	IMMIB L-1606	NA	4.45918	3947						1
408	2697569	Bacteria	Actinobacteria	Actinomycetia	Micrococcales	Micrococcaceae	Pseudarthrobacter	Pseudarthrobacter psychrotolerans	YJ56	NA	5.17067	4296						1
409	1618207	Bacteria	Actinobacteria	Actinomycetia	Micrococcales	Micrococcaceae	Psychromicrobium	Psychromicrobium lacuslunae	IHBB 11108	Gram Positive	3.59943	3309						1
410	288705	Bacteria	Actinobacteria	Actinomycetia	Micrococcales	Micrococcaceae	Renibacterium	Renibacterium salmoninarum	ATCC 33209	Gram Positive	3.15525	2722						1
411	172042	Bacteria	Actinobacteria	Actinomycetia	Micrococcales	Micrococcaceae	Rothia	Rothia aeria	NCTC10207	Gram Positive	2.70781	2307						1
412	169480	Bacteria	Actinobacteria	Actinomycetia	Micrococcales	Micrococcaceae	Rothia	Rothia amarae	KJZ-9	NA	2.48388	2215						1
413	762948	Bacteria	Actinobacteria	Actinomycetia	Micrococcales	Micrococcaceae	Rothia	Rothia dentocariosa	ATCC 17931	Gram Positive	2.50603	2059						1
414	85336	Bacteria	Actinobacteria	Actinomycetia	Micrococcales	Micrococcaceae	Rothia	Rothia nasimurium	E1706032	NA	2.52622	2212						1
415	396015	Bacteria	Actinobacteria	Actinomycetia	Micrococcales	Micrococcaceae	Rothia	Rothia terrae	KJZ-14	NA	2.66002	2315						1
416	1288636	Bacteria	Actinobacteria	Actinomycetia	Micrococcales	Ornithinimicrobiaceae	Ornithinimicrobium	Ornithinimicrobium flavum	CPCC 203535	Gram Positive	3.71291	3164						3
417	2593973	Bacteria	Actinobacteria	Actinomycetia	Micrococcales	Ornithinimicrobiaceae	Ornithinimicrobium	Ornithinimicrobium pratense	W204	NA	3.53941	3135						2
418	767452	Bacteria	Actinobacteria	Actinomycetia	Micrococcales	Ornithinimicrobiaceae	Serinicoccus	Serinicoccus chungangensis	CCUG 59777	Gram Positive	3.46344	3034						3
419	1758689	Bacteria	Actinobacteria	Actinomycetia	Micrococcales	Ornithinimicrobiaceae	Serinicoccus	Serinicoccus hydrothermalis	JLT9	NA	3.59739	3307				1		3
420	1710	Bacteria	Actinobacteria	Actinomycetia	Micrococcales	Promicromonosporaceae	Cellulosimicrobium	Cellulosimicrobium cellulans	ORNL-0100	Gram Positive	4.41161	3907						2
421	1300344	Bacteria	Actinobacteria	Actinomycetia	Micrococcales	Promicromonosporaceae	Isoptericola	Isoptericola dokdonensis	DS-3	Gram Positive	3.82697	3388						2
422	743718	Bacteria	Actinobacteria	Actinomycetia	Micrococcales	Promicromonosporaceae	Isoptericola	Isoptericola variabilis	225	Gram Positive	3.30774	2936						2
423	2509459	Bacteria	Actinobacteria	Actinomycetia	Micrococcales	Promicromonosporaceae	Xylanimonas	Xylanimonas allomyrinae	2JSPR-7	Gram Positive	3.84864	3143						1
424	446471	Bacteria	Actinobacteria	Actinomycetia	Micrococcales	Promicromonosporaceae	Xylanimonas	Xylanimonas cellulosilytica	DSM 15894	Gram Positive	3.83138	3419						2
425	2779775	Bacteria	Actinobacteria	Actinomycetia	Micrococcales	Ruaniaceae	Ruania	Ruania alkalisoli	RN3S43	NA	4.44869	3866						2
426	446469	Bacteria	Actinobacteria	Actinomycetia	Micrococcales	Sanguibacteraceae	Sanguibacter	Sanguibacter keddieii	DSM 10542	Gram Positive	4.25341	3684						2
427	218496	Bacteria	Actinobacteria	Actinomycetia	Micrococcales	Tropherymataceae	Tropheryma	Tropheryma whipplei	TW08/27	Gram Positive	0.925938	827						1
428	1133546	Bacteria	Actinobacteria	Actinomycetia	Micrococcales		Luteimicrobium	Luteimicrobium xylanilyticum	HY-24	Gram Positive	4.20828	3639						1
429	390989	Bacteria	Actinobacteria	Actinomycetia	Micromonosporales	Micromonosporaceae	Actinocatenispora	Actinocatenispora sera	NBRC 101916	NA	7.04424	6402					1	3
430	227318	Bacteria	Actinobacteria	Actinomycetia	Micromonosporales	Micromonosporaceae	Actinocatenispora	Actinocatenispora thailandica	NBRC 105041	NA	7.42669	6472						3
431	113562	Bacteria	Actinobacteria	Actinomycetia	Micromonosporales	Micromonosporaceae	Actinoplanes	Actinoplanes derwentensis	DSM 43941	NA	10.6542	9248						4
432	1246995	Bacteria	Actinobacteria	Actinomycetia	Micromonosporales	Micromonosporaceae	Actinoplanes	Actinoplanes friuliensis	DSM 7358	Gram Positive	9.37607	8533						3
433	122358	Bacteria	Actinobacteria	Actinomycetia	Micromonosporales	Micromonosporaceae	Actinoplanes	Actinoplanes ianthinogenes	NBRC 13996	NA	9.89781	8818						3
434	512565	Bacteria	Actinobacteria	Actinomycetia	Micromonosporales	Micromonosporaceae	Actinoplanes	Actinoplanes missouriensis	431	Gram Positive	8.77347	7960						3
435	457423	Bacteria	Actinobacteria	Actinomycetia	Micromonosporales	Micromonosporaceae	Actinoplanes	Actinoplanes teichomyceticus	ATCC 31121	Gram Positive	8.28715	7025						3
436	53362	Bacteria	Actinobacteria	Actinomycetia	Micromonosporales	Micromonosporaceae	Dactylosporangium	Dactylosporangium vinaceum	NRRL B-16297	NA	11.9599	10528						3
437	644283	Bacteria	Actinobacteria	Actinomycetia	Micromonosporales	Micromonosporaceae	Micromonospora	Micromonospora aurantiaca	ATCC 27029	NA	7.02556	6207						3
438	261654	Bacteria	Actinobacteria	Actinomycetia	Micromonosporales	Micromonosporaceae	Micromonospora	Micromonospora auratinigra	DSM 44815	NA	6.7586	6011						3
439	47853	Bacteria	Actinobacteria	Actinomycetia	Micromonosporales	Micromonosporaceae	Micromonospora	Micromonospora carbonacea	aurantiaca	NA	7.52834	6143						3
440	356851	Bacteria	Actinobacteria	Actinomycetia	Micromonosporales	Micromonosporaceae	Micromonospora	Micromonospora chokoriensis	DSM 45160	NA	6.89782	6041						3
441	285665	Bacteria	Actinobacteria	Actinomycetia	Micromonosporales	Micromonosporaceae	Micromonospora	Micromonospora coriariae	DSM 44875	NA	6.92979	6222						4
442	356852	Bacteria	Actinobacteria	Actinomycetia	Micromonosporales	Micromonosporaceae	Micromonospora	Micromonospora coxensis	DSM 45161	NA	6.76979	5855						3
443	2294034	Bacteria	Actinobacteria	Actinomycetia	Micromonosporales	Micromonosporaceae	Micromonospora	Micromonospora craniellae	LHW63014	NA	6.83993	5965						2
444	47857	Bacteria	Actinobacteria	Actinomycetia	Micromonosporales	Micromonosporaceae	Micromonospora	Micromonospora echinaurantiaca	DSM 43904	NA	7.20323	6389						3
445	47858	Bacteria	Actinobacteria	Actinomycetia	Micromonosporales	Micromonosporaceae	Micromonospora	Micromonospora echinofusca	DSM 43913	NA	7.00263	5893						2
446	1877	Bacteria	Actinobacteria	Actinomycetia	Micromonosporales	Micromonosporaceae	Micromonospora	Micromonospora echinospora	DSM 43816	NA	7.77559	6394						2
447	47865	Bacteria	Actinobacteria	Actinomycetia	Micromonosporales	Micromonosporaceae	Micromonospora	Micromonospora inositola	DSM 43819	NA	6.70809	6139						3
448	307121	Bacteria	Actinobacteria	Actinomycetia	Micromonosporales	Micromonosporaceae	Micromonospora	Micromonospora krabiensis	DSM 45344	NA	7.07484	6294						2
449	263358	Bacteria	Actinobacteria	Actinomycetia	Micromonosporales	Micromonosporaceae	Micromonospora	Micromonospora maris	AB-18-032	NA	6.73227	5857						2
450	299146	Bacteria	Actinobacteria	Actinomycetia	Micromonosporales	Micromonosporaceae	Micromonospora	Micromonospora narathiwatensis	DSM 45248	NA	6.61206	5712						3
451	47872	Bacteria	Actinobacteria	Actinomycetia	Micromonosporales	Micromonosporaceae	Micromonospora	Micromonospora purpureochromogenes	DSM 43821	NA	6.67423	5908						3
452	291594	Bacteria	Actinobacteria	Actinomycetia	Micromonosporales	Micromonosporaceae	Micromonospora	Micromonospora rifamycinica	DSM 44983	NA	7.01137	5725						3
453	299152	Bacteria	Actinobacteria	Actinomycetia	Micromonosporales	Micromonosporaceae	Micromonospora	Micromonospora siamensis	DSM 45097	NA	6.25022	5575						3
454	1914461	Bacteria	Actinobacteria	Actinomycetia	Micromonosporales	Micromonosporaceae	Micromonospora	Micromonospora terminaliae	DSM 101760	NA	6.74211	6159						3
455	479978	Bacteria	Actinobacteria	Actinomycetia	Micromonosporales	Micromonosporaceae	Micromonospora	Micromonospora tulbaghiae	CNY-010	NA	7.22847	6507						3
456	1881	Bacteria	Actinobacteria	Actinomycetia	Micromonosporales	Micromonosporaceae	Micromonospora	Micromonospora viridifaciens	DSM 43909	NA	7.07399	6168						2
457	709883	Bacteria	Actinobacteria	Actinomycetia	Micromonosporales	Micromonosporaceae	Micromonospora	Micromonospora zamorensis	DSM 45600	NA	7.09603	6261						3
458	1076124	Bacteria	Actinobacteria	Actinomycetia	Micromonosporales	Micromonosporaceae	Phytohabitans	Phytohabitans flavus	NBRC 107702	NA	9.607	7707						4
459	624315	Bacteria	Actinobacteria	Actinomycetia	Micromonosporales	Micromonosporaceae	Phytohabitans	Phytohabitans suffuscus	NBRC 105367	NA	10.1487	7984				1		3
460	338584	Bacteria	Actinobacteria	Actinomycetia	Micromonosporales	Micromonosporaceae	Polymorphospora	Polymorphospora rubra	NBRC 101157	NA	8.36521	6874						2
461	369723	Bacteria	Actinobacteria	Actinomycetia	Micromonosporales	Micromonosporaceae	Salinispora	Salinispora tropica	CNB-440	NA	5.18333	4505						2
462	479431	Bacteria	Actinobacteria	Actinomycetia	Nakamurellales	Nakamurellaceae	Nakamurella	Nakamurella multipartita	DSM 44233	Gram Positive	6.0603	5365						3
463	1090615	Bacteria	Actinobacteria	Actinomycetia	Nakamurellales	Nakamurellaceae	Nakamurella	Nakamurella panacisegetis	P4-7,KCTC 19426,CECT 7604	NA	5.01397	4426						4
464	117157	Bacteria	Actinobacteria	Actinomycetia	Propionibacteriales	Actinopolymorphaceae	Actinopolymorpha	Actinopolymorpha singaporensis	DSM 22024	NA	6.40367	5617						3
465	479435	Bacteria	Actinobacteria	Actinomycetia	Propionibacteriales	Kribbellaceae	Kribbella	Kribbella flavida	DSM 17836	Gram Positive	7.57949	6963						3
466	1544730	Bacteria	Actinobacteria	Actinomycetia	Propionibacteriales	Kribbellaceae	Kribbella	Kribbella qitaiheensis	SPB151	NA	8.15681	7138						1
467	2079793	Bacteria	Actinobacteria	Actinomycetia	Propionibacteriales	Nocardioidaceae	Aeromicrobium	Aeromicrobium chenweiae	592	NA	3.71774	3562						2
468	1736691	Bacteria	Actinobacteria	Actinomycetia	Propionibacteriales	Nocardioidaceae	Aeromicrobium	Aeromicrobium choanae	9H-4	NA	3.42203	3284						2
469	2041	Bacteria	Actinobacteria	Actinomycetia	Propionibacteriales	Nocardioidaceae	Aeromicrobium	Aeromicrobium erythreum	AR18	Gram Positive	3.62924	3390						3
470	585531	Bacteria	Actinobacteria	Actinomycetia	Propionibacteriales	Nocardioidaceae	Aeromicrobium	Aeromicrobium marinum	DSM 15272	NA	3.07984	6140						2
471	2662028	Bacteria	Actinobacteria	Actinomycetia	Propionibacteriales	Nocardioidaceae	Aeromicrobium	Aeromicrobium yanjiei	MF47	NA	3.68203	3502						2
472	546871	Bacteria	Actinobacteria	Actinomycetia	Propionibacteriales	Nocardioidaceae	Friedmanniella	Friedmanniella luteola	DSM 21741	NA	4.71761	4321						2
473	642780	Bacteria	Actinobacteria	Actinomycetia	Propionibacteriales	Nocardioidaceae	Marmoricola	Marmoricola scoriae	DSM 22127	NA	4.05858	3787						3
474	75385	Bacteria	Actinobacteria	Actinomycetia	Propionibacteriales	Nocardioidaceae	Micropruina	Micropruina glycogenica	1	NA	3.84468	3553						2
475	2712223	Bacteria	Actinobacteria	Actinomycetia	Propionibacteriales	Nocardioidaceae	Nocardioides	Nocardioides anomalus	HKS04	NA	5.12034	4933						2
476	160826	Bacteria	Actinobacteria	Actinomycetia	Propionibacteriales	Nocardioidaceae	Nocardioides	Nocardioides aquaticus	KCTC 9944	NA	4.58081	4303						2
477	200618	Bacteria	Actinobacteria	Actinomycetia	Propionibacteriales	Nocardioidaceae	Nocardioides	Nocardioides aromaticivorans	IC177	NA	5.24774	4949						2
478	1804624	Bacteria	Actinobacteria	Actinomycetia	Propionibacteriales	Nocardioidaceae	Nocardioides	Nocardioides baekrokdamisoli	KCTC 39748	Gram Positive	2.9653	2873						2
479	2558918	Bacteria	Actinobacteria	Actinomycetia	Propionibacteriales	Nocardioidaceae	Nocardioides	Nocardioides cynanchi	SB3-45	NA	3.99855	3818						4
480	1300347	Bacteria	Actinobacteria	Actinomycetia	Propionibacteriales	Nocardioidaceae	Nocardioides	Nocardioides dokdonensis	FR1436	Gram Positive	4.37671	4070						2
481	2760089	Bacteria	Actinobacteria	Actinomycetia	Propionibacteriales	Nocardioidaceae	Nocardioides	Nocardioides dongkuii	S-713	NA	4.20784	3999						2
482	2518370	Bacteria	Actinobacteria	Actinomycetia	Propionibacteriales	Nocardioidaceae	Nocardioides	Nocardioides euryhalodurans	MMS17-SY117	Gram Positive	4.01774	3864						3
483	449461	Bacteria	Actinobacteria	Actinomycetia	Propionibacteriales	Nocardioidaceae	Nocardioides	Nocardioides humi	DCY24	Gram Positive	6.22062	5761						2
484	433659	Bacteria	Actinobacteria	Actinomycetia	Propionibacteriales	Nocardioidaceae	Nocardioides	Nocardioides mesophilus	KACC 16243	NA	4.48862	4145						2
485	2714938	Bacteria	Actinobacteria	Actinomycetia	Propionibacteriales	Nocardioidaceae	Nocardioides	Nocardioides piscis	HDW12A	NA	3.78467	3511					1	2
486	2589074	Bacteria	Actinobacteria	Actinomycetia	Propionibacteriales	Nocardioidaceae	Nocardioides	Nocardioides sambongensis	KUDC 5002	NA	4.43429	3850						2
487	2518371	Bacteria	Actinobacteria	Actinomycetia	Propionibacteriales	Nocardioidaceae	Nocardioides	Nocardioides seonyuensis	MMS17-SY207-3	Gram Positive	3.97436	3799						2
488	1643322	Bacteria	Actinobacteria	Actinomycetia	Propionibacteriales	Nocardioidaceae	Nocardioides	Nocardioides ungokensis	LMG 28591	NA	4.62478	4094						4
489	2045	Bacteria	Actinobacteria	Actinomycetia	Propionibacteriales	Nocardioidaceae	Pimelobacter	Pimelobacter simplex	VKM Ac-2033D	Gram Positive	5.63736	5500						3
490	1748	Bacteria	Actinobacteria	Actinomycetia	Propionibacteriales	Propionibacteriaceae	Acidipropionibacterium	Acidipropionibacterium acidipropionici	ATCC 55737	Gram Positive	3.70719	3311						2
491	1749	Bacteria	Actinobacteria	Actinomycetia	Propionibacteriales	Propionibacteriaceae	Acidipropionibacterium	Acidipropionibacterium jensenii	FAM 19038	Gram Positive	2.99941	2570						2
492	2057246	Bacteria	Actinobacteria	Actinomycetia	Propionibacteriales	Propionibacteriaceae	Acidipropionibacterium	Acidipropionibacterium virtanenii	JS278	Gram Positive	3.43287	3044				1		2
493	1750	Bacteria	Actinobacteria	Actinomycetia	Propionibacteriales	Propionibacteriaceae	Arachnia	Arachnia propionica	NCTC12967	NA	3.40235	2956						2
494	1547448	Bacteria	Actinobacteria	Actinomycetia	Propionibacteriales	Propionibacteriaceae	Arachnia	Arachnia rubra	DSMZ 100122	NA	3.31696	2923						2
495	675864	Bacteria	Actinobacteria	Actinomycetia	Propionibacteriales	Propionibacteriaceae	Auraticoccus	Auraticoccus monumenti	MON 2.2	NA	4.46179	4050						2
496	2714937	Bacteria	Actinobacteria	Actinomycetia	Propionibacteriales	Propionibacteriaceae	Brevilactibacter	Brevilactibacter coleopterorum	HDW11	NA	3.6719	3285						2
497	1134454	Bacteria	Actinobacteria	Actinomycetia	Propionibacteriales	Propionibacteriaceae	Cutibacterium	Cutibacterium acnes	HL096PA1	Gram Positive	2.54977	2400						2
498	1170318	Bacteria	Actinobacteria	Actinomycetia	Propionibacteriales	Propionibacteriaceae	Cutibacterium	Cutibacterium avidum	44067	Gram Positive	2.52614	2186						2
499	33011	Bacteria	Actinobacteria	Actinomycetia	Propionibacteriales	Propionibacteriaceae	Cutibacterium	Cutibacterium granulosum	NCTC11865	NA	2.17524	1747						2
500	2559073	Bacteria	Actinobacteria	Actinomycetia	Propionibacteriales	Propionibacteriaceae	Cutibacterium	Cutibacterium modestum	F0672	NA	2.64921	2290						2
501	1032480	Bacteria	Actinobacteria	Actinomycetia	Propionibacteriales	Propionibacteriaceae	Microlunatus	Microlunatus phosphovorus	NM-1	NA	5.68312	5084						2
502	546874	Bacteria	Actinobacteria	Actinomycetia	Propionibacteriales	Propionibacteriaceae	Microlunatus	Microlunatus sagamiharensis	DSM 21743	NA	4.40529	4015						2
503	630515	Bacteria	Actinobacteria	Actinomycetia	Propionibacteriales	Propionibacteriaceae	Microlunatus	Microlunatus soli	DSM 21800	NA	6.73301	6037				1		2
504	556499	Bacteria	Actinobacteria	Actinomycetia	Propionibacteriales	Propionibacteriaceae	Propionibacterium	Propionibacterium acidifaciens	FDAARGOS_576	Gram Positive	3.07277	2526						3
505	119981	Bacteria	Actinobacteria	Actinomycetia	Propionibacteriales	Propionibacteriaceae	Propionibacterium	Propionibacterium australiense	NCTC13651	NA	3.04433	2620						3
506	1744	Bacteria	Actinobacteria	Actinomycetia	Propionibacteriales	Propionibacteriaceae	Propionibacterium	Propionibacterium freudenreichii	PFRJS14	Gram Positive	2.50719	2139						2
507	1332264	Bacteria	Actinobacteria	Actinomycetia	Propionibacteriales	Propionibacteriaceae	Tessaracoccus	Tessaracoccus aquimaris	NSG39	Gram Positive	3.9347	3464						3
508	1285901	Bacteria	Actinobacteria	Actinomycetia	Propionibacteriales	Propionibacteriaceae	Tessaracoccus	Tessaracoccus defluvii	JCM 17540	NA	3.86479	3297						2
509	399497	Bacteria	Actinobacteria	Actinomycetia	Propionibacteriales	Propionibacteriaceae	Tessaracoccus	Tessaracoccus flavescens	SST-39T	Gram Positive	3.65077	3404						2
510	1427523	Bacteria	Actinobacteria	Actinomycetia	Propionibacteriales	Propionibacteriaceae	Tessaracoccus	Tessaracoccus lapidicaptus	TLA_E	NA	3.2127	2884						2
511	2161816	Bacteria	Actinobacteria	Actinomycetia	Propionibacteriales	Propionibacteriaceae	Tessaracoccus	Tessaracoccus timonensis	Marseille-P5995	NA	2.759	2542						2
512	1612552	Bacteria	Actinobacteria	Actinomycetia	Pseudonocardiales	Pseudonocardiaceae	Actinoalloteichus	Actinoalloteichus fjordicus	ADI127-7	Gram Positive	7.12085	5832						3
513	1470176	Bacteria	Actinobacteria	Actinomycetia	Pseudonocardiales	Pseudonocardiaceae	Actinoalloteichus	Actinoalloteichus hoggarensis	DSM 45943	Gram Positive	6.60672	5280						3
514	340345	Bacteria	Actinobacteria	Actinomycetia	Pseudonocardiales	Pseudonocardiaceae	Actinoalloteichus	Actinoalloteichus hymeniacidonis	DSM 45092	Gram Positive	6.30639	5300					1	2
515	446462	Bacteria	Actinobacteria	Actinomycetia	Pseudonocardiales	Pseudonocardiaceae	Actinosynnema	Actinosynnema mirum	DSM 43827	Gram Positive	8.24814	6922						4
516	42197	Bacteria	Actinobacteria	Actinomycetia	Pseudonocardiales	Pseudonocardiaceae	Actinosynnema	Actinosynnema pretiosum	X47	Gram Positive	8.13157	6788						4
517	211114	Bacteria	Actinobacteria	Actinomycetia	Pseudonocardiales	Pseudonocardiaceae	Allokutzneria	Allokutzneria albata	DSM 44149	NA	8.56562	7816						2
518	2665642	Bacteria	Actinobacteria	Actinomycetia	Pseudonocardiales	Pseudonocardiaceae	Allosaccharopolyspora	Allosaccharopolyspora coralli	E2A	NA	4.83201	4391						2
519	1804986	Bacteria	Actinobacteria	Actinomycetia	Pseudonocardiales	Pseudonocardiaceae	Amycolatopsis	Amycolatopsis albispora	WP1	NA	9.12144	8298						3
520	208439	Bacteria	Actinobacteria	Actinomycetia	Pseudonocardiales	Pseudonocardiaceae	Amycolatopsis	Amycolatopsis japonica	MG417-CF17	Gram Positive	9.05386	8400						3
521	129921	Bacteria	Actinobacteria	Actinomycetia	Pseudonocardiales	Pseudonocardiaceae	Amycolatopsis	Amycolatopsis keratiniphila	HCCB10007	Gram Positive	8.98209	8132						2
522	1221524	Bacteria	Actinobacteria	Actinomycetia	Pseudonocardiales	Pseudonocardiaceae	Amycolatopsis	Amycolatopsis mediterranei	RB	Gram Positive	10.2469	9374						4
523	31958	Bacteria	Actinobacteria	Actinomycetia	Pseudonocardiales	Pseudonocardiaceae	Amycolatopsis	Amycolatopsis orientalis	B-37	Gram Positive	9.49099	8292						2
524	860235	Bacteria	Actinobacteria	Actinomycetia	Pseudonocardiales	Pseudonocardiaceae	Kibdelosporangium	Kibdelosporangium phytohabitans	KLBMP1111	NA	11.7598	10456						2
525	1449976	Bacteria	Actinobacteria	Actinomycetia	Pseudonocardiales	Pseudonocardiaceae	Kutzneria	Kutzneria albida	DSM 43870	Gram Positive	9.87493	8702				1		3
526	1586287	Bacteria	Actinobacteria	Actinomycetia	Pseudonocardiales	Pseudonocardiaceae	Lentzea	Lentzea guizhouensis	DHS C013	Gram Positive	9.99787	9215				1		4
527	530584	Bacteria	Actinobacteria	Actinomycetia	Pseudonocardiales	Pseudonocardiaceae	Prauserella	Prauserella marina	DSM 45268	Gram Positive	6.98641	6431						3
528	2074	Bacteria	Actinobacteria	Actinomycetia	Pseudonocardiales	Pseudonocardiaceae	Pseudonocardia	Pseudonocardia autotrophica	NBRC 12743	Gram Positive	7.53529	6886						4
529	2736640	Bacteria	Actinobacteria	Actinomycetia	Pseudonocardiales	Pseudonocardiaceae	Pseudonocardia	Pseudonocardia broussonetiae	Gen 01	NA	7.28744	6930						3
530	675635	Bacteria	Actinobacteria	Actinomycetia	Pseudonocardiales	Pseudonocardiaceae	Pseudonocardia	Pseudonocardia dioxanivorans	CB1190	Gram Positive	7.30399	6734						5
531	882081	Bacteria	Actinobacteria	Actinomycetia	Pseudonocardiales	Pseudonocardiaceae	Saccharomonospora	Saccharomonospora azurea	NA-128	NA	4.76385	4263						2
532	882082	Bacteria	Actinobacteria	Actinomycetia	Pseudonocardiales	Pseudonocardiaceae	Saccharomonospora	Saccharomonospora cyanea	NA-134	NA	5.4083	4996						2
533	928724	Bacteria	Actinobacteria	Actinomycetia	Pseudonocardiales	Pseudonocardiaceae	Saccharomonospora	Saccharomonospora glauca	K62	NA	4.56411	4182						2
534	882083	Bacteria	Actinobacteria	Actinomycetia	Pseudonocardiales	Pseudonocardiaceae	Saccharomonospora	Saccharomonospora marina	XMU15	NA	5.96559	5581						4
535	471857	Bacteria	Actinobacteria	Actinomycetia	Pseudonocardiales	Pseudonocardiaceae	Saccharomonospora	Saccharomonospora viridis	DSM 43017	NA	4.30835	3803						2
536	405948	Bacteria	Actinobacteria	Actinomycetia	Pseudonocardiales	Pseudonocardiaceae	Saccharopolyspora	Saccharopolyspora erythraea	NRRL 2338	NA	8.2128	7045						3
537	333966	Bacteria	Actinobacteria	Actinomycetia	Pseudonocardiales	Pseudonocardiaceae	Saccharopolyspora	Saccharopolyspora pogona	NRRL30141	NA	9.60818	8583						4
538	60894	Bacteria	Actinobacteria	Actinomycetia	Pseudonocardiales	Pseudonocardiaceae	Saccharopolyspora	Saccharopolyspora spinosa	CCTCC M206084	NA	8.87644	7485				1		3
539	1179773	Bacteria	Actinobacteria	Actinomycetia	Pseudonocardiales	Pseudonocardiaceae	Saccharothrix	Saccharothrix espanaensis	type strain: DSM 44229	NA	9.36065	8232				1		2
540	103733	Bacteria	Actinobacteria	Actinomycetia	Pseudonocardiales	Pseudonocardiaceae	Saccharothrix	Saccharothrix syringae	NRRL B-16468	Gram Positive	10.9296	9031						2
541	1891644	Bacteria	Actinobacteria	Actinomycetia	Sporichthyales	Sporichthyaceae	Epidermidibacterium	Epidermidibacterium keratini	EPI-7	Gram Positive	4.01881	3753						2
542	68173	Bacteria	Actinobacteria	Actinomycetia	Streptomycetales	Streptomycetaceae	Kitasatospora	Kitasatospora albolonga	YIM 101047	NA	8.02779	6721						3
543	452652	Bacteria	Actinobacteria	Actinomycetia	Streptomycetales	Streptomycetaceae	Kitasatospora	Kitasatospora setae	KM-6054	NA	8.78328	7415						2
544	2126346	Bacteria	Actinobacteria	Actinomycetia	Streptomycetales	Streptomycetaceae	Streptacidiphilus	Streptacidiphilus bronchialis	DSM 106435	NA	7.09021	5717					1	2
545	1886	Bacteria	Actinobacteria	Actinomycetia	Streptomycetales	Streptomycetaceae	Streptomyces	Streptomyces albidoflavus	J1074	Gram Positive	6.84165	5760						2
546	132473	Bacteria	Actinobacteria	Actinomycetia	Streptomycetales	Streptomycetaceae	Streptomyces	Streptomyces alboniger	ATCC 12461	Gram Positive	7.96279	6660						3
547	1642299	Bacteria	Actinobacteria	Actinomycetia	Streptomycetales	Streptomycetaceae	Streptomyces	Streptomyces alfalfae	XN-04	Gram Positive	8.27859	6879						3
548	278992	Bacteria	Actinobacteria	Actinomycetia	Streptomycetales	Streptomycetaceae	Streptomyces	Streptomyces ambofaciens	ATCC 23877	Gram Positive	8.3936	7185						3
549	2548456	Bacteria	Actinobacteria	Actinomycetia	Streptomycetales	Streptomycetaceae	Streptomyces	Streptomyces aquilus	GGCR-6	Gram Positive	10.394	9139						4
550	83291	Bacteria	Actinobacteria	Actinomycetia	Streptomycetales	Streptomycetaceae	Streptomyces	Streptomyces armeniacus	ATCC 15676	NA	8.08325	6709				1		3
551	1893	Bacteria	Actinobacteria	Actinomycetia	Streptomycetales	Streptomycetaceae	Streptomyces	Streptomyces atratus	SCSIO_ZH16	Gram Positive	9.64129	7799				1		2
552	1160718	Bacteria	Actinobacteria	Actinomycetia	Streptomycetales	Streptomycetaceae	Streptomyces	Streptomyces auratus	AGR0001	NA	7.90145	6517						2
553	227882	Bacteria	Actinobacteria	Actinomycetia	Streptomycetales	Streptomycetaceae	Streptomyces	Streptomyces avermitilis	MA-4680	Gram Positive	9.11989	7516						4
554	2710756	Bacteria	Actinobacteria	Actinomycetia	Streptomycetales	Streptomycetaceae	Streptomyces	Streptomyces bathyalis	ASO4wet	NA	7.37747	6219						4
555	2686304	Bacteria	Actinobacteria	Actinomycetia	Streptomycetales	Streptomycetaceae	Streptomyces	Streptomyces broussonetiae	T44	NA	9.73578	8312						3	1
556	2763006	Bacteria	Actinobacteria	Actinomycetia	Streptomycetales	Streptomycetaceae	Streptomyces	Streptomyces buecherae	AC541	NA	8.41683	6343						2
557	2184053	Bacteria	Actinobacteria	Actinomycetia	Streptomycetales	Streptomycetaceae	Streptomyces	Streptomyces cadmiisoli	ZFG47	NA	10.2393	8456						4
558	67351	Bacteria	Actinobacteria	Actinomycetia	Streptomycetales	Streptomycetaceae	Streptomyces	Streptomyces californicus	FDAARGOS_1209	NA	8.0317	6729				1		2
559	67282	Bacteria	Actinobacteria	Actinomycetia	Streptomycetales	Streptomycetaceae	Streptomyces	Streptomyces calvus	DSM 41452	NA	7.76658	6389						4
560	2014920	Bacteria	Actinobacteria	Actinomycetia	Streptomycetales	Streptomycetaceae	Streptomyces	Streptomyces capitiformicae	1H-SSA4	NA	10.9894	8988						5
561	1003195	Bacteria	Actinobacteria	Actinomycetia	Streptomycetales	Streptomycetaceae	Streptomyces	Streptomyces cattleya	NRRL 8057	Gram Positive	8.09255	6959						2
562	67258	Bacteria	Actinobacteria	Actinomycetia	Streptomycetales	Streptomycetaceae	Streptomyces	Streptomyces cavourensis	1AS2a	Gram Positive	7.60048	6260						3
563	1969	Bacteria	Actinobacteria	Actinomycetia	Streptomycetales	Streptomycetaceae	Streptomyces	Streptomyces chartreusis	ATCC 14922	Gram Positive	9.9121	8450						4
564	42881	Bacteria	Actinobacteria	Actinomycetia	Streptomycetales	Streptomycetaceae	Streptomyces	Streptomyces chromofuscus	DSM 40273	NA	7.48328	6314						5
565	67260	Bacteria	Actinobacteria	Actinomycetia	Streptomycetales	Streptomycetaceae	Streptomyces	Streptomyces cinereoruber	ATCC 19740	Gram Positive	7.51665	6447						2
566	1901	Bacteria	Actinobacteria	Actinomycetia	Streptomycetales	Streptomycetaceae	Streptomyces	Streptomyces clavuligerus	F1D7	Gram Positive	7.58808	6038						2
567	116188	Bacteria	Actinobacteria	Actinomycetia	Streptomycetales	Streptomycetaceae	Streptomyces	Streptomyces coeruleorubidus	ATCC 13740	Gram Positive	9.3357	8068						4
568	1214242	Bacteria	Actinobacteria	Actinomycetia	Streptomycetales	Streptomycetaceae	Streptomyces	Streptomyces collinus	Tu 365	Gram Positive	8.37729	6991						3
569	2496836	Bacteria	Actinobacteria	Actinomycetia	Streptomycetales	Streptomycetaceae	Streptomyces	Streptomyces cyaneochromogenes	MK-45	NA	10.6771	8962						6
570	477245	Bacteria	Actinobacteria	Actinomycetia	Streptomycetales	Streptomycetaceae	Streptomyces	Streptomyces cyaneogriseus	NMWT 1	Gram Positive	7.7624	6260						2
571	80860	Bacteria	Actinobacteria	Actinomycetia	Streptomycetales	Streptomycetaceae	Streptomyces	Streptomyces cyanogenus	S136	NA	8.7739	7296						3
572	1214101	Bacteria	Actinobacteria	Actinomycetia	Streptomycetales	Streptomycetaceae	Streptomyces	Streptomyces davaonensis	JCM 4913	NA	9.55595	8328						4
573	249567	Bacteria	Actinobacteria	Actinomycetia	Streptomycetales	Streptomycetaceae	Streptomyces	Streptomyces decoyicus	NRRL 2666	NA	8.63295	7197						2
574	2049881	Bacteria	Actinobacteria	Actinomycetia	Streptomycetales	Streptomycetaceae	Streptomyces	Streptomyces dengpaensis	XZHG99	Gram Positive	8.71017	7476						3
575	2662397	Bacteria	Actinobacteria	Actinomycetia	Streptomycetales	Streptomycetaceae	Streptomyces	Streptomyces fagopyri	QMT-28	NA	8.88033	7331						5
576	1413221	Bacteria	Actinobacteria	Actinomycetia	Streptomycetales	Streptomycetaceae	Streptomyces	Streptomyces ferrugineus	CCTCC AA2014009	NA	9.95909	8516						4
577	1977088	Bacteria	Actinobacteria	Actinomycetia	Streptomycetales	Streptomycetaceae	Streptomyces	Streptomyces ficellus	NRRL 8067	Gram Positive	7.07824	6177						3
578	1904616	Bacteria	Actinobacteria	Actinomycetia	Streptomycetales	Streptomycetaceae	Streptomyces	Streptomyces fodineus	TW1S1	Gram Positive	9.69895	8138						3
579	1616117	Bacteria	Actinobacteria	Actinomycetia	Streptomycetales	Streptomycetaceae	Streptomyces	Streptomyces formicae	KY5	Gram Positive	9.61187	7992						4
580	1319510	Bacteria	Actinobacteria	Actinomycetia	Streptomycetales	Streptomycetaceae	Streptomyces	Streptomyces fradiae	ATCC 10745	Gram Positive	6.72558	5545						3
581	68202	Bacteria	Actinobacteria	Actinomycetia	Streptomycetales	Streptomycetaceae	Streptomyces	Streptomyces fulvissimus	NA06532	Gram Positive	8.45258	7127				1		3
582	68203	Bacteria	Actinobacteria	Actinomycetia	Streptomycetales	Streptomycetaceae	Streptomyces	Streptomyces fungicidicus	TXX3120	Gram Positive	7.6675	6612						4
583	33899	Bacteria	Actinobacteria	Actinomycetia	Streptomycetales	Streptomycetaceae	Streptomyces	Streptomyces galilaeus	ATCC 14969	Gram Positive	7.75619	6739						4
584	66892	Bacteria	Actinobacteria	Actinomycetia	Streptomycetales	Streptomycetaceae	Streptomyces	Streptomyces gardneri	ATCC 15439	NA	9.0548	7796				1		3
585	553510	Bacteria	Actinobacteria	Actinomycetia	Streptomycetales	Streptomycetaceae	Streptomyces	Streptomyces gilvosporeus	F607	NA	8.4823	7202						4
586	68209	Bacteria	Actinobacteria	Actinomycetia	Streptomycetales	Streptomycetaceae	Streptomyces	Streptomyces globosus	LZH-48	Gram Positive	7.53575	6383					1	3
587	68210	Bacteria	Actinobacteria	Actinomycetia	Streptomycetales	Streptomycetaceae	Streptomyces	Streptomyces glomeroaurantiacus	JCM 4677	NA	9.42839	7806						5
588	68214	Bacteria	Actinobacteria	Actinomycetia	Streptomycetales	Streptomycetaceae	Streptomyces	Streptomyces griseochromogenes	ATCC 14511	Gram Positive	10.7647	9116						3
589	67304	Bacteria	Actinobacteria	Actinomycetia	Streptomycetales	Streptomycetaceae	Streptomyces	Streptomyces griseorubiginosus	0.3	Gram Positive	9.51238	8177						4
590	45398	Bacteria	Actinobacteria	Actinomycetia	Streptomycetales	Streptomycetaceae	Streptomyces	Streptomyces griseoviridis	F1-27	Gram Positive	8.96341	7425				1		3
591	455632	Bacteria	Actinobacteria	Actinomycetia	Streptomycetales	Streptomycetaceae	Streptomyces	Streptomyces griseus	NBRC 13350	Gram Positive	8.54593	6968						2
592	1176198	Bacteria	Actinobacteria	Actinomycetia	Streptomycetales	Streptomycetaceae	Streptomyces	Streptomyces harbinensis	NA02264	NA	5.80267	5085						2
593	67305	Bacteria	Actinobacteria	Actinomycetia	Streptomycetales	Streptomycetaceae	Streptomyces	Streptomyces hawaiiensis	ATCC 12236	NA	8.87693	7551						4
594	1077946	Bacteria	Actinobacteria	Actinomycetia	Streptomycetales	Streptomycetaceae	Streptomyces	Streptomyces hundungensis	BH38	Gram Positive	8.39304	7112						3
595	665007	Bacteria	Actinobacteria	Actinomycetia	Streptomycetales	Streptomycetaceae	Streptomyces	Streptomyces incarnatus	NRRL 8089	NA	8.89747	7661						3
596	1967	Bacteria	Actinobacteria	Actinomycetia	Streptomycetales	Streptomycetaceae	Streptomyces	Streptomyces kanamyceticus	ATCC 12853	Gram Positive	10.1339	8467						4
597	188770	Bacteria	Actinobacteria	Actinomycetia	Streptomycetales	Streptomycetaceae	Streptomyces	Streptomyces koyangensis	SCSIO 5802	Gram Positive	7.00153	5824						2
598	58340	Bacteria	Actinobacteria	Actinomycetia	Streptomycetales	Streptomycetaceae	Streptomyces	Streptomyces lavendulae	Del-LP	Gram Positive	8.03592	6884						2
599	1437453	Bacteria	Actinobacteria	Actinomycetia	Streptomycetales	Streptomycetaceae	Streptomyces	Streptomyces leeuwenhoekii	C34 (= DSM 42122 = NRRL B-24963)	NA	8.12249	6681						2
600	2717324	Bacteria	Actinobacteria	Actinomycetia	Streptomycetales	Streptomycetaceae	Streptomyces	Streptomyces liangshanensis	QMT-12	NA	7.71678	6472						4
601	1915	Bacteria	Actinobacteria	Actinomycetia	Streptomycetales	Streptomycetaceae	Streptomyces	Streptomyces lincolnensis	LC-G	Gram Positive	9.51364	8239						4
602	47763	Bacteria	Actinobacteria	Actinomycetia	Streptomycetales	Streptomycetaceae	Streptomyces	Streptomyces lydicus	GS93	Gram Positive	8.24318	6992						2
603	1223523	Bacteria	Actinobacteria	Actinomycetia	Streptomycetales	Streptomycetaceae	Streptomyces	Streptomyces mobaraensis	DSM 40847	NA	7.57409	6246						2
604	33900	Bacteria	Actinobacteria	Actinomycetia	Streptomycetales	Streptomycetaceae	Streptomyces	Streptomyces murinus	Am1	NA	8.53926	7304						2
605	1827580	Bacteria	Actinobacteria	Actinomycetia	Streptomycetales	Streptomycetaceae	Streptomyces	Streptomyces nigra	452	Gram Positive	7.64103	6704						3
606	28894	Bacteria	Actinobacteria	Actinomycetia	Streptomycetales	Streptomycetaceae	Streptomyces	Streptomyces nitrosporeus	ATCC 12769	NA	7.58156	6366						3
607	1352941	Bacteria	Actinobacteria	Actinomycetia	Streptomycetales	Streptomycetaceae	Streptomyces	Streptomyces niveus	NCIMB 11891	Gram Positive	8.72688	7421				1		4
608	40318	Bacteria	Actinobacteria	Actinomycetia	Streptomycetales	Streptomycetaceae	Streptomyces	Streptomyces nodosus	ZJB2016050	Gram Positive	7.62108	6369						3
609	66374	Bacteria	Actinobacteria	Actinomycetia	Streptomycetales	Streptomycetaceae	Streptomyces	Streptomyces nojiriensis	JCM 3382	NA	9.02292	7845						2
610	284034	Bacteria	Actinobacteria	Actinomycetia	Streptomycetales	Streptomycetaceae	Streptomyces	Streptomyces olivoreticuli	ATCC 31159	Gram Positive	8.80979	7194						3
611	2282738	Bacteria	Actinobacteria	Actinomycetia	Streptomycetales	Streptomycetaceae	Streptomyces	Streptomyces paludis	GSSD-12	NA	8.45485	6866						3
612	146923	Bacteria	Actinobacteria	Actinomycetia	Streptomycetales	Streptomycetaceae	Streptomyces	Streptomyces parvulus	2297	Gram Positive	7.76653	6773						4
613	2653200	Bacteria	Actinobacteria	Actinomycetia	Streptomycetales	Streptomycetaceae	Streptomyces	Streptomyces phaeolivaceus	GY16	NA	10.1754	8563						4	1
614	58346	Bacteria	Actinobacteria	Actinomycetia	Streptomycetales	Streptomycetaceae	Streptomyces	Streptomyces platensis	ATCC 23948	Gram Positive	8.50101	7082						2
615	1355015	Bacteria	Actinobacteria	Actinomycetia	Streptomycetales	Streptomycetaceae	Streptomyces	Streptomyces pluripotens	MUSC 135	Gram Positive	7.34607	6089						4
616	67345	Bacteria	Actinobacteria	Actinomycetia	Streptomycetales	Streptomycetaceae	Streptomyces	Streptomyces prasinus	ATCC 13879	Gram Positive	7.64759	6244						3
617	1169025	Bacteria	Actinobacteria	Actinomycetia	Streptomycetales	Streptomycetaceae	Streptomyces	Streptomyces pratensis	S10	Gram Positive	8.28147	6668						4
618	38300	Bacteria	Actinobacteria	Actinomycetia	Streptomycetales	Streptomycetaceae	Streptomyces	Streptomyces pristinaespiralis	HCCB 10218	NA	8.53259	7122						4
619	1783515	Bacteria	Actinobacteria	Actinomycetia	Streptomycetales	Streptomycetaceae	Streptomyces	Streptomyces qaidamensis	S10	Gram Positive	9.08337	7739						4
620	2599401	Bacteria	Actinobacteria	Actinomycetia	Streptomycetales	Streptomycetaceae	Streptomyces	Streptomyces qinzhouensis	SSL-25	Gram Positive	8.14648	6374				1		3
621	173860	Bacteria	Actinobacteria	Actinomycetia	Streptomycetales	Streptomycetaceae	Streptomyces	Streptomyces rectiverticillatus	B15-08	NA	7.67924	6323						3
622	1265868	Bacteria	Actinobacteria	Actinomycetia	Streptomycetales	Streptomycetaceae	Streptomyces	Streptomyces rimosus	ATCC 10970	Gram Positive	9.64389	8130						4
623	1352936	Bacteria	Actinobacteria	Actinomycetia	Streptomycetales	Streptomycetaceae	Streptomyces	Streptomyces roseochromogenus	DS 12.976	NA	9.78226	17101						4
624	680198	Bacteria	Actinobacteria	Actinomycetia	Streptomycetales	Streptomycetaceae	Streptomyces	Streptomyces scabiei	87.22	Gram Positive	10.1487	8475						4
625	73044	Bacteria	Actinobacteria	Actinomycetia	Streptomycetales	Streptomycetaceae	Streptomyces	Streptomyces seoulensis	KCTC 9819	Gram Positive	6.42624	5681						3
626	1929477	Bacteria	Actinobacteria	Actinomycetia	Streptomycetales	Streptomycetaceae	Streptomyces	Streptomyces solisilvae	HNM0141	NA	11.6395	8818						2
627	68270	Bacteria	Actinobacteria	Actinomycetia	Streptomycetales	Streptomycetaceae	Streptomyces	Streptomyces spectabilis	ATCC 27465	NA	9.80716	7987						3
628	36818	Bacteria	Actinobacteria	Actinomycetia	Streptomycetales	Streptomycetaceae	Streptomyces	Streptomyces subrutilus	ATCC 27467	Gram Positive	7.60497	6476						2
629	463191	Bacteria	Actinobacteria	Actinomycetia	Streptomycetales	Streptomycetaceae	Streptomyces	Streptomyces sviceus	ATCC 29083	NA	9.31349	7616						4
630	2174846	Bacteria	Actinobacteria	Actinomycetia	Streptomycetales	Streptomycetaceae	Streptomyces	Streptomyces tirandamycinicus	HNM0039	Gram Positive	7.28949	5930				1		3
631	83656	Bacteria	Actinobacteria	Actinomycetia	Streptomycetales	Streptomycetaceae	Streptomyces	Streptomyces tsukubensis	NRRL 18488	Gram Positive	8.01955	6343				1		3
632	68278	Bacteria	Actinobacteria	Actinomycetia	Streptomycetales	Streptomycetaceae	Streptomyces	Streptomyces tuirus	JCM 4255	NA	7.561	6597						4
633	54571	Bacteria	Actinobacteria	Actinomycetia	Streptomycetales	Streptomycetaceae	Streptomyces	Streptomyces venezuelae	ATCC 21113	Gram Positive	7.8938	6857						2
634	362257	Bacteria	Actinobacteria	Actinomycetia	Streptomycetales	Streptomycetaceae	Streptomyces	Streptomyces vietnamensis	GIM4.0001	Gram Positive	9.15378	7910						2
635	1960	Bacteria	Actinobacteria	Actinomycetia	Streptomycetales	Streptomycetaceae	Streptomyces	Streptomyces vinaceus	ATCC 27476	Gram Positive	7.67351	6672						2
636	1935	Bacteria	Actinobacteria	Actinomycetia	Streptomycetales	Streptomycetaceae	Streptomyces	Streptomyces violaceoruber	S21	Gram Positive	7.91605	6577				1		2
637	665577	Bacteria	Actinobacteria	Actinomycetia	Streptomycetales	Streptomycetaceae	Streptomyces	Streptomyces viridosporus	ATCC 39115	NA	7.28054	6219						4
638	408015	Bacteria	Actinobacteria	Actinomycetia	Streptomycetales	Streptomycetaceae	Streptomyces	Streptomyces xiamenensis	318	Gram Positive	5.9614	5160						2
639	1038929	Bacteria	Actinobacteria	Actinomycetia	Streptomycetales	Streptomycetaceae	Streptomyces	Streptomyces xinghaiensis	S187	Gram Positive	7.13789	5828						3
640	155177	Bacteria	Actinobacteria	Actinomycetia	Streptomycetales	Streptomycetaceae	Streptomyces	Streptomyces yatensis	DSM 41771	NA	10.3604	8291						3
641	2014	Bacteria	Actinobacteria	Actinomycetia	Streptosporangiales	Nocardiopsaceae	Nocardiopsis	Nocardiopsis dassonvillei	NCTC10488	Gram Positive	6.54127	5443						3
642	1235441	Bacteria	Actinobacteria	Actinomycetia	Streptosporangiales	Nocardiopsaceae	Nocardiopsis	Nocardiopsis gilva	YIM 90087	Gram Positive	6.14215	5233						3
643	2021	Bacteria	Actinobacteria	Actinomycetia	Streptosporangiales	Nocardiopsaceae	Thermobifida	Thermobifida fusca	UPMC 901	Gram Positive	3.76093	3193					1	2
644	1122611	Bacteria	Actinobacteria	Actinomycetia	Streptosporangiales	Streptosporangiaceae	Nonomuraea	Nonomuraea coxensis	DSM 45129	NA	9.07395	8325						4
645	2656914	Bacteria	Actinobacteria	Actinomycetia	Streptosporangiales	Streptosporangiaceae	Nonomuraea	Nonomuraea nitratireducens	WYY166	NA	11.2732	9981						5
646	479432	Bacteria	Actinobacteria	Actinomycetia	Streptosporangiales	Streptosporangiaceae	Streptosporangium	Streptosporangium roseum	DSM 43021	NA	10.3695	9029						2
647	2006	Bacteria	Actinobacteria	Actinomycetia	Streptosporangiales	Streptosporangiaceae	Thermobispora	Thermobispora bispora	ZC4	NA	4.38684	3674				2		2
648	46165	Bacteria	Actinobacteria	Actinomycetia	Streptosporangiales	Thermomonosporaceae	Actinomadura	Actinomadura verrucosospora	NRRL:B18236	NA	10.2146	9025						2
649	1411117	Bacteria	Actinobacteria	Actinomycetia	Streptosporangiales	Thermomonosporaceae	Thermomonospora	Thermomonospora amylolytica	YIM 77502	NA	6.80014	6050						2
650	471852	Bacteria	Actinobacteria	Actinomycetia	Streptosporangiales	Thermomonosporaceae	Thermomonospora	Thermomonospora curvata	DSM 43183	NA	5.63902	4832						2
651	521095	Bacteria	Actinobacteria	Coriobacteriia	Coriobacteriales	Atopobiaceae	Lancefieldella	Lancefieldella parvulum	DSM 20469	NA	1.54381	1351						1
652	1805478	Bacteria	Actinobacteria	Coriobacteriia	Coriobacteriales	Atopobiaceae	Olsenella	Olsenella timonensis	Marseille-P2300	NA	2.17674	1924						1
653	633147	Bacteria	Actinobacteria	Coriobacteriia	Coriobacteriales	Atopobiaceae	Olsenella	Olsenella uli	DSM 7084	Gram Positive	2.0519	1743						1
654	604330	Bacteria	Actinobacteria	Coriobacteriia	Coriobacteriales	Atopobiaceae	Parafannyhessea	Parafannyhessea umbonata	DSM 22620	NA	2.35319	2024						1
655	2003188	Bacteria	Actinobacteria	Coriobacteriia	Coriobacteriales	Atopobiaceae	Parolsenella	Parolsenella catena	JCM 31932	Gram Positive	1.79669	1548						1
656	1871022	Bacteria	Actinobacteria	Coriobacteriia	Coriobacteriales	Atopobiaceae	Parolsenella	Parolsenella massiliensis	Marseille-P3237	NA	2.00931	1738						1
657	74426	Bacteria	Actinobacteria	Coriobacteriia	Coriobacteriales	Coriobacteriaceae	Collinsella	Collinsella aerofaciens	indica	Gram Positive	2.30635	1904						1
658	700015	Bacteria	Actinobacteria	Coriobacteriia	Coriobacteriales	Coriobacteriaceae	Coriobacterium	Coriobacterium glomerans	PW2	Gram Positive	2.11568	1776						1
659	1384484	Bacteria	Actinobacteria	Coriobacteriia	Eggerthellales	Eggerthellaceae	Adlercreutzia	Adlercreutzia equolifaciens	DSM 19450	Gram Positive	2.86253	2262						1
660	1870985	Bacteria	Actinobacteria	Coriobacteriia	Eggerthellales	Eggerthellaceae	Arabia	Arabia massiliensis	MGYG-HGUT-02413	NA	3.37791	2803						2
661	1531429	Bacteria	Actinobacteria	Coriobacteriia	Eggerthellales	Eggerthellaceae	Berryella	Berryella intestinalis	68-1-3	NA	1.96709	1660						1
662	469378	Bacteria	Actinobacteria	Coriobacteriia	Eggerthellales	Eggerthellaceae	Cryptobacterium	Cryptobacterium curtum	DSM 15641	Gram Positive	1.6178	1337						1
663	79604	Bacteria	Actinobacteria	Coriobacteriia	Eggerthellales	Eggerthellaceae	Denitrobacterium	Denitrobacterium detoxificans	NPOH1	Gram Positive	2.44625	1925						1
664	2690837	Bacteria	Actinobacteria	Coriobacteriia	Eggerthellales	Eggerthellaceae	Eggerthella	Eggerthella guodeyinii	HF-1101	NA	4.17518	3454				1		4
665	84112	Bacteria	Actinobacteria	Coriobacteriia	Eggerthellales	Eggerthellaceae	Eggerthella	Eggerthella lenta	C592	Gram Positive	3.5932	2977						4
666	1944646	Bacteria	Actinobacteria	Coriobacteriia	Eggerthellales	Eggerthellaceae	Phoenicibacter	Phoenicibacter congonensis	Marseille-P3241	NA	1.44796	1200						1
667	84110	Bacteria	Actinobacteria	Coriobacteriia	Eggerthellales	Eggerthellaceae	Slackia	Slackia heliotrinireducens	NCTC11029	Gram Positive	3.16616	2736						2
668	1670831	Bacteria	Actinobacteria	Nitriliruptoria	Egibacterales	Egibacteraceae	Egibacter	Egibacter rhizosphaerae	EGI 80759	NA	4.63717	4183						3
669	1670830	Bacteria	Actinobacteria	Nitriliruptoria	Egicoccales	Egicoccaceae	Egicoccus	Egicoccus halophilus	EGI 80432	Gram Positive	3.98016	3582						4
670	1608957	Bacteria	Actinobacteria	Nitriliruptoria	Euzebyales	Euzebyaceae	Euzebya	Euzebya pacifica	DY32-46	NA	6.37146	5535						3
671	496014	Bacteria	Actinobacteria	Rubrobacteria	Rubrobacterales	Baekduiaceae	Baekduia	Baekduia soli	BR7-21	Gram Positive	5.21225	4944						4
672	2051957	Bacteria	Actinobacteria	Rubrobacteria	Rubrobacterales	Rubrobacteraceae	Rubrobacter	Rubrobacter indicoceani	SCSIO 08198	Gram Positive	3.07869	3015
673	42256	Bacteria	Actinobacteria	Rubrobacteria	Rubrobacterales	Rubrobacteraceae	Rubrobacter	Rubrobacter radiotolerans	RSPS-4	Gram Positive	3.26723	3125
674	266117	Bacteria	Actinobacteria	Rubrobacteria	Rubrobacterales	Rubrobacteraceae	Rubrobacter	Rubrobacter xylanophilus	DSM 9941	Gram Positive	3.22575	3243
675	2843215	Bacteria	Actinobacteria	Thermoleophilia	Miltoncostaeales	Miltoncostaeaceae	Miltoncostaea	Miltoncostaea marina	SCSIO 60955	NA	3.37027	3334						3
676	2843216	Bacteria	Actinobacteria	Thermoleophilia	Miltoncostaeales	Miltoncostaeaceae	Miltoncostaea	Miltoncostaea oceani	SCSIO 61214	NA	4.54212	4526						3
677	469383	Bacteria	Actinobacteria	Thermoleophilia	Solirubrobacterales	Conexibacteraceae	Conexibacter	Conexibacter woesei	DSM 14684	Gram Positive	6.35937	5934						2
678	224324	Bacteria	Aquificae	Aquificae	Aquificales	Aquificaceae	Aquifex	Aquifex aeolicus	VF5	Gram Negative	1.59079	1701		1				2
679	608538	Bacteria	Aquificae	Aquificae	Aquificales	Aquificaceae	Hydrogenobacter	Hydrogenobacter thermophilus	TK-6	Gram Negative	1.74293	1895						2
680	638303	Bacteria	Aquificae	Aquificae	Aquificales	Aquificaceae	Thermocrinis	Thermocrinis albus	DSM 14484	Gram Negative	1.50058	1585						1
681	381751	Bacteria	Aquificae	Aquificae	Aquificales	Aquificaceae	Thermocrinis	Thermocrinis minervae	DSM 19557	NA	1.36792	1478						1
682	75906	Bacteria	Aquificae	Aquificae	Aquificales	Aquificaceae	Thermocrinis	Thermocrinis ruber	DSM 23557	Gram Negative	1.52104	1598						1
683	123214	Bacteria	Aquificae	Aquificae	Aquificales	Hydrogenothermaceae	Persephonella	Persephonella marina	EX-H1	Gram Negative	1.98397	2038						1
684	204536	Bacteria	Aquificae	Aquificae	Aquificales	Hydrogenothermaceae	Sulfurihydrogenibium	Sulfurihydrogenibium azorense	Az-Fu1	Gram Negative	1.64088	1682						1
685	1298851	Bacteria	Aquificae	Aquificae	Aquificales		Thermosulfidibacter	Thermosulfidibacter takaii	ABI70S6	Gram Negative	1.81667	1829						1
686	868864	Bacteria	Aquificae	Aquificae	Desulfurobacteriales	Desulfurobacteriaceae	Desulfurobacterium	Desulfurobacterium thermolithotrophum	DSM 11699	Gram Negative	1.54197	1514						1
687	648996	Bacteria	Aquificae	Aquificae	Desulfurobacteriales	Desulfurobacteriaceae	Thermovibrio	Thermovibrio ammonificans	HB-1	Gram Negative	1.75953	1820			1			1
688	1303518	Bacteria	Armatimonadetes	Chthonomonadetes	Chthonomonadales	Chthonomonadaceae	Chthonomonas	Chthonomonas calidirosea	T49	NA	3.43786	2863		2				2
689	661478	Bacteria	Armatimonadetes	Fimbriimonadia	Fimbriimonadales	Fimbriimonadaceae	Fimbriimonas	Fimbriimonas ginsengisoli	Gsoil 348	Gram Negative	5.23176	4650	1		1			2
690	2847778	Bacteria	Atribacterota	Atribacteria	Atribacterales	Atribacteraceae	Atribacter	Atribacter laminatus	RT761	NA	3.10122	2740						5
691	1796613	Bacteria	Bacteroidetes	Bacteroidia	Bacteroidales	Bacteroidaceae	Bacteroides	Bacteroides caecimuris	I48	Gram Negative	4.83993	3744			3			1
692	246787	Bacteria	Bacteroidetes	Bacteroidia	Bacteroidales	Bacteroidaceae	Bacteroides	Bacteroides cellulosilyticus	CL06T03C01	Gram Negative	7.27107	5433	1		1	5		2
693	679937	Bacteria	Bacteroidetes	Bacteroidia	Bacteroidales	Bacteroidaceae	Bacteroides	Bacteroides coprosuis	DSM 18011	NA	2.9918	2395	1					1
694	817	Bacteria	Bacteroidetes	Bacteroidia	Bacteroidales	Bacteroidaceae	Bacteroides	Bacteroides fragilis	FDAARGOS_1225	Gram Negative	5.24894	4170			3	2		1
695	693979	Bacteria	Bacteroidetes	Bacteroidia	Bacteroidales	Bacteroidaceae	Bacteroides	Bacteroides helcogenes	P 36-108	Gram Negative	3.99891	3175			1			1
696	28113	Bacteria	Bacteroidetes	Bacteroidia	Bacteroidales	Bacteroidaceae	Bacteroides	Bacteroides heparinolyticus	F0111	Gram Negative	3.60898	2705			1			2
697	2650158	Bacteria	Bacteroidetes	Bacteroidia	Bacteroidales	Bacteroidaceae	Bacteroides	Bacteroides luhongzhouii	HF-5141	NA	5.76009	4192			3	3		2
698	28116	Bacteria	Bacteroidetes	Bacteroidia	Bacteroidales	Bacteroidaceae	Bacteroides	Bacteroides ovatus	ATCC 8483	Gram Negative	6.47249	4735			2	5		2
699	818	Bacteria	Bacteroidetes	Bacteroidia	Bacteroidales	Bacteroidaceae	Bacteroides	Bacteroides thetaiotaomicron	DSM 2079	Gram Negative	6.30419	4690			3	5		2
700	997890	Bacteria	Bacteroidetes	Bacteroidia	Bacteroidales	Bacteroidaceae	Bacteroides	Bacteroides uniformis	CL03T12C37	NA	4.92016	3931			1	1		2
701	28119	Bacteria	Bacteroidetes	Bacteroidia	Bacteroidales	Bacteroidaceae	Bacteroides	Bacteroides zoogleoformans	ATCC 33285	Gram Negative	3.36179	2578			1			1
702	387090	Bacteria	Bacteroidetes	Bacteroidia	Bacteroidales	Bacteroidaceae	Phocaeicola	Phocaeicola coprophilus	FDAARGOS_1220	NA	4.11361	3325			2	2		1
703	357276	Bacteria	Bacteroidetes	Bacteroidia	Bacteroidales	Bacteroidaceae	Phocaeicola	Phocaeicola dorei	MGYG-HGUT-02478	NA	5.44491	4273			1	3		1
704	667015	Bacteria	Bacteroidetes	Bacteroidia	Bacteroidales	Bacteroidaceae	Phocaeicola	Phocaeicola salanitronis	DSM 18170	NA	4.30866	3574				2		1
705	821	Bacteria	Bacteroidetes	Bacteroidia	Bacteroidales	Bacteroidaceae	Phocaeicola	Phocaeicola vulgatus	CL06T03C24	NA	5.30603	4181			1	4		1
706	880074	Bacteria	Bacteroidetes	Bacteroidia	Bacteroidales	Barnesiellaceae	Barnesiella	Barnesiella viscericola	C46, DSM 18177	Gram Negative	3.07686	2444	1			2		1
707	2751153	Bacteria	Bacteroidetes	Bacteroidia	Bacteroidales	Barnesiellaceae	Coprobacter	Coprobacter secundus	2CBH44	NA	4.17147	3171				3		1
708	1642646	Bacteria	Bacteroidetes	Bacteroidia	Bacteroidales	Dysgonomonadaceae	Petrimonas	Petrimonas mucosa	ING2-E5A	NA	3.71763	2904			1	2		2
709	1642647	Bacteria	Bacteroidetes	Bacteroidia	Bacteroidales	Dysgonomonadaceae	Proteiniphilum	Proteiniphilum saccharofermentans	M3/6	NA	4.41496	3301			1	1		3
710	2518971	Bacteria	Bacteroidetes	Bacteroidia	Bacteroidales	Muribaculaceae	Duncaniella	Duncaniella dubosii	H5	NA	3.69117	3036			1	1
711	2530390	Bacteria	Bacteroidetes	Bacteroidia	Bacteroidales	Muribaculaceae	Muribaculum	Muribaculum gordoncarteri	TLL-A4	NA	3.43046	2884			1	1		1
712	1796646	Bacteria	Bacteroidetes	Bacteroidia	Bacteroidales	Muribaculaceae	Muribaculum	Muribaculum intestinale	YL27	NA	3.30646	2639			1	1		1
713	2606626	Bacteria	Bacteroidetes	Bacteroidia	Bacteroidales	Muribaculaceae	Sodaliphilus	Sodaliphilus pleomorphus	Oil-RF-744-WCA-WT-10	NA	3.34067	2707				3
714	2093856	Bacteria	Bacteroidetes	Bacteroidia	Bacteroidales	Odoribacteraceae	Butyricimonas	Butyricimonas faecalis	H184	Gram Negative	4.97642	4106			1	4		2
715	544645	Bacteria	Bacteroidetes	Bacteroidia	Bacteroidales	Odoribacteraceae	Butyricimonas	Butyricimonas virosa	FDAARGOS_1229	NA	4.81314	3837	1		1	2		2
716	694427	Bacteria	Bacteroidetes	Bacteroidia	Bacteroidales	Paludibacteraceae	Paludibacter	Paludibacter propionicigenes	WB4	Gram Negative	3.6855	2951			1	4
717	879243	Bacteria	Bacteroidetes	Bacteroidia	Bacteroidales	Porphyromonadaceae	Porphyromonas	Porphyromonas asaccharolytica	DSM 20707	Gram Negative	2.18637	1633				1		1
718	36874	Bacteria	Bacteroidetes	Bacteroidia	Bacteroidales	Porphyromonadaceae	Porphyromonas	Porphyromonas cangingivalis	NCTC12856	NA	2.40486	1914				1		1
719	393921	Bacteria	Bacteroidetes	Bacteroidia	Bacteroidales	Porphyromonadaceae	Porphyromonas	Porphyromonas crevioricanis	NCTC12858	NA	2.13335	1692						1
720	431947	Bacteria	Bacteroidetes	Bacteroidia	Bacteroidales	Porphyromonadaceae	Porphyromonas	Porphyromonas gingivalis	ATCC 33277	Gram Negative	2.35489	1891				1		1
721	762982	Bacteria	Bacteroidetes	Bacteroidia	Bacteroidales	Prevotellaceae	Paraprevotella	Paraprevotella xylaniphila	Paraprevotella xylaniphila 82A6	NA	4.12532	3167			1	1		1
722	908937	Bacteria	Bacteroidetes	Bacteroidia	Bacteroidales	Prevotellaceae	Prevotella	Prevotella dentalis	DSM 3688	Gram Negative	3.35021	2500			1	1		1
723	28129	Bacteria	Bacteroidetes	Bacteroidia	Bacteroidales	Prevotellaceae	Prevotella	Prevotella denticola	F0115	Gram Negative	3.10654	2337			1	1
724	76123	Bacteria	Bacteroidetes	Bacteroidia	Bacteroidales	Prevotellaceae	Prevotella	Prevotella enoeca	F0113	Gram Negative	2.86143	2354			1	1
725	1236517	Bacteria	Bacteroidetes	Bacteroidia	Bacteroidales	Prevotellaceae	Prevotella	Prevotella fusca	W1435	Gram Negative	3.26181	2415			1	1
726	470565	Bacteria	Bacteroidetes	Bacteroidia	Bacteroidales	Prevotellaceae	Prevotella	Prevotella histicola	F0411	NA	2.99951	2248			1	1		1
727	28131	Bacteria	Bacteroidetes	Bacteroidia	Bacteroidales	Prevotellaceae	Prevotella	Prevotella intermedia	KCOM 1949	Gram Negative	2.76474	2133	1		1			1
728	1177574	Bacteria	Bacteroidetes	Bacteroidia	Bacteroidales	Prevotellaceae	Prevotella	Prevotella jejuni	CD3:33	Gram Negative	3.91301	2829			1	1
729	553174	Bacteria	Bacteroidetes	Bacteroidia	Bacteroidales	Prevotellaceae	Prevotella	Prevotella melaninogenica	ATCC 25845	Gram Negative	3.16828	2326			1	1
730	282402	Bacteria	Bacteroidetes	Bacteroidia	Bacteroidales	Prevotellaceae	Prevotella	Prevotella multiformis	F0096	NA	3.02549	2215			1	1
731	28133	Bacteria	Bacteroidetes	Bacteroidia	Bacteroidales	Prevotellaceae	Prevotella	Prevotella nigrescens	F0109	NA	2.88711	2292	1		1			1
732	28135	Bacteria	Bacteroidetes	Bacteroidia	Bacteroidales	Prevotellaceae	Prevotella	Prevotella oris	NCTC13071	NA	3.16821	2445	1		1	1
733	264731	Bacteria	Bacteroidetes	Bacteroidia	Bacteroidales	Prevotellaceae	Prevotella	Prevotella ruminicola	Bryant 23	Gram Negative	3.61956	2953	2			1		1
734	1236518	Bacteria	Bacteroidetes	Bacteroidia	Bacteroidales	Prevotellaceae	Prevotella	Prevotella scopos	W2052	NA	3.30375	2431			1	1
735	2585118	Bacteria	Bacteroidetes	Bacteroidia	Bacteroidales	Rikenellaceae	Alistipes	Alistipes communis	5CBH24	NA	3.30135	2631				1		1
736	2585119	Bacteria	Bacteroidetes	Bacteroidia	Bacteroidales	Rikenellaceae	Alistipes	Alistipes dispar	5CPEGH6	NA	2.96238	2383			3			1
737	626932	Bacteria	Bacteroidetes	Bacteroidia	Bacteroidales	Rikenellaceae	Alistipes	Alistipes indistinctus	2BBH45	NA	3.09558	2448			1			1
738	2364787	Bacteria	Bacteroidetes	Bacteroidia	Bacteroidales	Rikenellaceae	Alistipes	Alistipes megaguti	Marseille-P5997	NA	3.27086	2548				1		1
739	1307839	Bacteria	Bacteroidetes	Bacteroidia	Bacteroidales	Salinivirgaceae	Salinivirga	Salinivirga cyanobacteriivorans	L21-Spi-D4	Gram Negative	4.81239	3755	2			1		3
740	823	Bacteria	Bacteroidetes	Bacteroidia	Bacteroidales	Tannerellaceae	Parabacteroides	Parabacteroides distasonis	FDAARGOS_615	Gram Negative	5.11278	4022			1	6		2
741	328812	Bacteria	Bacteroidetes	Bacteroidia	Bacteroidales	Tannerellaceae	Parabacteroides	Parabacteroides goldsteinii	MTS01	NA	6.88135	5112			6	4		2
742	2590900	Bacteria	Bacteroidetes	Bacteroidia	Bacteroidales	Tenuifilaceae	Tenuifilum	Tenuifilum thalassicum	38H-str	NA	3.19578	2573				1		5
743	1717717	Bacteria	Bacteroidetes	Bacteroidia	Marinilabiliales	Marinifilaceae	Labilibaculum	Labilibaculum antarcticum	SPP2	Gram Negative	5.71899	4381			1	2		4
744	889453	Bacteria	Bacteroidetes	Bacteroidia	Marinilabiliales	Marinilabiliaceae	Alkalitalea	Alkalitalea saponilacus	SC-BZ-SP2	Gram Negative	4.77557	3536			2	2		2
745	2706887	Bacteria	Bacteroidetes	Bacteroidia	Marinilabiliales	Prolixibacteraceae	Draconibacterium	Draconibacterium halophilum	M1	NA	4.8954	3942			2			6
746	2681766	Bacteria	Bacteroidetes	Bacteroidia	Marinilabiliales	Prolixibacteraceae	Maribellus	Maribellus comscasis	WC007	NA	7.81131	6225	1		1	1		4
747	496057	Bacteria	Bacteroidetes	Chitinophagia	Chitinophagales	Chitinophagaceae	Arachidicoccus	Arachidicoccus ginsenosidivorans	Gsoil 809	Gram Negative	5.77315	4618				2		1
748	2341117	Bacteria	Bacteroidetes	Chitinophagia	Chitinophagales	Chitinophagaceae	Arachidicoccus	Arachidicoccus soli	KIS59-12	NA	4.09966	3361				1		1
749	2703787	Bacteria	Bacteroidetes	Chitinophagia	Chitinophagales	Chitinophagaceae	Chitinophaga	Chitinophaga agri	H33E-04	NA	7.96992	6140			1	3		2
750	2203219	Bacteria	Bacteroidetes	Chitinophagia	Chitinophagales	Chitinophagaceae	Chitinophaga	Chitinophaga alhagiae	T22	NA	2.66418	2130			1
751	2029983	Bacteria	Bacteroidetes	Chitinophagia	Chitinophagales	Chitinophagaceae	Chitinophaga	Chitinophaga caeni	13	Gram Negative	5.27992	4257			1			1
752	2725414	Bacteria	Bacteroidetes	Chitinophagia	Chitinophagales	Chitinophagaceae	Chitinophaga	Chitinophaga oryzae	1310	NA	8.51125	6606			1	2		2
753	477680	Bacteria	Bacteroidetes	Chitinophagia	Chitinophagales	Chitinophagaceae	Filimonas	Filimonas lacunae	NBRC 104114	NA	7.8144	6088	1		1	2		1
754	661481	Bacteria	Bacteroidetes	Chitinophagia	Chitinophagales	Chitinophagaceae	Flavisolibacter	Flavisolibacter ginsenosidimutans	Gsoil 636	Gram Negative	5.07962	4289			1	2		1
755	1492898	Bacteria	Bacteroidetes	Chitinophagia	Chitinophagales	Chitinophagaceae	Flavisolibacter	Flavisolibacter tropicus	LCS9	Gram Negative	5.94086	4882	2		1	2		2
756	1176587	Bacteria	Bacteroidetes	Chitinophagia	Chitinophagales	Chitinophagaceae	Niabella	Niabella ginsenosidivorans	BS26	Gram Negative	5.62773	4530				2		1
757	929713	Bacteria	Bacteroidetes	Chitinophagia	Chitinophagales	Chitinophagaceae	Niabella	Niabella soli	JS13-8; DSM 19437	Gram Negative	4.69734	3775			1			1
758	700598	Bacteria	Bacteroidetes	Chitinophagia	Chitinophagales	Chitinophagaceae	Niastella	Niastella koreensis	GR20-10	Gram Negative	9.03368	7098	1			3		2
759	1813871	Bacteria	Bacteroidetes	Chitinophagia	Chitinophagales	Chitinophagaceae	Panacibacter	Panacibacter ginsenosidivorans	Gsoil1550	Gram Negative	5.52803	4612	1		1	2		1
760	2315862	Bacteria	Bacteroidetes	Chitinophagia	Chitinophagales	Chitinophagaceae	Paraflavitalea	Paraflavitalea soli	5GH32-13	Gram Negative	8.44319	6400	1			2		1
761	2676868	Bacteria	Bacteroidetes	Chitinophagia	Chitinophagales	Chitinophagaceae	Phnomibacter	Phnomibacter ginsenosidimutans	SB-02	NA	4.3722	3579	1		1	2		1
762	2502779	Bacteria	Bacteroidetes	Chitinophagia	Chitinophagales	Chitinophagaceae	Pseudocnuella	Pseudocnuella soli	17J28-1	NA	4.80451	3915			1	3		1
763	452471	Bacteria	Bacteroidetes	Cytophagia	Cytophagales	Amoebophilaceae	Candidatus Amoebophilus	Candidatus Amoebophilus asiaticus	5a2	NA	1.88436	1288
764	247481	Bacteria	Bacteroidetes	Cytophagia	Cytophagales	Amoebophilaceae	Candidatus Cardinium	Candidatus Cardinium hertigii	cHgTN10	NA	1.19304	932
765	880071	Bacteria	Bacteroidetes	Cytophagia	Cytophagales	Bernardetiaceae	Bernardetia	Bernardetia litoralis	DSM 6794	Gram Negative	4.91934	3968				2
766	388413	Bacteria	Bacteroidetes	Cytophagia	Cytophagales	Cyclobacteriaceae	Algoriphagus	Algoriphagus machipongonensis	PR1	NA	4.78772	3945			2	3
767	1727163	Bacteria	Bacteroidetes	Cytophagia	Cytophagales	Cyclobacteriaceae	Algoriphagus	Algoriphagus sanaruensis	M8-2	Gram Negative	3.88261	3292			2	3
768	758820	Bacteria	Bacteroidetes	Cytophagia	Cytophagales	Cyclobacteriaceae	Aquiflexum	Aquiflexum balticum	DSM 16537	NA	5.98719	4887			2	3		1
769	866536	Bacteria	Bacteroidetes	Cytophagia	Cytophagales	Cyclobacteriaceae	Belliella	Belliella baltica	DSM 15883	Gram Negative	4.1966	3642			2	1
770	320787	Bacteria	Bacteroidetes	Cytophagia	Cytophagales	Cyclobacteriaceae	Cyclobacterium	Cyclobacterium amurskyense	KCTC 12363	Gram Negative	6.15883	4744	1		2	4
771	880070	Bacteria	Bacteroidetes	Cytophagia	Cytophagales	Cyclobacteriaceae	Cyclobacterium	Cyclobacterium marinum	DSM 745	Gram Negative	6.22127	4895	1		2	3
772	1807691	Bacteria	Bacteroidetes	Cytophagia	Cytophagales	Cyclobacteriaceae	Echinicola	Echinicola rosea	JL3085	Gram Negative	6.06453	4653			2	4
773	1795355	Bacteria	Bacteroidetes	Cytophagia	Cytophagales	Cyclobacteriaceae	Echinicola	Echinicola strongylocentroti	MEBiC08714	Gram Negative	6.25214	4649			2	4
774	926556	Bacteria	Bacteroidetes	Cytophagia	Cytophagales	Cyclobacteriaceae	Echinicola	Echinicola vietnamensis	DSM 17526	Gram Negative	5.60804	4379			2	3
775	2516557	Bacteria	Bacteroidetes	Cytophagia	Cytophagales	Cytophagaceae	Aquirufa	Aquirufa nivalisilvae	HME7025	NA	3.11629	2599			2		1	1
776	269798	Bacteria	Bacteroidetes	Cytophagia	Cytophagales	Cytophagaceae	Cytophaga	Cytophaga hutchinsonii	ATCC 33406	Gram Negative	4.43322	3672	3			1		1
777	2704465	Bacteria	Bacteroidetes	Cytophagia	Cytophagales	Cytophagaceae	Rhodocytophaga	Rhodocytophaga rosea	172606-1	NA	8.98345	7174	2			2
778	1211326	Bacteria	Bacteroidetes	Cytophagia	Cytophagales	Cytophagaceae	Spirosoma	Spirosoma aerolatum	KACC 17939	Gram Negative	7.9596	6493			2	2		1
779	2692134	Bacteria	Bacteroidetes	Cytophagia	Cytophagales	Cytophagaceae	Spirosoma	Spirosoma aureum	BT328	NA	8.89824	6974	1		3	1		1
780	2666025	Bacteria	Bacteroidetes	Cytophagia	Cytophagales	Cytophagaceae	Spirosoma	Spirosoma endbachense	I-24	NA	10.3261	8207	1		3	1		1
781	1178516	Bacteria	Bacteroidetes	Cytophagia	Cytophagales	Cytophagaceae	Spirosoma	Spirosoma montaniterrae	DY10	Gram Negative	5.79768	4878	1		2	1		1
782	2057025	Bacteria	Bacteroidetes	Cytophagia	Cytophagales	Cytophagaceae	Spirosoma	Spirosoma pollinicola	Ha7	Gram Negative	8.79484	7337			2	3		1
783	1379870	Bacteria	Bacteroidetes	Cytophagia	Cytophagales	Cytophagaceae	Spirosoma	Spirosoma radiotolerans	DG5A	Gram Negative	7.02935	5616			2	3		1
784	564064	Bacteria	Bacteroidetes	Cytophagia	Cytophagales	Cytophagaceae	Spirosoma	Spirosoma rigui	KCTC 12531	Gram Negative	5.8284	4653	1		2	5		1
785	2735870	Bacteria	Bacteroidetes	Cytophagia	Cytophagales	Cytophagaceae	Spirosoma	Spirosoma taeanense	TS118	NA	5.71993	4652	1		2	2		1
786	373891	Bacteria	Bacteroidetes	Cytophagia	Cytophagales	Flammeovirgaceae	Flammeovirga	Flammeovirga kamogawensis	YS10	NA	6.96801	5229				2	1	1
787	2494373	Bacteria	Bacteroidetes	Cytophagia	Cytophagales	Flammeovirgaceae	Flammeovirga	Flammeovirga pectinis	L12M1	Gram Negative	6.68011	5062				2	1	1
788	367791	Bacteria	Bacteroidetes	Cytophagia	Cytophagales	Flammeovirgaceae	Flammeovirga	Flammeovirga yaeyamensis	NBRC:100898	NA	7.43355	5560				2		1
789	2321403	Bacteria	Bacteroidetes	Cytophagia	Cytophagales	Fulvivirgaceae	Chryseolinea	Chryseolinea soli	KIS68-18	Gram Negative	8.24139	6673	1			1		2
790	2745197	Bacteria	Bacteroidetes	Cytophagia	Cytophagales	Hymenobacteraceae	Adhaeribacter	Adhaeribacter radiodurans	KUDC8001	NA	6.93561	5262	1			2		2
791	2086471	Bacteria	Bacteroidetes	Cytophagia	Cytophagales	Hymenobacteraceae	Adhaeribacter	Adhaeribacter swui	KCTC 52873	NA	6.22591	4784	1			2		1
792	2615203	Bacteria	Bacteroidetes	Cytophagia	Cytophagales	Hymenobacteraceae	Hymenobacter	Hymenobacter baengnokdamensis	BRD72	NA	4.42888	3679				1		1
793	2502781	Bacteria	Bacteroidetes	Cytophagia	Cytophagales	Hymenobacteraceae	Hymenobacter	Hymenobacter jejuensis	17J68-5	Gram Negative	5.08699	4126				2		2
794	1850093	Bacteria	Bacteroidetes	Cytophagia	Cytophagales	Hymenobacteraceae	Hymenobacter	Hymenobacter nivis	NBRC 111535	Gram Negative	5.0276	4414				3	1	1
795	2319843	Bacteria	Bacteroidetes	Cytophagia	Cytophagales	Hymenobacteraceae	Hymenobacter	Hymenobacter oligotrophus	sh-6	Gram Negative	4.18881	3562	1			1		1
796	2496028	Bacteria	Bacteroidetes	Cytophagia	Cytophagales	Hymenobacteraceae	Hymenobacter	Hymenobacter radiodurans	17J36-26	NA	4.91897	3955				2		1
797	1411621	Bacteria	Bacteroidetes	Cytophagia	Cytophagales	Hymenobacteraceae	Hymenobacter	Hymenobacter sedentarius	DG5B	Gram Negative	4.86885	3928				1		1
798	1227739	Bacteria	Bacteroidetes	Cytophagia	Cytophagales	Hymenobacteraceae	Hymenobacter	Hymenobacter swuensis	DY53	Gram Negative	5.25207	4428	3					1
799	2698458	Bacteria	Bacteroidetes	Cytophagia	Cytophagales	Hymenobacteraceae	Nibribacter	Nibribacter ruber	BT10	NA	4.35218	3609	2					1
800	323450	Bacteria	Bacteroidetes	Cytophagia	Cytophagales	Hymenobacteraceae	Pontibacter	Pontibacter actiniarum	DSM 19842	Gram Negative	4.9748	4234				3		2
801	388950	Bacteria	Bacteroidetes	Cytophagia	Cytophagales	Hymenobacteraceae	Pontibacter	Pontibacter akesuensis	AKS 1T	Gram Negative	4.82956	4052				3		2
802	400092	Bacteria	Bacteroidetes	Cytophagia	Cytophagales	Hymenobacteraceae	Pontibacter	Pontibacter korlensis	X14-1T	Gram Negative	5.46254	4545				5		2
803	2694930	Bacteria	Bacteroidetes	Cytophagia	Cytophagales	Hymenobacteraceae	Pontibacter	Pontibacter pudoricolor	BT214	NA	4.34462	3644				4		2
804	2694929	Bacteria	Bacteroidetes	Cytophagia	Cytophagales	Hymenobacteraceae	Pontibacter	Pontibacter russatus	BT326	NA	4.96585	4020				2		2
805	1379910	Bacteria	Bacteroidetes	Cytophagia	Cytophagales	Hymenobacteraceae	Rufibacter	Rufibacter radiotolerans	DG31D	NA	4.82079	3826	1			1		1
806	512763	Bacteria	Bacteroidetes	Cytophagia	Cytophagales	Hymenobacteraceae	Rufibacter	Rufibacter tibetensis	1351	Gram Negative	5.41347	4292	1			1		1
807	643867	Bacteria	Bacteroidetes	Cytophagia	Cytophagales	Marivirgaceae	Marivirga	Marivirga tractuosa	DSM 4126	Gram Negative	4.51649	3735	2
808	1784714	Bacteria	Bacteroidetes	Cytophagia	Cytophagales	Spirosomaceae	Arcticibacterium	Arcticibacterium luteifluviistationis	SM1504	Gram Negative	5.37984	4349			2	1		1
809	471854	Bacteria	Bacteroidetes	Cytophagia	Cytophagales	Spirosomaceae	Dyadobacter	Dyadobacter fermentans	DSM 18053	Gram Negative	6.96779	5682		1	1	1		1
810	1166018	Bacteria	Bacteroidetes	Cytophagia	Cytophagales	Spirosomaceae	Fibrella	Fibrella aestuarina	BUZ 2	NA	6.93726	5693	1	1	1	3		1
811	649349	Bacteria	Bacteroidetes	Cytophagia	Cytophagales	Spirosomaceae	Leadbetterella	Leadbetterella byssophila	DSM 17132	Gram Negative	4.05965	3497	1		1			1
812	761193	Bacteria	Bacteroidetes	Cytophagia	Cytophagales	Spirosomaceae	Runella	Runella slithyformis	DSM 19594	Gram Negative	6.91973	5719			2	2		1
813	164516	Bacteria	Bacteroidetes	Flavobacteriia	Flavobacteriales	Blattabacteriaceae	Blattabacterium	Blattabacterium clevelandi	CCLhc	Gram Negative	0.620771	549
814	1229512	Bacteria	Bacteroidetes	Flavobacteriia	Flavobacteriales	Blattabacteriaceae	Blattabacterium	Blattabacterium cuenoti	BPAA	Gram Negative	0.63249	573
815	164514	Bacteria	Bacteroidetes	Flavobacteriia	Flavobacteriales	Blattabacteriaceae	Blattabacterium	Blattabacterium punctulatus	CPUml	Gram Negative	0.615935	545
816	755732	Bacteria	Bacteroidetes	Flavobacteriia	Flavobacteriales	Crocinitomicaceae	Fluviicola	Fluviicola taffensis	DSM 16823	Gram Negative	4.63358	3998	1					1
817	746697	Bacteria	Bacteroidetes	Flavobacteriia	Flavobacteriales	Flavobacteriaceae	Aequorivita	Aequorivita sublithincola	DSM 14238	Gram Negative	3.52067	3132				2
818	1736674	Bacteria	Bacteroidetes	Flavobacteriia	Flavobacteriales	Flavobacteriaceae	Algibacter	Algibacter alginicilyticus	HZ22	Gram Negative	3.99477	3287				2		1
819	2585771	Bacteria	Bacteroidetes	Flavobacteriia	Flavobacteriales	Flavobacteriaceae	Antarcticibacterium	Antarcticibacterium arcticum	PAMC 28998	NA	3.40918	2975				2	1
820	2058175	Bacteria	Bacteroidetes	Flavobacteriia	Flavobacteriales	Flavobacteriaceae	Antarcticibacterium	Antarcticibacterium flavum	KCTC 52984	Gram Negative	4.35368	3655				3
821	616991	Bacteria	Bacteroidetes	Flavobacteriia	Flavobacteriales	Flavobacteriaceae	Arenibacter	Arenibacter algicola	SMS7	Gram Negative	5.85778	4788				1		1
822	28188	Bacteria	Bacteroidetes	Flavobacteriia	Flavobacteriales	Flavobacteriaceae	Capnocytophaga	Capnocytophaga canimorsus	H3936	Gram Negative	2.4554	2089			1
823	28189	Bacteria	Bacteroidetes	Flavobacteriia	Flavobacteriales	Flavobacteriaceae	Capnocytophaga	Capnocytophaga cynodegmi	G7591	Gram Negative	2.64047	2237			1	1
824	2708117	Bacteria	Bacteroidetes	Flavobacteriia	Flavobacteriales	Flavobacteriaceae	Capnocytophaga	Capnocytophaga endodontalis	ChDC OS43	Gram Negative	3.41269	3034			1
825	1017	Bacteria	Bacteroidetes	Flavobacteriia	Flavobacteriales	Flavobacteriaceae	Capnocytophaga	Capnocytophaga gingivalis	H1496	Gram Negative	2.83863	2567			1
826	45243	Bacteria	Bacteroidetes	Flavobacteriia	Flavobacteriales	Flavobacteriaceae	Capnocytophaga	Capnocytophaga haemolytica	NCTC12947	Gram Negative	2.6885	2287			1
827	521097	Bacteria	Bacteroidetes	Flavobacteriia	Flavobacteriales	Flavobacteriaceae	Capnocytophaga	Capnocytophaga ochracea	DSM 7271	Gram Negative	2.61293	2119			1
828	1019	Bacteria	Bacteroidetes	Flavobacteriia	Flavobacteriales	Flavobacteriaceae	Capnocytophaga	Capnocytophaga sputigena	D1179	NA	2.85515	2444			1
829	1848904	Bacteria	Bacteroidetes	Flavobacteriia	Flavobacteriales	Flavobacteriaceae	Capnocytophaga	Capnocytophaga stomatis	H2177	Gram Negative	2.83135	2436			1	1
830	688270	Bacteria	Bacteroidetes	Flavobacteriia	Flavobacteriales	Flavobacteriaceae	Cellulophaga	Cellulophaga algicola	DSM 14237	Gram Negative	4.88835	4157				1
831	1348584	Bacteria	Bacteroidetes	Flavobacteriia	Flavobacteriales	Flavobacteriaceae	Cellulophaga	Cellulophaga baltica	18	Gram Negative	4.63511	3882				1
832	867900	Bacteria	Bacteroidetes	Flavobacteriia	Flavobacteriales	Flavobacteriaceae	Cellulophaga	Cellulophaga lytica	DSM 7489	Gram Negative	3.76594	3261				1
833	2049305	Bacteria	Bacteroidetes	Flavobacteriia	Flavobacteriales	Flavobacteriaceae	Changchengzhania	Changchengzhania lutea	SM1355	Gram Negative	4.13096	3582				3
834	343403	Bacteria	Bacteroidetes	Flavobacteriia	Flavobacteriales	Flavobacteriaceae	Costertonia	Costertonia aggregata	KCCM 42265	NA	3.91033	3527				2
835	216432	Bacteria	Bacteroidetes	Flavobacteriia	Flavobacteriales	Flavobacteriaceae	Croceibacter	Croceibacter atlanticus	HTCC2559	Gram Negative	2.95296	2654				2
836	1300343	Bacteria	Bacteroidetes	Flavobacteriia	Flavobacteriales	Flavobacteriaceae	Dokdonia	Dokdonia donghaensis	DSW-1	Gram Negative	3.29394	2853				2
837	1761453	Bacteria	Bacteroidetes	Flavobacteriia	Flavobacteriales	Flavobacteriaceae	Euzebyella	Euzebyella marina	RN62	Gram Negative	4.70747	3978				2
838	1383885	Bacteria	Bacteroidetes	Flavobacteriia	Flavobacteriales	Flavobacteriaceae	Flagellimonas	Flagellimonas maritima	HME9304	Gram Negative	3.77247	3271				1
839	1803846	Bacteria	Bacteroidetes	Flavobacteriia	Flavobacteriales	Flavobacteriaceae	Flavivirga	Flavivirga eckloniae	ECD14	Gram Negative	5.66536	4547	1			2
840	2175091	Bacteria	Bacteroidetes	Flavobacteriia	Flavobacteriales	Flavobacteriaceae	Flavobacterium	Flavobacterium album	HYN0059	Gram Negative	3.98355	3480				1		1
841	2602769	Bacteria	Bacteroidetes	Flavobacteriia	Flavobacteriales	Flavobacteriaceae	Flavobacterium	Flavobacterium alkalisoli	XS-5	NA	3.98585	3587				1		2
842	459526	Bacteria	Bacteroidetes	Flavobacteriia	Flavobacteriales	Flavobacteriaceae	Flavobacterium	Flavobacterium anhuiense	GSE09	Gram Negative	5.10972	4153		1		2		1
843	1784713	Bacteria	Bacteroidetes	Flavobacteriia	Flavobacteriales	Flavobacteriaceae	Flavobacterium	Flavobacterium arcticum	SM1502	Gram Negative	2.97036	2622				1		1
844	1034807	Bacteria	Bacteroidetes	Flavobacteriia	Flavobacteriales	Flavobacteriaceae	Flavobacterium	Flavobacterium branchiophilum	FL-15	Gram Negative	3.56329	2948	1			4		1
845	996	Bacteria	Bacteroidetes	Flavobacteriia	Flavobacteriales	Flavobacteriaceae	Flavobacterium	Flavobacterium columnare	F2S17	Gram Negative	3.22128	2698				3		1
846	1306519	Bacteria	Bacteroidetes	Flavobacteriia	Flavobacteriales	Flavobacteriaceae	Flavobacterium	Flavobacterium commune	PK15	Gram Negative	3.85121	3120				3		1
847	1763534	Bacteria	Bacteroidetes	Flavobacteriia	Flavobacteriales	Flavobacteriaceae	Flavobacterium	Flavobacterium crassostreae	LPB0076	Gram Negative	3.02732	2587			1	2		1
848	2183896	Bacteria	Bacteroidetes	Flavobacteriia	Flavobacteriales	Flavobacteriaceae	Flavobacterium	Flavobacterium crocinum	HYN0056	Gram Negative	5.87743	4831		1		4		1
849	1355330	Bacteria	Bacteroidetes	Flavobacteriia	Flavobacteriales	Flavobacteriaceae	Flavobacterium	Flavobacterium faecale	WV33	Gram Negative	4.62112	3677		1		3		1
850	1492737	Bacteria	Bacteroidetes	Flavobacteriia	Flavobacteriales	Flavobacteriaceae	Flavobacterium	Flavobacterium gilvum	EM1308	Gram Negative	4.40259	3445		1		3		2
851	1094466	Bacteria	Bacteroidetes	Flavobacteriia	Flavobacteriales	Flavobacteriaceae	Flavobacterium	Flavobacterium indicum	GPTSA100-9	Gram Negative	2.99309	2685				3		1
852	2748320	Bacteria	Bacteroidetes	Flavobacteriia	Flavobacteriales	Flavobacteriaceae	Flavobacterium	Flavobacterium inviolabile	P2-65	NA	3.91335	3436				2		1
853	376686	Bacteria	Bacteroidetes	Flavobacteriia	Flavobacteriales	Flavobacteriaceae	Flavobacterium	Flavobacterium johnsoniae	UW101; ATCC 17061	Gram Negative	6.09687	5103		1		2		1
854	1678728	Bacteria	Bacteroidetes	Flavobacteriia	Flavobacteriales	Flavobacteriaceae	Flavobacterium	Flavobacterium kingsejongi	WV39	Gram Negative	4.22405	3647				3		1
855	2162713	Bacteria	Bacteroidetes	Flavobacteriia	Flavobacteriales	Flavobacteriaceae	Flavobacterium	Flavobacterium magnum	HYN0048	Gram Negative	3.46421	2926				3		1
856	2547394	Bacteria	Bacteroidetes	Flavobacteriia	Flavobacteriales	Flavobacteriaceae	Flavobacterium	Flavobacterium nackdongense	GS13	Gram Negative	4.21723	3459	1	1		4
857	1617283	Bacteria	Bacteroidetes	Flavobacteriia	Flavobacteriales	Flavobacteriaceae	Flavobacterium	Flavobacterium nitrogenifigens	KACC 18538	Gram Negative	5.49719	4476		1		3		1
858	2172098	Bacteria	Bacteroidetes	Flavobacteriia	Flavobacteriales	Flavobacteriaceae	Flavobacterium	Flavobacterium pallidum	HYN0049	Gram Negative	3.55276	2905				3		1
859	96345	Bacteria	Bacteroidetes	Flavobacteriia	Flavobacteriales	Flavobacteriaceae	Flavobacterium	Flavobacterium psychrophilum	160401-1/5N	Gram Negative	2.83056	2409				2		1
860	2518177	Bacteria	Bacteroidetes	Flavobacteriia	Flavobacteriales	Flavobacteriaceae	Flavobacterium	Flavobacterium sangjuense	GS03	Gram Negative	3.13034	2610				3		1
861	2201181	Bacteria	Bacteroidetes	Flavobacteriia	Flavobacteriales	Flavobacteriaceae	Flavobacterium	Flavobacterium sediminis	MEBiC07310	Gram Negative	3.4413	2960				2
862	1347342	Bacteria	Bacteroidetes	Flavobacteriia	Flavobacteriales	Flavobacteriaceae	Formosa	Formosa agariphila	type strain: KMM 3901	NA	4.22835	3511				3
863	2594004	Bacteria	Bacteroidetes	Flavobacteriia	Flavobacteriales	Flavobacteriaceae	Formosa	Formosa sediminum	PS13	Gram Negative	3.93479	3357				3
864	1229726	Bacteria	Bacteroidetes	Flavobacteriia	Flavobacteriales	Flavobacteriaceae	Gramella	Gramella flava	JLT2011	Gram Negative	4.00787	3484	1			2
865	411154	Bacteria	Bacteroidetes	Flavobacteriia	Flavobacteriales	Flavobacteriaceae	Gramella	Gramella forsetii	KT0803	Gram Negative	3.79847	3378				2
866	2126553	Bacteria	Bacteroidetes	Flavobacteriia	Flavobacteriales	Flavobacteriaceae	Gramella	Gramella fulva	SH35	Gram Negative	4.38014	3802	1			2
867	1913577	Bacteria	Bacteroidetes	Flavobacteriia	Flavobacteriales	Flavobacteriaceae	Gramella	Gramella salexigens	LPB0144	Gram Negative	2.97889	2617	1			2
868	1218801	Bacteria	Bacteroidetes	Flavobacteriia	Flavobacteriales	Flavobacteriaceae	Kordia	Kordia antarctica	IMCC3317	Gram Negative	5.50099	4554				2
869	1486034	Bacteria	Bacteroidetes	Flavobacteriia	Flavobacteriales	Flavobacteriaceae	Lacinutrix	Lacinutrix venerupis	DOK2-8	Gram Negative	3.1924	2804				1
870	1622118	Bacteria	Bacteroidetes	Flavobacteriia	Flavobacteriales	Flavobacteriaceae	Lutibacter	Lutibacter profundi	LP1	Gram Negative	2.96698	2562				2		1
871	1178778	Bacteria	Bacteroidetes	Flavobacteriia	Flavobacteriales	Flavobacteriaceae	Maribacter	Maribacter cobaltidurans	B1	Gram Negative	4.63996	4033				1
872	320912	Bacteria	Bacteroidetes	Flavobacteriia	Flavobacteriales	Flavobacteriaceae	Maribacter	Maribacter dokdonensis	MAR_2009_60	NA	4.5058	3839				3
873	1836467	Bacteria	Bacteroidetes	Flavobacteriia	Flavobacteriales	Flavobacteriaceae	Maribacter	Maribacter hydrothermalis	T28	NA	4.27116	3618				1
874	2708110	Bacteria	Bacteroidetes	Flavobacteriia	Flavobacteriales	Flavobacteriaceae	Mesoflavibacter	Mesoflavibacter profundi	YC1039	NA	3.0882	2726				1
875	516051	Bacteria	Bacteroidetes	Flavobacteriia	Flavobacteriales	Flavobacteriaceae	Muricauda	Muricauda lutaonensis	CC-HSB-11	Gram Negative	3.27426	2952				1
876	2698672	Bacteria	Bacteroidetes	Flavobacteriia	Flavobacteriales	Flavobacteriaceae	Muricauda	Muricauda oceani	501str8	NA	4.61033	4107	1
877	886377	Bacteria	Bacteroidetes	Flavobacteriia	Flavobacteriales	Flavobacteriaceae	Muricauda	Muricauda ruestringensis	DSM 13258	Gram Negative	3.84242	3357				1
878	2507538	Bacteria	Bacteroidetes	Flavobacteriia	Flavobacteriales	Flavobacteriaceae	Muriicola	Muriicola soli	MMS17-SY002	NA	3.06749	2623				1
879	2572594	Bacteria	Bacteroidetes	Flavobacteriia	Flavobacteriales	Flavobacteriaceae	Myroides	Myroides fluvii	CJ210	NA	3.7669	3165				2		1
880	76832	Bacteria	Bacteroidetes	Flavobacteriia	Flavobacteriales	Flavobacteriaceae	Myroides	Myroides odoratimimus	G13	Gram Negative	3.93803	3339				1		1
881	480520	Bacteria	Bacteroidetes	Flavobacteriia	Flavobacteriales	Flavobacteriaceae	Myroides	Myroides profundi	D25	Gram Negative	4.06453	3463				1		1
882	1454201	Bacteria	Bacteroidetes	Flavobacteriia	Flavobacteriales	Flavobacteriaceae	Nonlabens	Nonlabens marinus	S1-08	NA	2.91592	2631				2
883	2496866	Bacteria	Bacteroidetes	Flavobacteriia	Flavobacteriales	Flavobacteriaceae	Nonlabens	Nonlabens ponticola	MJ115	NA	2.8721	2576				2
884	331648	Bacteria	Bacteroidetes	Flavobacteriia	Flavobacteriales	Flavobacteriaceae	Nonlabens	Nonlabens spongiae	JCM 13191	NA	3.39333	3017				2
885	323273	Bacteria	Bacteroidetes	Flavobacteriia	Flavobacteriales	Flavobacteriaceae	Nonlabens	Nonlabens tegetincola	NBRC 100970	NA	2.83571	2496	1			1
886	1888915	Bacteria	Bacteroidetes	Flavobacteriia	Flavobacteriales	Flavobacteriaceae	Polaribacter	Polaribacter haliotis	KCTC 52418	NA	3.80063	3192				2
887	996801	Bacteria	Bacteroidetes	Flavobacteriia	Flavobacteriales	Flavobacteriaceae	Polaribacter	Polaribacter reichenbachii	6Alg 8T	Gram Negative	4.12501	3447				1
888	985043	Bacteria	Bacteroidetes	Flavobacteriia	Flavobacteriales	Flavobacteriaceae	Polaribacter	Polaribacter sejongensis	KCTC 23670	NA	4.52627	3573				3
889	1774273	Bacteria	Bacteroidetes	Flavobacteriia	Flavobacteriales	Flavobacteriaceae	Polaribacter	Polaribacter vadi	LPB0003	Gram Negative	3.80931	3240				1
890	313595	Bacteria	Bacteroidetes	Flavobacteriia	Flavobacteriales	Flavobacteriaceae	Psychroflexus	Psychroflexus torquis	ATCC 700755	Gram Negative	4.32183	3529	1
891	2094025	Bacteria	Bacteroidetes	Flavobacteriia	Flavobacteriales	Flavobacteriaceae	Pukyongia	Pukyongia salina	RR4-38	NA	3.18227	2837				2		1
892	313596	Bacteria	Bacteroidetes	Flavobacteriia	Flavobacteriales	Flavobacteriaceae	Robiginitalea	Robiginitalea biformata	HTCC2501	Gram Negative	3.53038	3070				1	1
893	143223	Bacteria	Bacteroidetes	Flavobacteriia	Flavobacteriales	Flavobacteriaceae	Salegentibacter	Salegentibacter salegens	ACAM 48	NA	4.0101	3441	2			3
894	1454006	Bacteria	Bacteroidetes	Flavobacteriia	Flavobacteriales	Flavobacteriaceae	Siansivirga	Siansivirga zeaxanthinifaciens	CC-SAMT-1	Gram Negative	3.30399	2777				1
895	2069432	Bacteria	Bacteroidetes	Flavobacteriia	Flavobacteriales	Flavobacteriaceae	Tamlana	Tamlana carrageenivorans	UJ94	NA	4.11654	3456				2
896	584609	Bacteria	Bacteroidetes	Flavobacteriia	Flavobacteriales	Flavobacteriaceae	Tenacibaculum	Tenacibaculum jejuense	type strain: KCTC 22618	NA	4.61488	3984				1	2
897	107401	Bacteria	Bacteroidetes	Flavobacteriia	Flavobacteriales	Flavobacteriaceae	Tenacibaculum	Tenacibaculum maritimum	TM-KORJJ	Gram Negative	3.33327	2831			1
898	104268	Bacteria	Bacteroidetes	Flavobacteriia	Flavobacteriales	Flavobacteriaceae	Tenacibaculum	Tenacibaculum mesophilum	DSM 13764	Gram Negative	3.34418	2966			1			1
899	2358479	Bacteria	Bacteroidetes	Flavobacteriia	Flavobacteriales	Flavobacteriaceae	Tenacibaculum	Tenacibaculum singaporense	DSM 106434	NA	3.5118	3115				1
900	1850252	Bacteria	Bacteroidetes	Flavobacteriia	Flavobacteriales	Flavobacteriaceae	Tenacibaculum	Tenacibaculum todarodis	LPB0136	Gram Negative	3.01921	2665			1	1
901	1850246	Bacteria	Bacteroidetes	Flavobacteriia	Flavobacteriales	Flavobacteriaceae	Urechidicola	Urechidicola croceus	LPB0138	Gram Negative	3.42612	2991	1			1		1
902	1790137	Bacteria	Bacteroidetes	Flavobacteriia	Flavobacteriales	Flavobacteriaceae	Wenyingzhuangia	Wenyingzhuangia fucanilytica	CZ1127	Gram Negative	3.42706	2789				2
903	2686077	Bacteria	Bacteroidetes	Flavobacteriia	Flavobacteriales	Flavobacteriaceae	Winogradskyella	Winogradskyella forsetii	HL857	NA	4.51265	3813				4
904	2697010	Bacteria	Bacteroidetes	Flavobacteriia	Flavobacteriales	Flavobacteriaceae	Winogradskyella	Winogradskyella helgolandensis	Z354	NA	4.53304	3803				3
905	2686078	Bacteria	Bacteroidetes	Flavobacteriia	Flavobacteriales	Flavobacteriaceae	Winogradskyella	Winogradskyella schleiferi	Z215	NA	4.56097	3868				4
906	1382466	Bacteria	Bacteroidetes	Flavobacteriia	Flavobacteriales	Flavobacteriaceae	Winogradskyella	Winogradskyella sediminis	RHA_55	NA	3.68845	3150				3
907	63186	Bacteria	Bacteroidetes	Flavobacteriia	Flavobacteriales	Flavobacteriaceae	Zobellia	Zobellia galactanivorans	DsiJT	Gram Negative	5.52171	4416	1			2
908	655815	Bacteria	Bacteroidetes	Flavobacteriia	Flavobacteriales	Flavobacteriaceae	Zunongwangia	Zunongwangia profunda	SMA-87	Gram Negative	5.12819	4319	1			1	1
909	242600	Bacteria	Bacteroidetes	Flavobacteriia	Flavobacteriales	Ichthyobacteriaceae	Ichthyobacterium	Ichthyobacterium seriolicida	JBKA-6	Gram Negative	1.92141	1390
910	2761580	Bacteria	Bacteroidetes	Flavobacteriia	Flavobacteriales	Schleiferiaceae	Croceimicrobium	Croceimicrobium hydrocarbonivorans	A20-9	NA	4.0356	3568				1
911	926562	Bacteria	Bacteroidetes	Flavobacteriia	Flavobacteriales	Schleiferiaceae	Owenweeksia	Owenweeksia hongkongensis	DSM 17368	Gram Negative	4.00006	3458				1	1
912	2500547	Bacteria	Bacteroidetes	Flavobacteriia	Flavobacteriales	Weeksellaceae	Apibacter	Apibacter raozihei	HY041	NA	3.29305	2862				2		1
913	2497456	Bacteria	Bacteroidetes	Flavobacteriia	Flavobacteriales	Weeksellaceae	Chryseobacterium	Chryseobacterium aureum	17S1E7	NA	5.06985	4413				2		1
914	1241978	Bacteria	Bacteroidetes	Flavobacteriia	Flavobacteriales	Weeksellaceae	Chryseobacterium	Chryseobacterium bernardetii	G0229	Gram Negative	5.31863	4684				2	3	1
915	1265445	Bacteria	Bacteroidetes	Flavobacteriia	Flavobacteriales	Weeksellaceae	Chryseobacterium	Chryseobacterium camelliae	Dolsongi-HT1	Gram Negative	4.37635	3887				2		1
916	1124835	Bacteria	Bacteroidetes	Flavobacteriia	Flavobacteriales	Weeksellaceae	Chryseobacterium	Chryseobacterium carnipullorum	G0188	Gram Negative	5.45907	4782	1			2	1	1
917	1324352	Bacteria	Bacteroidetes	Flavobacteriia	Flavobacteriales	Weeksellaceae	Chryseobacterium	Chryseobacterium gallinarum	FDAARGOS_636	Gram Negative	4.33894	3679				2	1	1
918	1685010	Bacteria	Bacteroidetes	Flavobacteriia	Flavobacteriales	Weeksellaceae	Chryseobacterium	Chryseobacterium glaciei	IHBB 10212	Gram Negative	4.87165	4263				2		1
919	250	Bacteria	Bacteroidetes	Flavobacteriia	Flavobacteriales	Weeksellaceae	Chryseobacterium	Chryseobacterium gleum	110146	NA	4.71569	4132				3		1
920	254	Bacteria	Bacteroidetes	Flavobacteriia	Flavobacteriales	Weeksellaceae	Chryseobacterium	Chryseobacterium indoltheticum	ATCC 27950	Gram Negative	4.25389	3795				2		1
921	112234	Bacteria	Bacteroidetes	Flavobacteriia	Flavobacteriales	Weeksellaceae	Chryseobacterium	Chryseobacterium joostei	DSM 16927	Gram Negative	4.89062	4360	1			2		1
922	1241981	Bacteria	Bacteroidetes	Flavobacteriia	Flavobacteriales	Weeksellaceae	Chryseobacterium	Chryseobacterium lactis	KC_1864	Gram Negative	5.61821	4898				2		1
923	2754694	Bacteria	Bacteroidetes	Flavobacteriia	Flavobacteriales	Weeksellaceae	Chryseobacterium	Chryseobacterium manosquense	Marseille-Q2069	NA	2.94426	2667				3		1
924	1241982	Bacteria	Bacteroidetes	Flavobacteriia	Flavobacteriales	Weeksellaceae	Chryseobacterium	Chryseobacterium nakagawai	NCTC13529	Gram Negative	5.6025	4956				2		1
925	558152	Bacteria	Bacteroidetes	Flavobacteriia	Flavobacteriales	Weeksellaceae	Chryseobacterium	Chryseobacterium piperi	ATCC BAA-1782	Gram Negative	4.50195	3830				3		1
926	2547600	Bacteria	Bacteroidetes	Flavobacteriia	Flavobacteriales	Weeksellaceae	Chryseobacterium	Chryseobacterium salivictor	NBC 122	NA	3.13945	2765				4		1
927	1493872	Bacteria	Bacteroidetes	Flavobacteriia	Flavobacteriales	Weeksellaceae	Chryseobacterium	Chryseobacterium shandongense	G0207	Gram Negative	4.43035	3817	1			3		2
928	1141221	Bacteria	Bacteroidetes	Flavobacteriia	Flavobacteriales	Weeksellaceae	Chryseobacterium	Chryseobacterium taihuense	3012STDY6944375	NA	3.68567	3319	1			2		1
929	536441	Bacteria	Bacteroidetes	Flavobacteriia	Flavobacteriales	Weeksellaceae	Chryseobacterium	Chryseobacterium taklimakanense	F9257	Gram Negative	2.53879	2296				2		1
930	2004710	Bacteria	Bacteroidetes	Flavobacteriia	Flavobacteriales	Weeksellaceae	Cloacibacterium	Cloacibacterium caeni	Isolate2	NA	2.71892	2453				4		1
931	237258	Bacteria	Bacteroidetes	Flavobacteriia	Flavobacteriales	Weeksellaceae	Cloacibacterium	Cloacibacterium normanense	NRS-1	Gram Negative	2.75956	2458				4		1
932	1118202	Bacteria	Bacteroidetes	Flavobacteriia	Flavobacteriales	Weeksellaceae	Cruoricaptor	Cruoricaptor ignavus	M1214	NA	2.12034	1993				2	1	1
933	1117645	Bacteria	Bacteroidetes	Flavobacteriia	Flavobacteriales	Weeksellaceae	Elizabethkingia	Elizabethkingia anophelis	CSID_3000521207	Gram Negative	3.85345	3412	1			1		1
934	1756149	Bacteria	Bacteroidetes	Flavobacteriia	Flavobacteriales	Weeksellaceae	Elizabethkingia	Elizabethkingia bruuniana	G0146	Gram Negative	4.43352	4034	1			1		1
935	343874	Bacteria	Bacteroidetes	Flavobacteriia	Flavobacteriales	Weeksellaceae	Empedobacter	Empedobacter falsenii	1681-1	NA	3.75926	3370	1			1		1
936	1628248	Bacteria	Bacteroidetes	Flavobacteriia	Flavobacteriales	Weeksellaceae	Empedobacter	Empedobacter stercoris	ES183	NA	2.83979	2567				1		1
937	2487072	Bacteria	Bacteroidetes	Flavobacteriia	Flavobacteriales	Weeksellaceae	Epilithonimonas	Epilithonimonas vandammei	F5649	NA	3.27639	2912				3		1
938	266748	Bacteria	Bacteroidetes	Flavobacteriia	Flavobacteriales	Weeksellaceae	Kaistella	Kaistella antarctica	NCTC13489	NA	3.13722	2810				3		1
[truncated: 2,724 more rows]

## Sheet: (C)-Synteny Analysis 
S.N.	Protein	Length	Homology with Beta-barrel	OPX classification	Remark
[truncated: 1,047 more rows]

[truncated: 1 more sheets: (D)-Synteny_arrangement]
