# Supplementary material for: Bacterial Outer Membrane Polysaccharide Export (OPX) Proteins Occupy Three Structural Classes with Selective β-Barrel Porin Requirements for Polymer Secretion
Source: Microbiol Spectr. 2022 Oct 6;10(5):e01290-22. doi: 10.1128/spectrum.01290-22 (PMC9603273; doi:10.1128/spectrum.01290-22)
Supplement: Supplemental file 4 — Table S3. Download spectrum.01290-22-s0004.xlsx, XLSX file, 4.0 MB [file spectrum.01290-22-s0004.xlsx]

## Sheet: (A)-FINAL_Classification
Protein Ids	Organism	Protein length	Classification	Classification	BROAD architecture for Classification	Real architecture
2J58_A	Escherichia_coli	359	Class-1	Class-1 (Classic wza; hmmscan_based)	Poly_export__SLBB__Wza_C	Poly_export__SLBB__SLBB__Wza_C
AAC77833.1	Escherichia_coli	289	Class-1	Class-1 (Classic wza; hmmscan_based)	Poly_export__SLBB__Wza_C	Poly_export__SLBB__SLBB__Wza_C
AAD29990.1	Escherichia_coli	325	Class-1	Class-1 (Classic wza; hmmscan_based)	Poly_export__SLBB__Wza_C	Poly_export__SLBB__SLBB__Wza_C
AAD29993.1	Escherichia_coli	328	Class-1	Class-1 (Classic wza; hmmscan_based)	Poly_export__SLBB__Wza_C	Poly_export__SLBB__SLBB__Wza_C
AAD30002.1	Escherichia_coli	328	Class-1	Class-1 (Classic wza; hmmscan_based)	Poly_export__SLBB__Wza_C	Poly_export__SLBB__SLBB__Wza_C
AAD30005.1	Klebsiella_pneumoniae	324	Class-1	Class-1 (Classic wza; hmmscan_based)	Poly_export__SLBB__Wza_C	Poly_export__SLBB__SLBB__Wza_C
AAG24804.1	Salmonella_enterica_subsp._enterica_serovar_Typhimurium	378	Class-1	Class-1 (Classic wza; hmmscan_based)	Poly_export__SLBB__Wza_C	Poly_export__SLBB__SLBB__Wza_C
AAL09161.2	Vibrio_vulnificus_MO6-24/O	410	Class-1	Class-1 (Classic wza; hmmscan_based)	Poly_export__SLBB__Wza_C	Poly_export__SLBB__SLBB__Wza_C
AAU38094.1	Mannheimia_succiniciproducens_MBEL55E	419	Class-1	Class-1 (Classic wza; hmmscan_based)	Poly_export__SLBB__Wza_C	Poly_export__SLBB__SLBB__Wza_C
AAX14034.1	Halomonas_maura	376	Class-1	Class-1 (Classic wza; hmmscan_based)	Poly_export__SLBB__Wza_C	Poly_export__SLBB__SLBB__Wza_C
ABA52407.1	Burkholderia_pseudomallei_1710b	396	Class-1	Class-1 (Classic wza; hmmscan_based)	Poly_export__SLBB__Wza_C	Poly_export__SLBB__SLBB__Wza_C
ABC36133.1	Burkholderia_thailandensis_E264	396	Class-1	Class-1 (Classic wza; hmmscan_based)	Poly_export__SLBB__Wza_C	Poly_export__SLBB__SLBB__Wza_C
ABF03212.1	Shigella_flexneri_5_str._8401	386	Class-1	Class-1 (Classic wza; hmmscan_based)	Poly_export__SLBB__Wza_C	Poly_export__SLBB__SLBB__Wza_C
ABF04246.1	Shigella_flexneri_5_str._8401	374	Class-1	Class-1 (Classic wza; hmmscan_based)	Poly_export__SLBB__Wza_C	Poly_export__SLBB__SLBB__Wza_C
ABF79421.1	Burkholderia_cenocepacia_AU_1054	387	Class-1	Class-1 (Classic wza; hmmscan_based)	Poly_export__SLBB__Wza_C	Poly_export__SLBB__SLBB__Wza_C
ABK36029.1	Aeromonas_hydrophila_subsp._hydrophila_ATCC_7966	371	Class-1	Class-1 (Classic wza; hmmscan_based)	Poly_export__SLBB__Wza_C	Poly_export__SLBB__SLBB__Wza_C
ABM38431.1	Polaromonas_naphthalenivorans_CJ2	417	Class-1	Class-1 (Classic wza; hmmscan_based)	Poly_export__SLBB__Wza_C	Poly_export__SLBB__SLBB__Wza_C
ABM38494.1	Polaromonas_naphthalenivorans_CJ2	391	Class-1	Class-1 (Classic wza; hmmscan_based)	Poly_export__SLBB__Wza_C	Poly_export__SLBB__SLBB__Wza_C
ABO57184.1	Burkholderia_vietnamiensis_G4	397	Class-1	Class-1 (Classic wza; hmmscan_based)	Poly_export__SLBB__Wza_C	Poly_export__SLBB__SLBB__Wza_C
ABP80153.1	Pseudomonas_stutzeri_A1501	378	Class-1	Class-1 (Classic wza; hmmscan_based)	Poly_export__SLBB__Wza_C	Poly_export__SLBB__SLBB__Wza_C
ABV05438.1	Escherichia_coli_HS	386	Class-1	Class-1 (Classic wza; hmmscan_based)	Poly_export__SLBB__Wza_C	Poly_export__SLBB__SLBB__Wza_C
ABX18587.1	Burkholderia_multivorans_ATCC_17616	397	Class-1	Class-1 (Classic wza; hmmscan_based)	Poly_export__SLBB__Wza_C	Poly_export__SLBB__SLBB__Wza_C
ABX66334.1	Salmonella_enterica_subsp._enterica_serovar_Paratyphi_B_str._SPB7	348	Class-1	Class-1 (Classic wza; hmmscan_based)	Poly_export__SLBB__Wza_C	Poly_export__SLBB__SLBB__Wza_C
ACD08701.1	Shigella_boydii_CDC_3083-94	386	Class-1	Class-1 (Classic wza; hmmscan_based)	Poly_export__SLBB__Wza_C	Poly_export__SLBB__SLBB__Wza_C
ACF90756.1	Salmonella_enterica_subsp._enterica_serovar_Schwarzengrund_str._CVM19633	351	Class-1	Class-1 (Classic wza; hmmscan_based)	Poly_export__SLBB__Wza_C	Poly_export__SLBB__SLBB__Wza_C
ACH65012.1	Aliivibrio_fischeri_MJ11	381	Class-1	Class-1 (Classic wza; hmmscan_based)	Poly_export__SLBB__Wza_C	Poly_export__SLBB__SLBB__Wza_C
ACJ28355.1	Shewanella_piezotolerans_WP3	359	Class-1	Class-1 (Classic wza; hmmscan_based)	Poly_export__SLBB__Wza_C	Poly_export__SLBB__SLBB__Wza_C
ACQ94460.1	Tolumonas_auensis_DSM_9187	415	Class-1	Class-1 (Classic wza; hmmscan_based)	Poly_export__SLBB__Wza_C	Poly_export__SLBB__SLBB__Wza_C
ACR31990.1	Burkholderia_glumae_BGR1	407	Class-1	Class-1 (Classic wza; hmmscan_based)	Poly_export__SLBB__Wza_C	Poly_export__SLBB__SLBB__Wza_C
ACS18572.1	Variovorax_paradoxus_S110	372	Class-1	Class-1 (Classic wza; hmmscan_based)	Poly_export__SLBB__Wza_C	Poly_export__SLBB__SLBB__Wza_C
ACY53804.1	Vibrio_antiquarius	317	Class-1	Class-1 (Classic wza; hmmscan_based)	Poly_export__SLBB__Wza_C	Poly_export__SLBB__SLBB__Wza_C
ADA74500.1	Shigella_flexneri_2002017	372	Class-1	Class-1 (Classic wza; hmmscan_based)	Poly_export__SLBB__Wza_C	Poly_export__SLBB__SLBB__Wza_C
ADB65766.1	Vibrio_sp._QY101	377	Class-1	Class-1 (Classic wza; hmmscan_based)	Poly_export__SLBB__Wza_C	Poly_export__SLBB__SLBB__Wza_C
ADD57136.1	Escherichia_coli_O55:H7_str._CB9615	367	Class-1	Class-1 (Classic wza; hmmscan_based)	Poly_export__SLBB__Wza_C	Poly_export__SLBB__SLBB__Wza_C
ADF62919.1	Enterobacter_cloacae_subsp._cloacae_ATCC_13047	348	Class-1	Class-1 (Classic wza; hmmscan_based)	Poly_export__SLBB__Wza_C	Poly_export__SLBB__SLBB__Wza_C
ADF62963.1	Enterobacter_cloacae_subsp._cloacae_ATCC_13047	410	Class-1	Class-1 (Classic wza; hmmscan_based)	Poly_export__SLBB__Wza_C	Poly_export__SLBB__SLBB__Wza_C
ADN70697.1		348	Class-1	Class-1 (Classic wza; hmmscan_based)	Poly_export__SLBB__Wza_C	Poly_export__SLBB__SLBB__Wza_C
ADO64229.1	Vibrio_vulnificus_NBRC_15645_=_ATCC_27562	410	Class-1	Class-1 (Classic wza; hmmscan_based)	Poly_export__SLBB__Wza_C	Poly_export__SLBB__SLBB__Wza_C
ADP12991.1	Erwinia_sp._Ejp617	380	Class-1	Class-1 (Classic wza; hmmscan_based)	Poly_export__SLBB__Wza_C	Poly_export__SLBB__SLBB__Wza_C
ADP17797.1	Achromobacter_xylosoxidans_A8	349	Class-1	Class-1 (Classic wza; hmmscan_based)	Poly_export__SLBB__Wza_C	Poly_export__SLBB__SLBB__Wza_C
ADU38853.1	Variovorax_paradoxus_EPS	357	Class-1	Class-1 (Classic wza; hmmscan_based)	Poly_export__SLBB__Wza_C	Poly_export__SLBB__SLBB__Wza_C
ADU72283.1	Pantoea_sp._At-9b	379	Class-1	Class-1 (Classic wza; hmmscan_based)	Poly_export__SLBB__Wza_C	Poly_export__SLBB__SLBB__Wza_C
ADW75188.1	Rahnella_sp._Y9602	380	Class-1	Class-1 (Classic wza; hmmscan_based)	Poly_export__SLBB__Wza_C	Poly_export__SLBB__SLBB__Wza_C
AEA60225.1	Burkholderia_gladioli_BSR3	412	Class-1	Class-1 (Classic wza; hmmscan_based)	Poly_export__SLBB__Wza_C	Poly_export__SLBB__SLBB__Wza_C
AEA64618.1	Burkholderia_gladioli_BSR3	395	Class-1	Class-1 (Classic wza; hmmscan_based)	Poly_export__SLBB__Wza_C	Poly_export__SLBB__SLBB__Wza_C
AEB61507.1	Providencia_alcalifaciens	382	Class-1	Class-1 (Classic wza; hmmscan_based)	Poly_export__SLBB__Wza_C	Poly_export__SLBB__SLBB__Wza_C
AEC21762.1	Pusillimonas_sp._T7-7	372	Class-1	Class-1 (Classic wza; hmmscan_based)	Poly_export__SLBB__Wza_C	Poly_export__SLBB__SLBB__Wza_C
AEG71915.1	Ralstonia_solanacearum_Po82	399	Class-1	Class-1 (Classic wza; hmmscan_based)	Poly_export__SLBB__Wza_C	Poly_export__SLBB__SLBB__Wza_C
AER84947.1	Escherichia_coli_str._'clone_D_i2'	372	Class-1	Class-1 (Classic wza; hmmscan_based)	Poly_export__SLBB__Wza_C	Poly_export__SLBB__SLBB__Wza_C
AET53183.1	Salmonella_enterica_subsp._enterica_serovar_Gallinarum/pullorum_str._RKS5078	355	Class-1	Class-1 (Classic wza; hmmscan_based)	Poly_export__SLBB__Wza_C	Poly_export__SLBB__SLBB__Wza_C
AEZ44539.1	Salmonella_enterica_subsp._enterica_serovar_Typhi_str._P-stx-12	351	Class-1	Class-1 (Classic wza; hmmscan_based)	Poly_export__SLBB__Wza_C	Poly_export__SLBB__Wza_C
AFE59809.1	Rahnella_aquatilis_HX2	341	Class-1	Class-1 (Classic wza; hmmscan_based)	Poly_export__SLBB__Wza_C	Poly_export__SLBB__SLBB__Wza_C
AFG41013.1	Escherichia_coli_P12b	351	Class-1	Class-1 (Classic wza; hmmscan_based)	Poly_export__SLBB__Wza_C	Poly_export__SLBB__SLBB__Wza_C
AFH02802.1	Providencia_stuartii	357	Class-1	Class-1 (Classic wza; hmmscan_based)	Poly_export__SLBB__Wza_C	Poly_export__SLBB__SLBB__Wza_C
AFH02820.1	Providencia_alcalifaciens	382	Class-1	Class-1 (Classic wza; hmmscan_based)	Poly_export__SLBB__Wza_C	Poly_export__SLBB__SLBB__Wza_C
AFH02836.1	Providencia_alcalifaciens	382	Class-1	Class-1 (Classic wza; hmmscan_based)	Poly_export__SLBB__Wza_C	Poly_export__SLBB__SLBB__Wza_C
AFH46058.1	Salmonella_enterica_subsp._enterica_serovar_Heidelberg_str._B182	351	Class-1	Class-1 (Classic wza; hmmscan_based)	Poly_export__SLBB__Wza_C	Poly_export__SLBB__SLBB__Wza_C
AFI45370.1	Pasteurella_multocida_subsp._multocida_str._3480	373	Class-1	Class-1 (Classic wza; hmmscan_based)	Poly_export__SLBB__Wza_C	Poly_export__SLBB__SLBB__Wza_C
AFI91108.1	Pectobacterium_parmentieri	367	Class-1	Class-1 (Classic wza; hmmscan_based)	Poly_export__SLBB__Wza_C	Poly_export__SLBB__SLBB__Wza_C
AFJ88265.1	Burkholderia_sp._KJ006	387	Class-1	Class-1 (Classic wza; hmmscan_based)	Poly_export__SLBB__Wza_C	Poly_export__SLBB__SLBB__Wza_C
AFJ98967.1	Cronobacter_sakazakii_ES15	348	Class-1	Class-1 (Classic wza; hmmscan_based)	Poly_export__SLBB__Wza_C	Poly_export__SLBB__SLBB__Wza_C
AFM61655.1	Enterobacter_cloacae_subsp._dissolvens_SDM	308	Class-1	Class-1 (Classic wza; hmmscan_based)	Poly_export__SLBB__Wza_C	Poly_export__SLBB__SLBB__Wza_C
AFQ51313.1	Burkholderia_cepacia_GG4	387	Class-1	Class-1 (Classic wza; hmmscan_based)	Poly_export__SLBB__Wza_C	Poly_export__SLBB__SLBB__Wza_C
AFR02730.1	Pectobacterium_carotovorum_subsp._carotovorum_PCC21	324	Class-1	Class-1 (Classic wza; hmmscan_based)	Poly_export__SLBB__Wza_C	Poly_export__SLBB__SLBB__Wza_C
AFV53202.1	Providencia_alcalifaciens	299	Class-1	Class-1 (Classic wza; hmmscan_based)	Poly_export__SLBB__Wza_C	Poly_export__SLBB__SLBB__Wza_C
AFV94426.1	Providencia_alcalifaciens	382	Class-1	Class-1 (Classic wza; hmmscan_based)	Poly_export__SLBB__Wza_C	Poly_export__SLBB__SLBB__Wza_C
AGB77572.1	Enterobacteriaceae_bacterium_strain_FGI_57	377	Class-1	Class-1 (Classic wza; hmmscan_based)	Poly_export__SLBB__Wza_C	Poly_export__SLBB__SLBB__Wza_C
AGE18689.1	Serratia_marcescens_WW4	369	Class-1	Class-1 (Classic wza; hmmscan_based)	Poly_export__SLBB__Wza_C	Poly_export__SLBB__SLBB__Wza_C
AGH45547.1	Paraglaciecola_psychrophila_170	286	Class-1	Class-1 (Classic wza; hmmscan_based)	Poly_export__SLBB__Wza_C	Poly_export__SLBB__SLBB__Wza_C
AGH86693.1	Ralstonia_solanacearum_FQY_4	429	Class-1	Class-1 (Classic wza; hmmscan_based)	Poly_export__SLBB__Wza_C	Poly_export__SLBB__SLBB__Wza_C
AGI26622.1	Pseudomonas_sp._ATCC_13867	334	Class-1	Class-1 (Classic wza; hmmscan_based)	Poly_export__SLBB__Wza_C	Poly_export__SLBB__Wza_C
AGK45062.1	Acinetobacter_baumannii	240	Class-1	Class-1 (Classic wza; hmmscan_based)	Poly_export__SLBB__Wza_C	Poly_export__SLBB__Wza_C
AGK46976.1	Burkholderia_thailandensis_MSMB121	332	Class-1	Class-1 (Classic wza; hmmscan_based)	Poly_export__SLBB__Wza_C	Poly_export__SLBB__SLBB__Wza_C
AGK47646.1	Burkholderia_thailandensis_MSMB121	533	Class-1	Class-1 (Classic wza; hmmscan_based)	Poly_export__SLBB__Wza_C	Poly_export__SLBB__Wza_C
AGK66365.1	Salmonella_enterica_subsp._enterica_serovar_Typhi_str._Ty21a	348	Class-1	Class-1 (Classic wza; hmmscan_based)	Poly_export__SLBB__Wza_C	Poly_export__SLBB__Wza_C
AGM38760.1	Glaesserella_parasuis	384	Class-1	Class-1 (Classic wza; hmmscan_based)	Poly_export__SLBB__Wza_C	Poly_export__SLBB__SLBB__Wza_C
AGM38818.1	Glaesserella_parasuis	384	Class-1	Class-1 (Classic wza; hmmscan_based)	Poly_export__SLBB__Wza_C	Poly_export__SLBB__SLBB__Wza_C
AGM38870.1	Glaesserella_parasuis	384	Class-1	Class-1 (Classic wza; hmmscan_based)	Poly_export__SLBB__Wza_C	Poly_export__SLBB__SLBB__Wza_C
AGN84798.1	Enterobacter_sp._R4-368	350	Class-1	Class-1 (Classic wza; hmmscan_based)	Poly_export__SLBB__Wza_C	Poly_export__SLBB__SLBB__Wza_C
AGR59428.1	Salmonella_bongori_N268-08	351	Class-1	Class-1 (Classic wza; hmmscan_based)	Poly_export__SLBB__Wza_C	Poly_export__SLBB__SLBB__Wza_C
AGU49165.1	Variovorax_paradoxus_B4	385	Class-1	Class-1 (Classic wza; hmmscan_based)	Poly_export__SLBB__Wza_C	Poly_export__SLBB__SLBB__Wza_C
AGV19134.1	Vibrio_alginolyticus_NBRC_15630_=_ATCC_17749	351	Class-1	Class-1 (Classic wza; hmmscan_based)	Poly_export__SLBB__Wza_C	Poly_export__SLBB__SLBB__Wza_C
AGW90027.1	Ralstonia_pickettii_DTP0602	385	Class-1	Class-1 (Classic wza; hmmscan_based)	Poly_export__SLBB__Wza_C	Poly_export__SLBB__Wza_C
AHA64031.1	Shigella_dysenteriae_1617	386	Class-1	Class-1 (Classic wza; hmmscan_based)	Poly_export__SLBB__Wza_C	Poly_export__SLBB__SLBB__Wza_C
AHB32454.2	Acinetobacter_baumannii	311	Class-1	Class-1 (Classic wza; hmmscan_based)	Poly_export__SLBB__Wza_C	Poly_export__Wza_C
AHB32619.2	Acinetobacter_baumannii	311	Class-1	Class-1 (Classic wza; hmmscan_based)	Poly_export__SLBB__Wza_C	Poly_export__Wza_C
AHB32697.1	Acinetobacter_baumannii	366	Class-1	Class-1 (Classic wza; hmmscan_based)	Poly_export__SLBB__Wza_C	Poly_export__SLBB__Wza_C
AHB32820.1	Acinetobacter_baumannii	366	Class-1	Class-1 (Classic wza; hmmscan_based)	Poly_export__SLBB__Wza_C	Poly_export__SLBB__Wza_C
AHB32852.2	Acinetobacter_baumannii	391	Class-1	Class-1 (Classic wza; hmmscan_based)	Poly_export__SLBB__Wza_C	Poly_export__SLBB__Wza_C
AHB69804.1	Cronobacter_malonaticus	344	Class-1	Class-1 (Classic wza; hmmscan_based)	Poly_export__SLBB__Wza_C	Poly_export__SLBB__SLBB__Wza_C
AHE58340.1	Escherichia_albertii_KF1	386	Class-1	Class-1 (Classic wza; hmmscan_based)	Poly_export__SLBB__Wza_C	Poly_export__SLBB__SLBB__Wza_C
AHE63611.1	Pasteurella_multocida_subsp._multocida_str._HB03	365	Class-1	Class-1 (Classic wza; hmmscan_based)	Poly_export__SLBB__Wza_C	Poly_export__SLBB__SLBB__Wza_C
AHG15309.1	Escherichia_coli_O145:H28_str._RM13516	374	Class-1	Class-1 (Classic wza; hmmscan_based)	Poly_export__SLBB__Wza_C	Poly_export__SLBB__SLBB__Wza_C
AHK10211.1	Acinetobacter_baumannii	372	Class-1	Class-1 (Classic wza; hmmscan_based)	Poly_export__SLBB__Wza_C	Poly_export__SLBB__Wza_C
AHM12402.1	Salmonella_enterica_subsp._enterica_serovar_Enteritidis	342	Class-1	Class-1 (Classic wza; hmmscan_based)	Poly_export__SLBB__Wza_C	Poly_export__SLBB__SLBB__Wza_C
AHM12411.1	Salmonella_enterica_subsp._enterica_serovar_Enteritidis	342	Class-1	Class-1 (Classic wza; hmmscan_based)	Poly_export__SLBB__Wza_C	Poly_export__SLBB__SLBB__Wza_C
AHN24561.1	Klebsiella_pneumoniae	377	Class-1	Class-1 (Classic wza; hmmscan_based)	Poly_export__SLBB__Wza_C	Poly_export__SLBB__SLBB__Wza_C
AHX13160.1	Dyella_jiangningensis	344	Class-1	Class-1 (Classic wza; hmmscan_based)	Poly_export__SLBB__Wza_C	Poly_export__SLBB__Wza_C
AHX61675.1	Aeromonas_media_WS	371	Class-1	Class-1 (Classic wza; hmmscan_based)	Poly_export__SLBB__Wza_C	Poly_export__SLBB__SLBB__Wza_C
AHZ72599.1	Pseudomonas_mandelii_JR-1	361	Class-1	Class-1 (Classic wza; hmmscan_based)	Poly_export__SLBB__Wza_C	Poly_export__SLBB__Wza_C
AID71035.1	Aeromonas_hydrophila	371	Class-1	Class-1 (Classic wza; hmmscan_based)	Poly_export__SLBB__Wza_C	Poly_export__SLBB__SLBB__Wza_C
AIF59941.1	Escherichia_coli_B7A	244	Class-1	Class-1 (Classic wza; hmmscan_based)	Poly_export__SLBB__Wza_C	Poly_export__SLBB__SLBB__Wza_C
AII86254.1	Planktomarina_temperata_RCA23	473	Class-1	Class-1 (Classic wza; hmmscan_based)	Poly_export__SLBB__Wza_C	Poly_export__SLBB__Wza_C
AIL69419.1	Vibrio_vulnificus	410	Class-1	Class-1 (Classic wza; hmmscan_based)	Poly_export__SLBB__Wza_C	Poly_export__SLBB__SLBB__Wza_C
AIN44228.1	Klebsiella_pneumoniae	378	Class-1	Class-1 (Classic wza; hmmscan_based)	Poly_export__SLBB__Wza_C	Poly_export__SLBB__SLBB__Wza_C
AIO39681.1	Burkholderia_cenocepacia	387	Class-1	Class-1 (Classic wza; hmmscan_based)	Poly_export__SLBB__Wza_C	Poly_export__SLBB__SLBB__Wza_C
AIO70885.1	Burkholderia_oklahomensis	383	Class-1	Class-1 (Classic wza; hmmscan_based)	Poly_export__SLBB__Wza_C	Poly_export__SLBB__SLBB__Wza_C
AIR85701.1	Pantoea_rwandensis	378	Class-1	Class-1 (Classic wza; hmmscan_based)	Poly_export__SLBB__Wza_C	Poly_export__SLBB__SLBB__Wza_C
AIT56344.1	Acinetobacter_baumannii	372	Class-1	Class-1 (Classic wza; hmmscan_based)	Poly_export__SLBB__Wza_C	Poly_export__SLBB__Wza_C
AIV30642.1	Enterobacter_cloacae	395	Class-1	Class-1 (Classic wza; hmmscan_based)	Poly_export__SLBB__Wza_C	Poly_export__SLBB__SLBB__Wza_C
AIX52144.1	Pantoea_sp._PSNIH1	372	Class-1	Class-1 (Classic wza; hmmscan_based)	Poly_export__SLBB__Wza_C	Poly_export__SLBB__SLBB__Wza_C
AJB50063.1	Acinetobacter_nosocomialis	364	Class-1	Class-1 (Classic wza; hmmscan_based)	Poly_export__SLBB__Wza_C	Poly_export__SLBB__Wza_C
AJD48543.1	Alcanivorax_pacificus_W11-5	380	Class-1	Class-1 (Classic wza; hmmscan_based)	Poly_export__SLBB__Wza_C	Poly_export__SLBB__SLBB__Wza_C
AJE48773.1	Celeribacter_indicus	356	Class-1	Class-1 (Classic wza; hmmscan_based)	Poly_export__SLBB__Wza_C	Poly_export__SLBB__SLBB__Wza_C
AJG21619.1	Cupriavidus_basilensis	348	Class-1	Class-1 (Classic wza; hmmscan_based)	Poly_export__SLBB__Wza_C	Poly_export__SLBB__SLBB__Wza_C
AJG24191.1	Cupriavidus_basilensis	348	Class-1	Class-1 (Classic wza; hmmscan_based)	Poly_export__SLBB__Wza_C	Poly_export__SLBB__SLBB__Wza_C
AJK49979.1	Burkholderia_plantarii	390	Class-1	Class-1 (Classic wza; hmmscan_based)	Poly_export__SLBB__Wza_C	Poly_export__SLBB__SLBB__Wza_C
AJR09506.1	Photobacterium_gaetbulicola_Gung47	355	Class-1	Class-1 (Classic wza; hmmscan_based)	Poly_export__SLBB__Wza_C	Poly_export__SLBB__SLBB__Wza_C
AJW95354.1	Burkholderia_gladioli	387	Class-1	Class-1 (Classic wza; hmmscan_based)	Poly_export__SLBB__Wza_C	Poly_export__SLBB__SLBB__Wza_C
AJW95910.1	Burkholderia_gladioli	395	Class-1	Class-1 (Classic wza; hmmscan_based)	Poly_export__SLBB__Wza_C	Poly_export__SLBB__SLBB__Wza_C
AJX14519.1	Burkholderia_ubonensis_MSMB22	372	Class-1	Class-1 (Classic wza; hmmscan_based)	Poly_export__SLBB__Wza_C	Poly_export__SLBB__Wza_C
AJY03818.1	Burkholderia_vietnamiensis_LMG_10929	387	Class-1	Class-1 (Classic wza; hmmscan_based)	Poly_export__SLBB__Wza_C	Poly_export__SLBB__SLBB__Wza_C
AJY10214.1	Burkholderia_dolosa_AU0158	384	Class-1	Class-1 (Classic wza; hmmscan_based)	Poly_export__SLBB__Wza_C	Poly_export__SLBB__SLBB__Wza_C
AJY42986.1	Burkholderia_sp._2002721687	332	Class-1	Class-1 (Classic wza; hmmscan_based)	Poly_export__SLBB__Wza_C	Poly_export__SLBB__SLBB__Wza_C
AKE95432.1	Cronobacter_sakazakii	351	Class-1	Class-1 (Classic wza; hmmscan_based)	Poly_export__SLBB__Wza_C	Poly_export__SLBB__SLBB__Wza_C
AKN26597.1	Pseudomonas_stutzeri	378	Class-1	Class-1 (Classic wza; hmmscan_based)	Poly_export__SLBB__Wza_C	Poly_export__SLBB__SLBB__Wza_C
AKZ28910.1	Ralstonia_solanacearum	374	Class-1	Class-1 (Classic wza; hmmscan_based)	Poly_export__SLBB__Wza_C	Poly_export__SLBB__SLBB__Wza_C
ALB68860.1	Cronobacter_dublinensis_subsp._dublinensis_LMG_23823	348	Class-1	Class-1 (Classic wza; hmmscan_based)	Poly_export__SLBB__Wza_C	Poly_export__SLBB__SLBB__Wza_C
ALB72793.1	Cronobacter_muytjensii_ATCC_51329	348	Class-1	Class-1 (Classic wza; hmmscan_based)	Poly_export__SLBB__Wza_C	Poly_export__SLBB__SLBB__Wza_C
ALD79226.1	Citrobacter_portucalensis	348	Class-1	Class-1 (Classic wza; hmmscan_based)	Poly_export__SLBB__Wza_C	Poly_export__SLBB__SLBB__Wza_C
ALE91030.1	Pseudomonas_versuta	340	Class-1	Class-1 (Classic wza; hmmscan_based)	Poly_export__SLBB__Wza_C	Poly_export__SLBB__Wza_C
ALE95282.1	Serratia_marcescens	356	Class-1	Class-1 (Classic wza; hmmscan_based)	Poly_export__SLBB__Wza_C	Poly_export__SLBB__SLBB__Wza_C
ALE96672.1	Serratia_marcescens	369	Class-1	Class-1 (Classic wza; hmmscan_based)	Poly_export__SLBB__Wza_C	Poly_export__SLBB__SLBB__Wza_C
ALG57853.1	Salmonella_enterica_subsp._enterica_serovar_Enteritidis	348	Class-1	Class-1 (Classic wza; hmmscan_based)	Poly_export__SLBB__Wza_C	Poly_export__SLBB__SLBB__Wza_C
ALG91995.1	Confluentimicrobium_sp._EMB200-NS6	415	Class-1	Class-1 (Classic wza; hmmscan_based)	Poly_export__SLBB__Wza_C	Poly_export__SLBB__SLBB__Wza_C
ALM72132.1	Vibrio_vulnificus	410	Class-1	Class-1 (Classic wza; hmmscan_based)	Poly_export__SLBB__Wza_C	Poly_export__SLBB__SLBB__Wza_C
ALN63282.1	Lysobacter_antibioticus	361	Class-1	Class-1 (Classic wza; hmmscan_based)	Poly_export__SLBB__Wza_C	Poly_export__SLBB__Wza_C
ALS31787.1	Pseudoalteromonas_translucida_KMM_520	354	Class-1	Class-1 (Classic wza; hmmscan_based)	Poly_export__SLBB__Wza_C	Poly_export__SLBB__SLBB__Wza_C
ALV91733.1	Pantoea_vagans	378	Class-1	Class-1 (Classic wza; hmmscan_based)	Poly_export__SLBB__Wza_C	Poly_export__SLBB__SLBB__Wza_C
AMB88267.1	Pseudomonas_agarici	348	Class-1	Class-1 (Classic wza; hmmscan_based)	Poly_export__SLBB__Wza_C	Poly_export__SLBB__Wza_C
AMK08655.1	Pasteurella_multocida	373	Class-1	Class-1 (Classic wza; hmmscan_based)	Poly_export__SLBB__Wza_C	Poly_export__SLBB__SLBB__Wza_C
AMM25514.1	Variovorax_sp._PAMC_28711	387	Class-1	Class-1 (Classic wza; hmmscan_based)	Poly_export__SLBB__Wza_C	Poly_export__SLBB__SLBB__Wza_C
AMN46920.1	Steroidobacter_denitrificans	368	Class-1	Class-1 (Classic wza; hmmscan_based)	Poly_export__SLBB__Wza_C	Poly_export__SLBB__SLBB__Wza_C
AMO48137.1	Enterobacter_sp._FY-07	371	Class-1	Class-1 (Classic wza; hmmscan_based)	Poly_export__SLBB__Wza_C	Poly_export__SLBB__SLBB__Wza_C
AMO78192.1	Pseudomonas_citronellolis	349	Class-1	Class-1 (Classic wza; hmmscan_based)	Poly_export__SLBB__Wza_C	Poly_export__SLBB__Wza_C
AMP06369.1	Collimonas_pratensis	382	Class-1	Class-1 (Classic wza; hmmscan_based)	Poly_export__SLBB__Wza_C	Poly_export__SLBB__SLBB__Wza_C
AMP16246.1	Collimonas_pratensis	382	Class-1	Class-1 (Classic wza; hmmscan_based)	Poly_export__SLBB__Wza_C	Poly_export__SLBB__SLBB__Wza_C
AMQ83962.1	Pseudomonas_glycinae	353	Class-1	Class-1 (Classic wza; hmmscan_based)	Poly_export__SLBB__Wza_C	Poly_export__SLBB__Wza_C
AMT89904.1	Pseudomonas_koreensis	353	Class-1	Class-1 (Classic wza; hmmscan_based)	Poly_export__SLBB__Wza_C	Poly_export__SLBB__Wza_C
AMV42630.1	Paraburkholderia_caribensis	383	Class-1	Class-1 (Classic wza; hmmscan_based)	Poly_export__SLBB__Wza_C	Poly_export__SLBB__SLBB__Wza_C
AMW84157.1	Pseudomonas_yamanorum	340	Class-1	Class-1 (Classic wza; hmmscan_based)	Poly_export__SLBB__Wza_C	Poly_export__SLBB__Wza_C
AMX04357.1	Enterobacter_asburiae	350	Class-1	Class-1 (Classic wza; hmmscan_based)	Poly_export__SLBB__Wza_C	Poly_export__SLBB__SLBB__Wza_C
AMX04392.1	Enterobacter_asburiae	367	Class-1	Class-1 (Classic wza; hmmscan_based)	Poly_export__SLBB__Wza_C	Poly_export__SLBB__SLBB__Wza_C
AMY67165.1	Enterobacter_cloacae	344	Class-1	Class-1 (Classic wza; hmmscan_based)	Poly_export__SLBB__Wza_C	Poly_export__SLBB__SLBB__Wza_C
AMY69375.1	Defluviimonas_alba	452	Class-1	Class-1 (Classic wza; hmmscan_based)	Poly_export__SLBB__Wza_C	Poly_export__SLBB__SLBB__Wza_C
AMZ79535.1	Enterobacter_sp._ODB01	378	Class-1	Class-1 (Classic wza; hmmscan_based)	Poly_export__SLBB__Wza_C	Poly_export__SLBB__SLBB__Wza_C
ANB03166.1	Ectothiorhodospira_sp._BSL-9	345	Class-1	Class-1 (Classic wza; hmmscan_based)	Poly_export__SLBB__Wza_C	Poly_export__SLBB__SLBB__Wza_C
ANB71443.1	Paraburkholderia_phytofirmans_OLGA172	349	Class-1	Class-1 (Classic wza; hmmscan_based)	Poly_export__SLBB__Wza_C	Poly_export__SLBB__SLBB__Wza_C
AND69825.1	Dyella_thiooxydans	345	Class-1	Class-1 (Classic wza; hmmscan_based)	Poly_export__SLBB__Wza_C	Poly_export__SLBB__Wza_C
ANF57778.1	Halotalea_alkalilenta	380	Class-1	Class-1 (Classic wza; hmmscan_based)	Poly_export__SLBB__Wza_C	Poly_export__SLBB__SLBB__Wza_C
ANI55611.1	Pseudomonas_sp._DR_5-09	353	Class-1	Class-1 (Classic wza; hmmscan_based)	Poly_export__SLBB__Wza_C	Poly_export__SLBB__Wza_C
ANI59400.1	Pseudomonas_sp._GR_6-02	317	Class-1	Class-1 (Classic wza; hmmscan_based)	Poly_export__SLBB__Wza_C	Poly_export__SLBB__Wza_C
ANJ89446.1	Pasteurella_multocida_subsp._multocida_HB01	373	Class-1	Class-1 (Classic wza; hmmscan_based)	Poly_export__SLBB__Wza_C	Poly_export__SLBB__SLBB__Wza_C
ANM80034.1	Serratia_marcescens	370	Class-1	Class-1 (Classic wza; hmmscan_based)	Poly_export__SLBB__Wza_C	Poly_export__SLBB__SLBB__Wza_C
ANN27795.1	Vibrio_vulnificus	410	Class-1	Class-1 (Classic wza; hmmscan_based)	Poly_export__SLBB__Wza_C	Poly_export__SLBB__SLBB__Wza_C
ANO35272.1	Vibrio_breoganii	382	Class-1	Class-1 (Classic wza; hmmscan_based)	Poly_export__SLBB__Wza_C	Poly_export__SLBB__SLBB__Wza_C
ANS43456.1	Serratia_plymuthica_PRI-2C	369	Class-1	Class-1 (Classic wza; hmmscan_based)	Poly_export__SLBB__Wza_C	Poly_export__SLBB__Wza_C
AOJ04742.1	Burkholderia_sp._BDU6	340	Class-1	Class-1 (Classic wza; hmmscan_based)	Poly_export__SLBB__Wza_C	Poly_export__SLBB__Wza_C
AOK62103.1	Burkholderia_ubonensis	353	Class-1	Class-1 (Classic wza; hmmscan_based)	Poly_export__SLBB__Wza_C	Poly_export__SLBB__Wza_C
AOT32282.1	Escherichia_coli	374	Class-1	Class-1 (Classic wza; hmmscan_based)	Poly_export__SLBB__Wza_C	Poly_export__SLBB__SLBB__Wza_C
AOX98963.1	Acinetobacter_baumannii	311	Class-1	Class-1 (Classic wza; hmmscan_based)	Poly_export__SLBB__Wza_C	Poly_export__Wza_C
AOY44977.1	Psychrobacter_sp._AntiMn-1	368	Class-1	Class-1 (Classic wza; hmmscan_based)	Poly_export__SLBB__Wza_C	Poly_export__SLBB__Wza_C
APA85672.1	Paraburkholderia_sprentiae_WSM5005	349	Class-1	Class-1 (Classic wza; hmmscan_based)	Poly_export__SLBB__Wza_C	Poly_export__SLBB__SLBB__Wza_C
APC14809.1	Pseudomonas_frederiksbergensis	352	Class-1	Class-1 (Classic wza; hmmscan_based)	Poly_export__SLBB__Wza_C	Poly_export__SLBB__Wza_C
APR40202.1	Paraburkholderia_sp._SOS3	389	Class-1	Class-1 (Classic wza; hmmscan_based)	Poly_export__SLBB__Wza_C	Poly_export__SLBB__SLBB__Wza_C
APX93265.1	Halomonas_sp._1513	367	Class-1	Class-1 (Classic wza; hmmscan_based)	Poly_export__SLBB__Wza_C	Poly_export__SLBB__SLBB__Wza_C
AQQ74337.1	Acinetobacter_baumannii	372	Class-1	Class-1 (Classic wza; hmmscan_based)	Poly_export__SLBB__Wza_C	Poly_export__SLBB__SLBB__Wza_C
AQT66143.1	Serratia_marcescens	377	Class-1	Class-1 (Classic wza; hmmscan_based)	Poly_export__SLBB__Wza_C	Poly_export__SLBB__SLBB__Wza_C
AQZ51306.1	Martelella_mediterranea_DSM_17316	433	Class-1	Class-1 (Classic wza; hmmscan_based)	Poly_export__SLBB__Wza_C	Poly_export__SLBB__SLBB__Wza_C
AQZ95267.1	Pseudomonas_sp._S-6-2	567	Class-1	Class-1 (Classic wza; hmmscan_based)	Poly_export__SLBB__Wza_C	Poly_export__SLBB__Wza_C
ARB45387.1	Alcanivorax_xenomutans	377	Class-1	Class-1 (Classic wza; hmmscan_based)	Poly_export__SLBB__Wza_C	Poly_export__SLBB__SLBB__Wza_C
ARE40862.1	Rhodovulum_sp._P5	456	Class-1	Class-1 (Classic wza; hmmscan_based)	Poly_export__SLBB__Wza_C	Poly_export__SLBB__Wza_C
ARN64722.1	Vibrio_vulnificus	410	Class-1	Class-1 (Classic wza; hmmscan_based)	Poly_export__SLBB__Wza_C	Poly_export__SLBB__SLBB__Wza_C
ARR09816.1	Vibrio_campbellii	338	Class-1	Class-1 (Classic wza; hmmscan_based)	Poly_export__SLBB__Wza_C	Poly_export__SLBB__SLBB__Wza_C
ARU25038.1	Ralstonia_solanacearum	429	Class-1	Class-1 (Classic wza; hmmscan_based)	Poly_export__SLBB__Wza_C	Poly_export__SLBB__SLBB__Wza_C
ASA03741.1	Enterobacter_cloacae_complex_sp.	390	Class-1	Class-1 (Classic wza; hmmscan_based)	Poly_export__SLBB__Wza_C	Poly_export__SLBB__SLBB__Wza_C
ASA76652.1	Pyxidicoccus_sp._MCy9557	372	Class-1	Class-1 (Classic wza; hmmscan_based)	Poly_export__SLBB__Wza_C	Poly_export__SLBB__SLBB__Wza_C
ASC55881.1	Vibrio_vulnificus	410	Class-1	Class-1 (Classic wza; hmmscan_based)	Poly_export__SLBB__Wza_C	Poly_export__SLBB__SLBB__Wza_C
ASF48661.1	Methylovulum_psychrotolerans	345	Class-1	Class-1 (Classic wza; hmmscan_based)	Poly_export__SLBB__Wza_C	Poly_export__SLBB__Wza_C
ASJ39839.1	Vibrio_vulnificus	410	Class-1	Class-1 (Classic wza; hmmscan_based)	Poly_export__SLBB__Wza_C	Poly_export__SLBB__SLBB__Wza_C
ASL42309.1	Burkholderia_sp._AD24	404	Class-1	Class-1 (Classic wza; hmmscan_based)	Poly_export__SLBB__Wza_C	Poly_export__SLBB__SLBB__Wza_C
ASL43395.1	Burkholderia_sp._AD24	379	Class-1	Class-1 (Classic wza; hmmscan_based)	Poly_export__SLBB__Wza_C	Poly_export__SLBB__SLBB__Wza_C
ASO88657.1	Escherichia_coli	374	Class-1	Class-1 (Classic wza; hmmscan_based)	Poly_export__SLBB__Wza_C	Poly_export__SLBB__SLBB__Wza_C
ASQ18793.1	Enterobacter_cloacae	395	Class-1	Class-1 (Classic wza; hmmscan_based)	Poly_export__SLBB__Wza_C	Poly_export__SLBB__SLBB__Wza_C
ASR24070.1	Acinetobacter_baumannii	372	Class-1	Class-1 (Classic wza; hmmscan_based)	Poly_export__SLBB__Wza_C	Poly_export__SLBB__Wza_C
ASR44925.1	Xanthomonas_citri_pv._mangiferaeindicae	367	Class-1	Class-1 (Classic wza; hmmscan_based)	Poly_export__SLBB__Wza_C	Poly_export__SLBB__SLBB__Wza_C
ASV56105.1	Lelliottia_jeotgali	374	Class-1	Class-1 (Classic wza; hmmscan_based)	Poly_export__SLBB__Wza_C	Poly_export__SLBB__SLBB__Wza_C
ASV97077.1	Paraburkholderia_aromaticivorans	349	Class-1	Class-1 (Classic wza; hmmscan_based)	Poly_export__SLBB__Wza_C	Poly_export__SLBB__SLBB__Wza_C
ASX11347.1	Aeromonas_dhakensis	371	Class-1	Class-1 (Classic wza; hmmscan_based)	Poly_export__SLBB__Wza_C	Poly_export__SLBB__SLBB__Wza_C
ASY01656.1	Acinetobacter_baumannii	372	Class-1	Class-1 (Classic wza; hmmscan_based)	Poly_export__SLBB__Wza_C	Poly_export__SLBB__Wza_C
ASY01689.1	Acinetobacter_baumannii	372	Class-1	Class-1 (Classic wza; hmmscan_based)	Poly_export__SLBB__Wza_C	Poly_export__SLBB__Wza_C
ATE78734.1	Pseudomonas_frederiksbergensis	340	Class-1	Class-1 (Classic wza; hmmscan_based)	Poly_export__SLBB__Wza_C	Poly_export__SLBB__Wza_C
ATF88355.1	Burkholderia_gladioli_pv._gladioli	395	Class-1	Class-1 (Classic wza; hmmscan_based)	Poly_export__SLBB__Wza_C	Poly_export__SLBB__SLBB__Wza_C
ATG49850.1	Celeribacter_ethanolicus	414	Class-1	Class-1 (Classic wza; hmmscan_based)	Poly_export__SLBB__Wza_C	Poly_export__SLBB__SLBB__Wza_C
ATJ82692.1	Halomonas_beimenensis	385	Class-1	Class-1 (Classic wza; hmmscan_based)	Poly_export__SLBB__Wza_C	Poly_export__SLBB__Wza_C
ATP10916.1	Aeromonas_salmonicida_subsp._pectinolytica_34mel	371	Class-1	Class-1 (Classic wza; hmmscan_based)	Poly_export__SLBB__Wza_C	Poly_export__SLBB__SLBB__Wza_C
ATY78186.1	Aeromonas_veronii	371	Class-1	Class-1 (Classic wza; hmmscan_based)	Poly_export__SLBB__Wza_C	Poly_export__SLBB__SLBB__Wza_C
ATZ11966.1	Erwinia_amylovora	380	Class-1	Class-1 (Classic wza; hmmscan_based)	Poly_export__SLBB__Wza_C	Poly_export__SLBB__SLBB__Wza_C
AUJ33945.1	Vibrio_vulnificus	410	Class-1	Class-1 (Classic wza; hmmscan_based)	Poly_export__SLBB__Wza_C	Poly_export__SLBB__SLBB__Wza_C
AUJ65753.1	Aestuarium_zhoushanense	362	Class-1	Class-1 (Classic wza; hmmscan_based)	Poly_export__SLBB__Wza_C	Poly_export__SLBB__SLBB__Wza_C
AUL94336.1	Vibrio_vulnificus	410	Class-1	Class-1 (Classic wza; hmmscan_based)	Poly_export__SLBB__Wza_C	Poly_export__SLBB__SLBB__Wza_C
AUO22985.1	Pseudomonas_sp._NC02	340	Class-1	Class-1 (Classic wza; hmmscan_based)	Poly_export__SLBB__Wza_C	Poly_export__SLBB__Wza_C
AUR52519.1	Neisseriaceae_bacterium_DSM_100970	303	Class-1	Class-1 (Classic wza; hmmscan_based)	Poly_export__SLBB__Wza_C	Poly_export__SLBB__Wza_C
AUU91882.1	Enterobacteriaceae_bacterium_ENNIH3	379	Class-1	Class-1 (Classic wza; hmmscan_based)	Poly_export__SLBB__Wza_C	Poly_export__SLBB__SLBB__Wza_C
AUV52816.1	Raoultella_planticola	373	Class-1	Class-1 (Classic wza; hmmscan_based)	Poly_export__SLBB__Wza_C	Poly_export__SLBB__SLBB__Wza_C
AUX74506.1	Erwinia_pyrifoliae	380	Class-1	Class-1 (Classic wza; hmmscan_based)	Poly_export__SLBB__Wza_C	Poly_export__SLBB__SLBB__Wza_C
AVF35763.1	Rahnella_sp._ERMR1:05	379	Class-1	Class-1 (Classic wza; hmmscan_based)	Poly_export__SLBB__Wza_C	Poly_export__SLBB__SLBB__Wza_C
AVJ80555.1	Enterobacter_hormaechei_subsp._hoffmannii	347	Class-1	Class-1 (Classic wza; hmmscan_based)	Poly_export__SLBB__Wza_C	Poly_export__SLBB__SLBB__Wza_C
AVL17435.1	Enterobacter_cloacae	390	Class-1	Class-1 (Classic wza; hmmscan_based)	Poly_export__SLBB__Wza_C	Poly_export__SLBB__SLBB__Wza_C
AVN09869.1	Escherichia_coli	286	Class-1	Class-1 (Classic wza; hmmscan_based)	Poly_export__SLBB__Wza_C	Poly_export__SLBB__SLBB__Wza_C
AVO32668.1	Stenotrophomonas_maltophilia	357	Class-1	Class-1 (Classic wza; hmmscan_based)	Poly_export__SLBB__Wza_C	Poly_export__SLBB__Wza_C
AVR80091.1	Neisseria_mucosa	377	Class-1	Class-1 (Classic wza; hmmscan_based)	Poly_export__SLBB__Wza_C	Poly_export__SLBB__SLBB__Wza_C
AVT58100.1	Pectobacterium_versatile	367	Class-1	Class-1 (Classic wza; hmmscan_based)	Poly_export__SLBB__Wza_C	Poly_export__SLBB__SLBB__Wza_C
AVX90179.1	Pseudomonas_koreensis	353	Class-1	Class-1 (Classic wza; hmmscan_based)	Poly_export__SLBB__Wza_C	Poly_export__SLBB__SLBB__Wza_C
AWH39245.1	Stenotrophomonas_sp._ZAC14D1_NAIMI4_6	357	Class-1	Class-1 (Classic wza; hmmscan_based)	Poly_export__SLBB__Wza_C	Poly_export__SLBB__SLBB__Wza_C
AWI86785.1	Salipiger_pacificus	414	Class-1	Class-1 (Classic wza; hmmscan_based)	Poly_export__SLBB__Wza_C	Poly_export__SLBB__Wza_C
AWJ68071.1	Acinetobacter_baumannii	372	Class-1	Class-1 (Classic wza; hmmscan_based)	Poly_export__SLBB__Wza_C	Poly_export__SLBB__SLBB__Wza_C
AWL83829.1	Acinetobacter_baumannii	372	Class-1	Class-1 (Classic wza; hmmscan_based)	Poly_export__SLBB__Wza_C	Poly_export__SLBB__Wza_C
AWT20789.1	Klebsiella_michiganensis	379	Class-1	Class-1 (Classic wza; hmmscan_based)	Poly_export__SLBB__Wza_C	Poly_export__SLBB__SLBB__Wza_C
AWY43719.1	Pseudomonas_putida	353	Class-1	Class-1 (Classic wza; hmmscan_based)	Poly_export__SLBB__Wza_C	Poly_export__SLBB__Wza_C
AWZ97827.1	Enterobacter_hormaechei	331	Class-1	Class-1 (Classic wza; hmmscan_based)	Poly_export__SLBB__Wza_C	Poly_export__SLBB__SLBB__Wza_C
AXF16005.1	Paraburkholderia_caledonica	349	Class-1	Class-1 (Classic wza; hmmscan_based)	Poly_export__SLBB__Wza_C	Poly_export__SLBB__SLBB__Wza_C
AXI36019.1	Escherichia_coli	331	Class-1	Class-1 (Classic wza; hmmscan_based)	Poly_export__SLBB__Wza_C	Poly_export__SLBB__SLBB__Wza_C
AXI57185.1	Sulfitobacter_sp._JL08	416	Class-1	Class-1 (Classic wza; hmmscan_based)	Poly_export__SLBB__Wza_C	Poly_export__SLBB__Wza_C
AXJ08140.1	Pseudomonas_fluorescens	353	Class-1	Class-1 (Classic wza; hmmscan_based)	Poly_export__SLBB__Wza_C	Poly_export__SLBB__Wza_C
AXL04802.1	Aeromonas_hydrophila	371	Class-1	Class-1 (Classic wza; hmmscan_based)	Poly_export__SLBB__Wza_C	Poly_export__SLBB__SLBB__Wza_C
AXL04900.1	Aeromonas_hydrophila	371	Class-1	Class-1 (Classic wza; hmmscan_based)	Poly_export__SLBB__Wza_C	Poly_export__SLBB__SLBB__Wza_C
AXL04954.1	Aeromonas_hydrophila	371	Class-1	Class-1 (Classic wza; hmmscan_based)	Poly_export__SLBB__Wza_C	Poly_export__SLBB__SLBB__Wza_C
AXL05086.1	Aeromonas_hydrophila	371	Class-1	Class-1 (Classic wza; hmmscan_based)	Poly_export__SLBB__Wza_C	Poly_export__SLBB__SLBB__Wza_C
AXL05125.1	Aeromonas_hydrophila	371	Class-1	Class-1 (Classic wza; hmmscan_based)	Poly_export__SLBB__Wza_C	Poly_export__SLBB__SLBB__Wza_C
AXL53812.1	Paraburkholderia_caffeinilytica	416	Class-1	Class-1 (Classic wza; hmmscan_based)	Poly_export__SLBB__Wza_C	Poly_export__SLBB__SLBB__Wza_C
AXL96318.1	Providencia_alcalifaciens	380	Class-1	Class-1 (Classic wza; hmmscan_based)	Poly_export__SLBB__Wza_C	Poly_export__SLBB__SLBB__Wza_C
AXL96336.1	Providencia_alcalifaciens	376	Class-1	Class-1 (Classic wza; hmmscan_based)	Poly_export__SLBB__Wza_C	Poly_export__SLBB__SLBB__Wza_C
AXL96438.1	Providencia_stuartii	382	Class-1	Class-1 (Classic wza; hmmscan_based)	Poly_export__SLBB__Wza_C	Poly_export__SLBB__SLBB__Wza_C
AXL96476.1	Providencia_alcalifaciens	382	Class-1	Class-1 (Classic wza; hmmscan_based)	Poly_export__SLBB__Wza_C	Poly_export__SLBB__SLBB__Wza_C
AXL96514.1	Providencia_stuartii	384	Class-1	Class-1 (Classic wza; hmmscan_based)	Poly_export__SLBB__Wza_C	Poly_export__SLBB__SLBB__Wza_C
AXL96531.1	Providencia_alcalifaciens	376	Class-1	Class-1 (Classic wza; hmmscan_based)	Poly_export__SLBB__Wza_C	Poly_export__SLBB__SLBB__Wza_C
AXL96548.1	Providencia_alcalifaciens	382	Class-1	Class-1 (Classic wza; hmmscan_based)	Poly_export__SLBB__Wza_C	Poly_export__SLBB__SLBB__Wza_C
AXR70408.1	Klebsiella_aerogenes	378	Class-1	Class-1 (Classic wza; hmmscan_based)	Poly_export__SLBB__Wza_C	Poly_export__SLBB__SLBB__Wza_C
AXX61088.1	Vibrio_vulnificus	410	Class-1	Class-1 (Classic wza; hmmscan_based)	Poly_export__SLBB__Wza_C	Poly_export__SLBB__SLBB__Wza_C
AYE88307.1	Sulfitobacter_sp._D7	389	Class-1	Class-1 (Classic wza; hmmscan_based)	Poly_export__SLBB__Wza_C	Poly_export__SLBB__Wza_C
AYN27978.1	Buttiauxella_sp._3AFRM03	380	Class-1	Class-1 (Classic wza; hmmscan_based)	Poly_export__SLBB__Wza_C	Poly_export__SLBB__SLBB__Wza_C
AZC01476.1	Acinetobacter_pittii	366	Class-1	Class-1 (Classic wza; hmmscan_based)	Poly_export__SLBB__Wza_C	Poly_export__SLBB__Wza_C
AZP71823.1	Pseudomonas_poae	370	Class-1	Class-1 (Classic wza; hmmscan_based)	Poly_export__SLBB__Wza_C	Poly_export__SLBB__SLBB__Wza_C
AZU48771.1	Aeromonas_hydrophila	371	Class-1	Class-1 (Classic wza; hmmscan_based)	Poly_export__SLBB__Wza_C	Poly_export__SLBB__SLBB__Wza_C
AZV30958.1	Cobetia_sp._ICG0124	401	Class-1	Class-1 (Classic wza; hmmscan_based)	Poly_export__SLBB__Wza_C	Poly_export__SLBB__SLBB__Wza_C
AZV80513.1	Parasedimentitalea_marina	417	Class-1	Class-1 (Classic wza; hmmscan_based)	Poly_export__SLBB__Wza_C	Poly_export__SLBB__Wza_C
AZV93889.1	Bordetella_sp._J329	380	Class-1	Class-1 (Classic wza; hmmscan_based)	Poly_export__SLBB__Wza_C	Poly_export__SLBB__SLBB__Wza_C
AZZ45031.1	Pseudomonadaceae_bacterium_SI-3	362	Class-1	Class-1 (Classic wza; hmmscan_based)	Poly_export__SLBB__Wza_C	Poly_export__SLBB__SLBB__Wza_C
AZZ77345.1	Pseudomonas_sp._RU47	353	Class-1	Class-1 (Classic wza; hmmscan_based)	Poly_export__SLBB__Wza_C	Poly_export__SLBB__Wza_C
BAC93101.1	Vibrio_vulnificus_YJ016	410	Class-1	Class-1 (Classic wza; hmmscan_based)	Poly_export__SLBB__Wza_C	Poly_export__SLBB__SLBB__Wza_C
BAE74253.1	Sodalis_glossinidius_str._'morsitans'	378	Class-1	Class-1 (Classic wza; hmmscan_based)	Poly_export__SLBB__Wza_C	Poly_export__SLBB__SLBB__Wza_C
BAF75753.1	Klebsiella_pneumoniae	377	Class-1	Class-1 (Classic wza; hmmscan_based)	Poly_export__SLBB__Wza_C	Poly_export__SLBB__SLBB__Wza_C
BAF75769.1	Klebsiella_pneumoniae	378	Class-1	Class-1 (Classic wza; hmmscan_based)	Poly_export__SLBB__Wza_C	Poly_export__SLBB__SLBB__Wza_C
BAN28018.1	Caballeronia_insecticola	389	Class-1	Class-1 (Classic wza; hmmscan_based)	Poly_export__SLBB__Wza_C	Poly_export__SLBB__SLBB__Wza_C
BAN99748.1	Plautia_stali_symbiont	372	Class-1	Class-1 (Classic wza; hmmscan_based)	Poly_export__SLBB__Wza_C	Poly_export__SLBB__SLBB__Wza_C
BAP13816.1	Alcanivorax_sp._NBRC_101098	379	Class-1	Class-1 (Classic wza; hmmscan_based)	Poly_export__SLBB__Wza_C	Poly_export__SLBB__SLBB__Wza_C
BAP80007.1	Pseudomonas_sp._MT-1	362	Class-1	Class-1 (Classic wza; hmmscan_based)	Poly_export__SLBB__Wza_C	Poly_export__SLBB__SLBB__Wza_C
BAT23226.1	Klebsiella_aerogenes	378	Class-1	Class-1 (Classic wza; hmmscan_based)	Poly_export__SLBB__Wza_C	Poly_export__SLBB__SLBB__Wza_C
BAT23446.1	Klebsiella_sp._1680/49	343	Class-1	Class-1 (Classic wza; hmmscan_based)	Poly_export__SLBB__Wza_C	Poly_export__SLBB__SLBB__Wza_C
BAT23611.1	Klebsiella_sp._6168	386	Class-1	Class-1 (Classic wza; hmmscan_based)	Poly_export__SLBB__Wza_C	Poly_export__SLBB__SLBB__Wza_C
BAT23649.1	Klebsiella_sp._7444	377	Class-1	Class-1 (Classic wza; hmmscan_based)	Poly_export__SLBB__Wza_C	Poly_export__SLBB__SLBB__Wza_C
BAT23731.1	Klebsiella_sp._8588	378	Class-1	Class-1 (Classic wza; hmmscan_based)	Poly_export__SLBB__Wza_C	Poly_export__SLBB__SLBB__Wza_C
BAT24043.1	Klebsiella_sp._3534/51	377	Class-1	Class-1 (Classic wza; hmmscan_based)	Poly_export__SLBB__Wza_C	Poly_export__SLBB__SLBB__Wza_C
BAT24200.1	Klebsiella_sp._SW4	378	Class-1	Class-1 (Classic wza; hmmscan_based)	Poly_export__SLBB__Wza_C	Poly_export__SLBB__SLBB__Wza_C
BAT24240.1	Klebsiella_sp._264(1)	379	Class-1	Class-1 (Classic wza; hmmscan_based)	Poly_export__SLBB__Wza_C	Poly_export__SLBB__SLBB__Wza_C
BAT24263.1	Klebsiella_sp._265(1)	378	Class-1	Class-1 (Classic wza; hmmscan_based)	Poly_export__SLBB__Wza_C	Poly_export__SLBB__SLBB__Wza_C
BAV11811.1	Moraxella_osloensis	372	Class-1	Class-1 (Classic wza; hmmscan_based)	Poly_export__SLBB__Wza_C	Poly_export__SLBB__SLBB__Wza_C
BAV28749.1	Pseudomonas_sp._LAB-08	318	Class-1	Class-1 (Classic wza; hmmscan_based)	Poly_export__SLBB__Wza_C	Poly_export__SLBB__Wza_C
BBE76723.1	Metakosakonia_sp._MRY16-398	362	Class-1	Class-1 (Classic wza; hmmscan_based)	Poly_export__SLBB__Wza_C	Poly_export__SLBB__SLBB__Wza_C
BBG68655.1	Serratia_marcescens	324	Class-1	Class-1 (Classic wza; hmmscan_based)	Poly_export__SLBB__Wza_C	Poly_export__SLBB__SLBB__Wza_C
BBG69913.1	Serratia_marcescens	369	Class-1	Class-1 (Classic wza; hmmscan_based)	Poly_export__SLBB__Wza_C	Poly_export__SLBB__SLBB__Wza_C
BBI68869.1	Psychrobacter_sp._KH172YL61	344	Class-1	Class-1 (Classic wza; hmmscan_based)	Poly_export__SLBB__Wza_C	Poly_export__SLBB__SLBB__Wza_C
BBI96325.1	Enterobacter_asburiae	379	Class-1	Class-1 (Classic wza; hmmscan_based)	Poly_export__SLBB__Wza_C	Poly_export__SLBB__SLBB__Wza_C
BBL35810.1	Nitrosomonas_stercoris	377	Class-1	Class-1 (Classic wza; hmmscan_based)	Poly_export__SLBB__Wza_C	Poly_export__SLBB__SLBB__Wza_C
BBM77612.1	Escherichia_coli_O8:H8	386	Class-1	Class-1 (Classic wza; hmmscan_based)	Poly_export__SLBB__Wza_C	Poly_export__SLBB__SLBB__Wza_C
BBM78707.1	Escherichia_coli_O8:H8	348	Class-1	Class-1 (Classic wza; hmmscan_based)	Poly_export__SLBB__Wza_C	Poly_export__SLBB__SLBB__Wza_C
BBO56873.1	Cobetia_sp._AM6	387	Class-1	Class-1 (Classic wza; hmmscan_based)	Poly_export__SLBB__Wza_C	Poly_export__SLBB__SLBB__Wza_C
BBO62217.1	Serratia_marcescens	316	Class-1	Class-1 (Classic wza; hmmscan_based)	Poly_export__SLBB__Wza_C	Poly_export__SLBB__SLBB__Wza_C
BBO63495.1	Serratia_marcescens	340	Class-1	Class-1 (Classic wza; hmmscan_based)	Poly_export__SLBB__Wza_C	Poly_export__SLBB__SLBB__Wza_C
BBP16777.1	Escherichia_coli	348	Class-1	Class-1 (Classic wza; hmmscan_based)	Poly_export__SLBB__Wza_C	Poly_export__SLBB__SLBB__Wza_C
BBP19525.1	Escherichia_coli	348	Class-1	Class-1 (Classic wza; hmmscan_based)	Poly_export__SLBB__Wza_C	Poly_export__SLBB__SLBB__Wza_C
BBS16442.1	Aeromonas_caviae	371	Class-1	Class-1 (Classic wza; hmmscan_based)	Poly_export__SLBB__Wza_C	Poly_export__SLBB__SLBB__Wza_C
BBS93064.1	Klebsiella_sp._WP7-S18-CRE-02	383	Class-1	Class-1 (Classic wza; hmmscan_based)	Poly_export__SLBB__Wza_C	Poly_export__SLBB__SLBB__Wza_C
BBT67259.1	Aeromonas_caviae	371	Class-1	Class-1 (Classic wza; hmmscan_based)	Poly_export__SLBB__Wza_C	Poly_export__SLBB__SLBB__Wza_C
BBT91475.1	Enterobacter_cloacae	350	Class-1	Class-1 (Classic wza; hmmscan_based)	Poly_export__SLBB__Wza_C	Poly_export__SLBB__SLBB__Wza_C
BBV65249.1	Klebsiella_sp._STW0522-44	349	Class-1	Class-1 (Classic wza; hmmscan_based)	Poly_export__SLBB__Wza_C	Poly_export__SLBB__SLBB__Wza_C
BBZ88378.1	Enterobacter_asburiae	342	Class-1	Class-1 (Classic wza; hmmscan_based)	Poly_export__SLBB__Wza_C	Poly_export__SLBB__SLBB__Wza_C
BCA39055.1	Kluyvera_ascorbata	349	Class-1	Class-1 (Classic wza; hmmscan_based)	Poly_export__SLBB__Wza_C	Poly_export__SLBB__SLBB__Wza_C
BCG08814.1	Buttiauxella_agrestis	355	Class-1	Class-1 (Classic wza; hmmscan_based)	Poly_export__SLBB__Wza_C	Poly_export__SLBB__SLBB__Wza_C
BCL43656.1	Enterobacter_roggenkampii	349	Class-1	Class-1 (Classic wza; hmmscan_based)	Poly_export__SLBB__Wza_C	Poly_export__SLBB__SLBB__Wza_C
BCL49229.1	Citrobacter_koseri	348	Class-1	Class-1 (Classic wza; hmmscan_based)	Poly_export__SLBB__Wza_C	Poly_export__SLBB__SLBB__Wza_C
BCM76332.2	Aeromonas_caviae	371	Class-1	Class-1 (Classic wza; hmmscan_based)	Poly_export__SLBB__Wza_C	Poly_export__SLBB__SLBB__Wza_C
BCO13077.1	Aeromonas_hydrophila	371	Class-1	Class-1 (Classic wza; hmmscan_based)	Poly_export__SLBB__Wza_C	Poly_export__SLBB__SLBB__Wza_C
BCT19699.1	Enterobacter_asburiae	342	Class-1	Class-1 (Classic wza; hmmscan_based)	Poly_export__SLBB__Wza_C	Poly_export__SLBB__SLBB__Wza_C
BCT93327.1	Lysobacter_caseinilyticus	357	Class-1	Class-1 (Classic wza; hmmscan_based)	Poly_export__SLBB__Wza_C	Poly_export__SLBB__Wza_C
CAA2105110.1	Variovorax_paradoxus	405	Class-1	Class-1 (Classic wza; hmmscan_based)	Poly_export__SLBB__Wza_C	Poly_export__SLBB__SLBB__Wza_C
CAA2943243.1	Enterobacter_cloacae	344	Class-1	Class-1 (Classic wza; hmmscan_based)	Poly_export__SLBB__Wza_C	Poly_export__SLBB__SLBB__Wza_C
CAB1213956.1	Serratia_marcescens	369	Class-1	Class-1 (Classic wza; hmmscan_based)	Poly_export__SLBB__Wza_C	Poly_export__SLBB__SLBB__Wza_C
CAB1218495.1	Serratia_liquefaciens	369	Class-1	Class-1 (Classic wza; hmmscan_based)	Poly_export__SLBB__Wza_C	Poly_export__SLBB__SLBB__Wza_C
CAB1403500.1	Pseudomonas_fluorescens	353	Class-1	Class-1 (Classic wza; hmmscan_based)	Poly_export__SLBB__Wza_C	Poly_export__SLBB__Wza_C
CAB3636977.1	Achromobacter_pestifer	409	Class-1	Class-1 (Classic wza; hmmscan_based)	Poly_export__SLBB__Wza_C	Poly_export__SLBB__SLBB__Wza_C
CAB3714608.1	Paraburkholderia_sediminicola	416	Class-1	Class-1 (Classic wza; hmmscan_based)	Poly_export__SLBB__Wza_C	Poly_export__SLBB__SLBB__Wza_C
CAB3758244.1	Paraburkholderia_solisilvae	437	Class-1	Class-1 (Classic wza; hmmscan_based)	Poly_export__SLBB__Wza_C	Poly_export__SLBB__SLBB__Wza_C
CAB3758897.1	Paraburkholderia_humisilvae	433	Class-1	Class-1 (Classic wza; hmmscan_based)	Poly_export__SLBB__Wza_C	Poly_export__SLBB__SLBB__Wza_C
CAC82927.1	Erwinia_pyrifoliae_Ep1/96	380	Class-1	Class-1 (Classic wza; hmmscan_based)	Poly_export__SLBB__Wza_C	Poly_export__SLBB__SLBB__Wza_C
CAD0186664.1	Ruegeria_sp._THAF57	459	Class-1	Class-1 (Classic wza; hmmscan_based)	Poly_export__SLBB__Wza_C	Poly_export__SLBB__SLBB__Wza_C
CAD5451297.1	Escherichia_coli	357	Class-1	Class-1 (Classic wza; hmmscan_based)	Poly_export__SLBB__Wza_C	Poly_export__SLBB__SLBB__Wza_C
CAD5521932.1	Escherichia_coli	311	Class-1	Class-1 (Classic wza; hmmscan_based)	Poly_export__SLBB__Wza_C	Poly_export__SLBB__SLBB__Wza_C
CAD5570487.1	Escherichia_coli	386	Class-1	Class-1 (Classic wza; hmmscan_based)	Poly_export__SLBB__Wza_C	Poly_export__SLBB__SLBB__Wza_C
CAD5726737.1	Escherichia_coli	386	Class-1	Class-1 (Classic wza; hmmscan_based)	Poly_export__SLBB__Wza_C	Poly_export__SLBB__SLBB__Wza_C
CAD7562082.1	Citrobacter_europaeus	348	Class-1	Class-1 (Classic wza; hmmscan_based)	Poly_export__SLBB__Wza_C	Poly_export__SLBB__SLBB__Wza_C
CAD7567712.1	Timema_californicum	504	Class-1	Class-1 (Classic wza; hmmscan_based)	Poly_export__SLBB__Wza_C	Poly_export__SLBB__SLBB__Wza_C
CAE6961394.1	Vibrio_sp._B1FIG11	373	Class-1	Class-1 (Classic wza; hmmscan_based)	Poly_export__SLBB__Wza_C	Poly_export__SLBB__SLBB__Wza_C
CAJ94830.1	Cupriavidus_necator_H16	393	Class-1	Class-1 (Classic wza; hmmscan_based)	Poly_export__SLBB__Wza_C	Poly_export__SLBB__SLBB__Wza_C
CAO96368.1	Erwinia_tasmaniensis_Et1/99	380	Class-1	Class-1 (Classic wza; hmmscan_based)	Poly_export__SLBB__Wza_C	Poly_export__SLBB__SLBB__Wza_C
CAX60474.1	Erwinia_billingiae_Eb661	366	Class-1	Class-1 (Classic wza; hmmscan_based)	Poly_export__SLBB__Wza_C	Poly_export__SLBB__SLBB__Wza_C
CBJ35349.2	Ralstonia_solanacearum_PSI07	425	Class-1	Class-1 (Classic wza; hmmscan_based)	Poly_export__SLBB__Wza_C	Poly_export__SLBB__SLBB__Wza_C
CBJ40676.1	Ralstonia_solanacearum_CMR15	362	Class-1	Class-1 (Classic wza; hmmscan_based)	Poly_export__SLBB__Wza_C	Poly_export__SLBB__SLBB__Wza_C
CBW76603.1	Mycetohabitans_rhizoxinica_HKI_454	476	Class-1	Class-1 (Classic wza; hmmscan_based)	Poly_export__SLBB__Wza_C	Poly_export__SLBB__SLBB__Wza_C
CCB90861.1	Waddlia_chondrophila_2032/99	298	Class-1	Class-1 (Classic wza; hmmscan_based)	Poly_export__SLBB__Wza_C	Poly_export__SLBB__Wza_C
CCF08973.1	Pantoea_ananatis_LMG_5342	356	Class-1	Class-1 (Classic wza; hmmscan_based)	Poly_export__SLBB__Wza_C	Poly_export__SLBB__SLBB__Wza_C
CCG87704.1	Erwinia_piriflorinigrans_CFBP_5888	380	Class-1	Class-1 (Classic wza; hmmscan_based)	Poly_export__SLBB__Wza_C	Poly_export__SLBB__SLBB__Wza_C
CCJ73438.1	Cronobacter_condimenti_1330	351	Class-1	Class-1 (Classic wza; hmmscan_based)	Poly_export__SLBB__Wza_C	Poly_export__SLBB__SLBB__Wza_C
CCJ83146.1	Cronobacter_dublinensis_1210	306	Class-1	Class-1 (Classic wza; hmmscan_based)	Poly_export__SLBB__Wza_C	Poly_export__SLBB__SLBB__Wza_C
CCJ91998.1	Cronobacter_turicensis_564	348	Class-1	Class-1 (Classic wza; hmmscan_based)	Poly_export__SLBB__Wza_C	Poly_export__SLBB__SLBB__Wza_C
CCP03664.1	Erwinia_amylovora_Ea644	380	Class-1	Class-1 (Classic wza; hmmscan_based)	Poly_export__SLBB__Wza_C	Poly_export__SLBB__SLBB__Wza_C
CCQ08551.1	Escherichia_coli_Nissle_1917	374	Class-1	Class-1 (Classic wza; hmmscan_based)	Poly_export__SLBB__Wza_C	Poly_export__SLBB__SLBB__Wza_C
CCQ10287.1	Pseudoalteromonas_luteoviolacea_B_=_ATCC_29581	371	Class-1	Class-1 (Classic wza; hmmscan_based)	Poly_export__SLBB__Wza_C	Poly_export__SLBB__SLBB__Wza_C
CDF82549.1	Pseudomonas_knackmussii_B13	352	Class-1	Class-1 (Classic wza; hmmscan_based)	Poly_export__SLBB__Wza_C	Poly_export__SLBB__Wza_C
CDJ76154.1	Serratia_marcescens_SMB2099	276	Class-1	Class-1 (Classic wza; hmmscan_based)	Poly_export__SLBB__Wza_C	Poly_export__SLBB__SLBB__Wza_C
CDK77044.1	Klebsiella_pneumoniae_IS22	386	Class-1	Class-1 (Classic wza; hmmscan_based)	Poly_export__SLBB__Wza_C	Poly_export__SLBB__SLBB__Wza_C
CDK89074.1	Escherichia_coli_IS29	374	Class-1	Class-1 (Classic wza; hmmscan_based)	Poly_export__SLBB__Wza_C	Poly_export__SLBB__SLBB__Wza_C
CDL12411.1	Klebsiella_pneumoniae_IS43	366	Class-1	Class-1 (Classic wza; hmmscan_based)	Poly_export__SLBB__Wza_C	Poly_export__SLBB__SLBB__Wza_C
CDQ32831.1	Virgibacillus_halodenitrificans	423	Class-1	Class-1 (Classic wza; hmmscan_based)	Poly_export__SLBB__Wza_C	Poly_export__SLBB__SLBB__Wza_C
CDT94179.1	Vibrio_coralliirubri	415	Class-1	Class-1 (Classic wza; hmmscan_based)	Poly_export__SLBB__Wza_C	Poly_export__SLBB__SLBB__Wza_C
CDT99926.1	Vibrio_coralliirubri	416	Class-1	Class-1 (Classic wza; hmmscan_based)	Poly_export__SLBB__Wza_C	Poly_export__SLBB__SLBB__Wza_C
CDZ79918.1	Candidatus_Rubidus_massiliensis	355	Class-1	Class-1 (Classic wza; hmmscan_based)	Poly_export__SLBB__Wza_C	Poly_export__SLBB__Wza_C
CEB91559.1	Salmonella_enterica_subsp._enterica_serovar_Paratyphi_A	379	Class-1	Class-1 (Classic wza; hmmscan_based)	Poly_export__SLBB__Wza_C	Poly_export__SLBB__SLBB__Wza_C
CEI53770.1	Acinetobacter_bereziniae	359	Class-1	Class-1 (Classic wza; hmmscan_based)	Poly_export__SLBB__Wza_C	Poly_export__SLBB__Wza_C
CEP36355.1	Halomonas_sp._R57-5	348	Class-1	Class-1 (Classic wza; hmmscan_based)	Poly_export__SLBB__Wza_C	Poly_export__SLBB__SLBB__Wza_C
CPR13642.1	Brenneria_goodwinii	371	Class-1	Class-1 (Classic wza; hmmscan_based)	Poly_export__SLBB__Wza_C	Poly_export__SLBB__SLBB__Wza_C
CQR75591.1	Enterobacter_hormaechei	344	Class-1	Class-1 (Classic wza; hmmscan_based)	Poly_export__SLBB__Wza_C	Poly_export__SLBB__SLBB__Wza_C
CRK76260.1	Nereida_ignava	469	Class-1	Class-1 (Classic wza; hmmscan_based)	Poly_export__SLBB__Wza_C	Poly_export__SLBB__Wza_C
CRL47805.1	Pseudomonas_sp._URMO17WK12:I11	361	Class-1	Class-1 (Classic wza; hmmscan_based)	Poly_export__SLBB__Wza_C	Poly_export__SLBB__Wza_C
CRM82547.1	Pseudomonas_sp._31_E_6	345	Class-1	Class-1 (Classic wza; hmmscan_based)	Poly_export__SLBB__Wza_C	Poly_export__SLBB__Wza_C
CRX38884.1	Estrella_lausannensis	365	Class-1	Class-1 (Classic wza; hmmscan_based)	Poly_export__SLBB__Wza_C	Poly_export__SLBB__Wza_C
CTV28278.1	Escherichia_coli	283	Class-1	Class-1 (Classic wza; hmmscan_based)	Poly_export__SLBB__Wza_C	Poly_export__SLBB__SLBB__Wza_C
CTX03762.1	Escherichia_coli	239	Class-1	Class-1 (Classic wza; hmmscan_based)	Poly_export__SLBB__Wza_C	Poly_export__SLBB__SLBB__Wza_C
CUH79079.1	Tropicibacter_naphthalenivorans	458	Class-1	Class-1 (Classic wza; hmmscan_based)	Poly_export__SLBB__Wza_C	Poly_export__SLBB__Wza_C
CUI15822.1	Candidatus_Protochlamydia_naegleriophila	381	Class-1	Class-1 (Classic wza; hmmscan_based)	Poly_export__SLBB__Wza_C	Poly_export__SLBB__Wza_C
CUJ15271.1	Enterobacter_cloacae	395	Class-1	Class-1 (Classic wza; hmmscan_based)	Poly_export__SLBB__Wza_C	Poly_export__SLBB__SLBB__Wza_C
CUV14367.1	Ralstonia_solanacearum	429	Class-1	Class-1 (Classic wza; hmmscan_based)	Poly_export__SLBB__Wza_C	Poly_export__SLBB__SLBB__Wza_C
CUW09510.1	Serratia_grimesii	346	Class-1	Class-1 (Classic wza; hmmscan_based)	Poly_export__SLBB__Wza_C	Poly_export__SLBB__SLBB__Wza_C
CUW21748.1	Serratia_grimesii	369	Class-1	Class-1 (Classic wza; hmmscan_based)	Poly_export__SLBB__Wza_C	Poly_export__SLBB__SLBB__Wza_C
CUY21958.1	Serratia_marcescens	330	Class-1	Class-1 (Classic wza; hmmscan_based)	Poly_export__SLBB__Wza_C	Poly_export__SLBB__SLBB__Wza_C
CUY22471.1	Serratia_marcescens	369	Class-1	Class-1 (Classic wza; hmmscan_based)	Poly_export__SLBB__Wza_C	Poly_export__SLBB__SLBB__Wza_C
CUY33039.1	Serratia_marcescens	324	Class-1	Class-1 (Classic wza; hmmscan_based)	Poly_export__SLBB__Wza_C	Poly_export__SLBB__SLBB__Wza_C
CUY43960.1	Serratia_marcescens	369	Class-1	Class-1 (Classic wza; hmmscan_based)	Poly_export__SLBB__Wza_C	Poly_export__SLBB__SLBB__Wza_C
CUY79367.1	Serratia_marcescens	377	Class-1	Class-1 (Classic wza; hmmscan_based)	Poly_export__SLBB__Wza_C	Poly_export__SLBB__SLBB__Wza_C
CUY84865.1	Serratia_marcescens	369	Class-1	Class-1 (Classic wza; hmmscan_based)	Poly_export__SLBB__Wza_C	Poly_export__SLBB__SLBB__Wza_C
CVE11703.1	Serratia_marcescens	397	Class-1	Class-1 (Classic wza; hmmscan_based)	Poly_export__SLBB__Wza_C	Poly_export__SLBB__SLBB__Wza_C
CVE93722.1	Serratia_marcescens	369	Class-1	Class-1 (Classic wza; hmmscan_based)	Poly_export__SLBB__Wza_C	Poly_export__SLBB__SLBB__Wza_C
CVG72349.1	Serratia_marcescens	397	Class-1	Class-1 (Classic wza; hmmscan_based)	Poly_export__SLBB__Wza_C	Poly_export__SLBB__SLBB__Wza_C
CXA25794.1	Salmonella_enterica_subsp._enterica_serovar_Typhi	379	Class-1	Class-1 (Classic wza; hmmscan_based)	Poly_export__SLBB__Wza_C	Poly_export__SLBB__SLBB__Wza_C
CZQ24683.1	Klebsiella_pneumoniae	363	Class-1	Class-1 (Classic wza; hmmscan_based)	Poly_export__SLBB__Wza_C	Poly_export__SLBB__SLBB__Wza_C
CZQ25012.1	Klebsiella_pneumoniae	378	Class-1	Class-1 (Classic wza; hmmscan_based)	Poly_export__SLBB__Wza_C	Poly_export__SLBB__SLBB__Wza_C
CZQ25053.1	Klebsiella_pneumoniae	368	Class-1	Class-1 (Classic wza; hmmscan_based)	Poly_export__SLBB__Wza_C	Poly_export__SLBB__SLBB__Wza_C
CZU22103.1	Enterobacter_hormaechei	344	Class-1	Class-1 (Classic wza; hmmscan_based)	Poly_export__SLBB__Wza_C	Poly_export__SLBB__SLBB__Wza_C
CZU59209.1	Enterobacter_hormaechei	344	Class-1	Class-1 (Classic wza; hmmscan_based)	Poly_export__SLBB__Wza_C	Poly_export__SLBB__SLBB__Wza_C
CZW69746.1	Enterobacter_hormaechei	378	Class-1	Class-1 (Classic wza; hmmscan_based)	Poly_export__SLBB__Wza_C	Poly_export__SLBB__SLBB__Wza_C
CZX66746.1	Enterobacter_kobei	326	Class-1	Class-1 (Classic wza; hmmscan_based)	Poly_export__SLBB__Wza_C	Poly_export__SLBB__SLBB__Wza_C
CZY59023.1	Enterobacter_ludwigii	344	Class-1	Class-1 (Classic wza; hmmscan_based)	Poly_export__SLBB__Wza_C	Poly_export__SLBB__SLBB__Wza_C
DAA64728.1	Acinetobacter_baumannii_AB5075	372	Class-1	Class-1 (Classic wza; hmmscan_based)	Poly_export__SLBB__Wza_C	Poly_export__SLBB__Wza_C
DAC80115.1	Acinetobacter_baumannii	372	Class-1	Class-1 (Classic wza; hmmscan_based)	Poly_export__SLBB__Wza_C	Poly_export__SLBB__Wza_C
EAA0660921.1	Shigella_flexneri	379	Class-1	Class-1 (Classic wza; hmmscan_based)	Poly_export__SLBB__Wza_C	Poly_export__SLBB__SLBB__Wza_C
EAA0711425.1	Salmonella_enterica_subsp._enterica	379	Class-1	Class-1 (Classic wza; hmmscan_based)	Poly_export__SLBB__Wza_C	Poly_export__SLBB__SLBB__Wza_C
EAA1180546.1	Salmonella_enterica_subsp._enterica	379	Class-1	Class-1 (Classic wza; hmmscan_based)	Poly_export__SLBB__Wza_C	Poly_export__SLBB__SLBB__Wza_C
EAA1198095.1	Salmonella_enterica_subsp._enterica	379	Class-1	Class-1 (Classic wza; hmmscan_based)	Poly_export__SLBB__Wza_C	Poly_export__SLBB__SLBB__Wza_C
EAA2977699.1	Salmonella_enterica_subsp._enterica	379	Class-1	Class-1 (Classic wza; hmmscan_based)	Poly_export__SLBB__Wza_C	Poly_export__SLBB__SLBB__Wza_C
EAA3111428.1	Shigella_flexneri	379	Class-1	Class-1 (Classic wza; hmmscan_based)	Poly_export__SLBB__Wza_C	Poly_export__SLBB__SLBB__Wza_C
EAA3604232.1	Salmonella_enterica_subsp._enterica	379	Class-1	Class-1 (Classic wza; hmmscan_based)	Poly_export__SLBB__Wza_C	Poly_export__SLBB__SLBB__Wza_C
EAA4084680.1	Salmonella_enterica_subsp._salamae	378	Class-1	Class-1 (Classic wza; hmmscan_based)	Poly_export__SLBB__Wza_C	Poly_export__SLBB__SLBB__Wza_C
EAA4709801.1	Salmonella_enterica_subsp._diarizonae	379	Class-1	Class-1 (Classic wza; hmmscan_based)	Poly_export__SLBB__Wza_C	Poly_export__SLBB__SLBB__Wza_C
EAA5307618.1	Salmonella_enterica_subsp._enterica	379	Class-1	Class-1 (Classic wza; hmmscan_based)	Poly_export__SLBB__Wza_C	Poly_export__SLBB__SLBB__Wza_C
EAA7090718.1	Salmonella_enterica_subsp._enterica	379	Class-1	Class-1 (Classic wza; hmmscan_based)	Poly_export__SLBB__Wza_C	Poly_export__SLBB__SLBB__Wza_C
EAA7132164.1	Salmonella_enterica_subsp._enterica	379	Class-1	Class-1 (Classic wza; hmmscan_based)	Poly_export__SLBB__Wza_C	Poly_export__SLBB__SLBB__Wza_C
EAA7135129.1	Salmonella_enterica	379	Class-1	Class-1 (Classic wza; hmmscan_based)	Poly_export__SLBB__Wza_C	Poly_export__SLBB__SLBB__Wza_C
EAA7244095.1	Salmonella_enterica	379	Class-1	Class-1 (Classic wza; hmmscan_based)	Poly_export__SLBB__Wza_C	Poly_export__SLBB__SLBB__Wza_C
EAA7514373.1	Salmonella_enterica	379	Class-1	Class-1 (Classic wza; hmmscan_based)	Poly_export__SLBB__Wza_C	Poly_export__SLBB__SLBB__Wza_C
EAA7604021.1	Salmonella_enterica	379	Class-1	Class-1 (Classic wza; hmmscan_based)	Poly_export__SLBB__Wza_C	Poly_export__SLBB__SLBB__Wza_C
EAA8481035.1	Salmonella_enterica_subsp._enterica	307	Class-1	Class-1 (Classic wza; hmmscan_based)	Poly_export__SLBB__Wza_C	Poly_export__SLBB__SLBB__Wza_C
EAA8666786.1	Salmonella_enterica	379	Class-1	Class-1 (Classic wza; hmmscan_based)	Poly_export__SLBB__Wza_C	Poly_export__SLBB__SLBB__Wza_C
EAA9356084.1	Salmonella_enterica_subsp._enterica	379	Class-1	Class-1 (Classic wza; hmmscan_based)	Poly_export__SLBB__Wza_C	Poly_export__SLBB__SLBB__Wza_C
EAA9536094.1	Salmonella_enterica_subsp._enterica_serovar_Newport	379	Class-1	Class-1 (Classic wza; hmmscan_based)	Poly_export__SLBB__Wza_C	Poly_export__SLBB__SLBB__Wza_C
EAB1248230.1	Shigella_flexneri	379	Class-1	Class-1 (Classic wza; hmmscan_based)	Poly_export__SLBB__Wza_C	Poly_export__SLBB__SLBB__Wza_C
EAB4629350.1	Salmonella_enterica	379	Class-1	Class-1 (Classic wza; hmmscan_based)	Poly_export__SLBB__Wza_C	Poly_export__SLBB__SLBB__Wza_C
EAB5054154.1	Salmonella_enterica	379	Class-1	Class-1 (Classic wza; hmmscan_based)	Poly_export__SLBB__Wza_C	Poly_export__SLBB__SLBB__Wza_C
EAB5456762.1	Escherichia_coli	379	Class-1	Class-1 (Classic wza; hmmscan_based)	Poly_export__SLBB__Wza_C	Poly_export__SLBB__SLBB__Wza_C
EAB5867195.1	Salmonella_enterica_subsp._enterica	325	Class-1	Class-1 (Classic wza; hmmscan_based)	Poly_export__SLBB__Wza_C	Poly_export__SLBB__SLBB__Wza_C
EAB6801697.1	Escherichia_coli	379	Class-1	Class-1 (Classic wza; hmmscan_based)	Poly_export__SLBB__Wza_C	Poly_export__SLBB__SLBB__Wza_C
EAB6926440.1	Salmonella_enterica	379	Class-1	Class-1 (Classic wza; hmmscan_based)	Poly_export__SLBB__Wza_C	Poly_export__SLBB__SLBB__Wza_C
EAB6946389.1	Salmonella_enterica_subsp._enterica	379	Class-1	Class-1 (Classic wza; hmmscan_based)	Poly_export__SLBB__Wza_C	Poly_export__SLBB__SLBB__Wza_C
EAB9323857.1	Shigella_flexneri	379	Class-1	Class-1 (Classic wza; hmmscan_based)	Poly_export__SLBB__Wza_C	Poly_export__SLBB__SLBB__Wza_C
EAC0350270.1	Salmonella_enterica_subsp._enterica	379	Class-1	Class-1 (Classic wza; hmmscan_based)	Poly_export__SLBB__Wza_C	Poly_export__SLBB__SLBB__Wza_C
EAC1350388.1	Salmonella_enterica	379	Class-1	Class-1 (Classic wza; hmmscan_based)	Poly_export__SLBB__Wza_C	Poly_export__SLBB__SLBB__Wza_C
EAC1375712.1	Escherichia_coli	379	Class-1	Class-1 (Classic wza; hmmscan_based)	Poly_export__SLBB__Wza_C	Poly_export__SLBB__SLBB__Wza_C
EAC1716723.1	Escherichia_coli	379	Class-1	Class-1 (Classic wza; hmmscan_based)	Poly_export__SLBB__Wza_C	Poly_export__SLBB__SLBB__Wza_C
EAC2096833.1	Escherichia_coli	379	Class-1	Class-1 (Classic wza; hmmscan_based)	Poly_export__SLBB__Wza_C	Poly_export__SLBB__SLBB__Wza_C
EAM1158977.1	Salmonella_enterica	379	Class-1	Class-1 (Classic wza; hmmscan_based)	Poly_export__SLBB__Wza_C	Poly_export__SLBB__SLBB__Wza_C
EAM1759309.1	Salmonella_enterica	379	Class-1	Class-1 (Classic wza; hmmscan_based)	Poly_export__SLBB__Wza_C	Poly_export__SLBB__SLBB__Wza_C
EAM2181177.1	Salmonella_enterica	379	Class-1	Class-1 (Classic wza; hmmscan_based)	Poly_export__SLBB__Wza_C	Poly_export__SLBB__SLBB__Wza_C
EAM2569160.1	Salmonella_enterica	379	Class-1	Class-1 (Classic wza; hmmscan_based)	Poly_export__SLBB__Wza_C	Poly_export__SLBB__SLBB__Wza_C
EAM3276434.1	Salmonella_enterica	379	Class-1	Class-1 (Classic wza; hmmscan_based)	Poly_export__SLBB__Wza_C	Poly_export__SLBB__SLBB__Wza_C
EAM3495960.1	Salmonella_enterica	379	Class-1	Class-1 (Classic wza; hmmscan_based)	Poly_export__SLBB__Wza_C	Poly_export__SLBB__SLBB__Wza_C
EAM6305281.1	Salmonella_enterica	379	Class-1	Class-1 (Classic wza; hmmscan_based)	Poly_export__SLBB__Wza_C	Poly_export__SLBB__SLBB__Wza_C
EAM7283693.1	Salmonella_enterica	379	Class-1	Class-1 (Classic wza; hmmscan_based)	Poly_export__SLBB__Wza_C	Poly_export__SLBB__SLBB__Wza_C
EAM8438878.1	Salmonella_enterica	379	Class-1	Class-1 (Classic wza; hmmscan_based)	Poly_export__SLBB__Wza_C	Poly_export__SLBB__SLBB__Wza_C
EAM8977390.1	Salmonella_enterica	379	Class-1	Class-1 (Classic wza; hmmscan_based)	Poly_export__SLBB__Wza_C	Poly_export__SLBB__SLBB__Wza_C
EAM9752983.1	Salmonella_enterica	379	Class-1	Class-1 (Classic wza; hmmscan_based)	Poly_export__SLBB__Wza_C	Poly_export__SLBB__SLBB__Wza_C
EAN0640867.1	Salmonella_enterica	379	Class-1	Class-1 (Classic wza; hmmscan_based)	Poly_export__SLBB__Wza_C	Poly_export__SLBB__SLBB__Wza_C
EAN1944198.1	Salmonella_enterica	379	Class-1	Class-1 (Classic wza; hmmscan_based)	Poly_export__SLBB__Wza_C	Poly_export__SLBB__SLBB__Wza_C
EAN4945524.1	Salmonella_enterica	379	Class-1	Class-1 (Classic wza; hmmscan_based)	Poly_export__SLBB__Wza_C	Poly_export__SLBB__SLBB__Wza_C
EAN5160234.1	Salmonella_enterica	378	Class-1	Class-1 (Classic wza; hmmscan_based)	Poly_export__SLBB__Wza_C	Poly_export__SLBB__SLBB__Wza_C
EAN5483717.1	Salmonella_enterica	379	Class-1	Class-1 (Classic wza; hmmscan_based)	Poly_export__SLBB__Wza_C	Poly_export__SLBB__SLBB__Wza_C
EAN7956265.1	Salmonella_enterica	379	Class-1	Class-1 (Classic wza; hmmscan_based)	Poly_export__SLBB__Wza_C	Poly_export__SLBB__SLBB__Wza_C
EAN8480256.1	Salmonella_enterica	379	Class-1	Class-1 (Classic wza; hmmscan_based)	Poly_export__SLBB__Wza_C	Poly_export__SLBB__SLBB__Wza_C
EAN8595679.1	Salmonella_enterica	378	Class-1	Class-1 (Classic wza; hmmscan_based)	Poly_export__SLBB__Wza_C	Poly_export__SLBB__SLBB__Wza_C
EAN9920658.1	Salmonella_enterica	379	Class-1	Class-1 (Classic wza; hmmscan_based)	Poly_export__SLBB__Wza_C	Poly_export__SLBB__SLBB__Wza_C
EAO0139132.1	Salmonella_enterica	379	Class-1	Class-1 (Classic wza; hmmscan_based)	Poly_export__SLBB__Wza_C	Poly_export__SLBB__SLBB__Wza_C
EAO2263125.1	Salmonella_enterica	379	Class-1	Class-1 (Classic wza; hmmscan_based)	Poly_export__SLBB__Wza_C	Poly_export__SLBB__SLBB__Wza_C
EAO2706831.1	Salmonella_enterica	379	Class-1	Class-1 (Classic wza; hmmscan_based)	Poly_export__SLBB__Wza_C	Poly_export__SLBB__SLBB__Wza_C
EAO2755202.1	Salmonella_enterica	379	Class-1	Class-1 (Classic wza; hmmscan_based)	Poly_export__SLBB__Wza_C	Poly_export__SLBB__SLBB__Wza_C
EAO3095702.1	Salmonella_enterica	379	Class-1	Class-1 (Classic wza; hmmscan_based)	Poly_export__SLBB__Wza_C	Poly_export__SLBB__SLBB__Wza_C
EAO3200367.1	Salmonella_enterica	379	Class-1	Class-1 (Classic wza; hmmscan_based)	Poly_export__SLBB__Wza_C	Poly_export__SLBB__SLBB__Wza_C
EAO6406479.1	Salmonella_enterica	379	Class-1	Class-1 (Classic wza; hmmscan_based)	Poly_export__SLBB__Wza_C	Poly_export__SLBB__SLBB__Wza_C
EAO8131288.1	Salmonella_enterica	379	Class-1	Class-1 (Classic wza; hmmscan_based)	Poly_export__SLBB__Wza_C	Poly_export__SLBB__SLBB__Wza_C
EAO8401227.1	Salmonella_enterica	379	Class-1	Class-1 (Classic wza; hmmscan_based)	Poly_export__SLBB__Wza_C	Poly_export__SLBB__SLBB__Wza_C
EAP0005952.1	Salmonella_enterica	379	Class-1	Class-1 (Classic wza; hmmscan_based)	Poly_export__SLBB__Wza_C	Poly_export__SLBB__SLBB__Wza_C
EAP3006948.1	Salmonella_enterica	379	Class-1	Class-1 (Classic wza; hmmscan_based)	Poly_export__SLBB__Wza_C	Poly_export__SLBB__SLBB__Wza_C
EAP3675650.1	Salmonella_enterica	379	Class-1	Class-1 (Classic wza; hmmscan_based)	Poly_export__SLBB__Wza_C	Poly_export__SLBB__SLBB__Wza_C
EAP4998802.1	Salmonella_enterica	379	Class-1	Class-1 (Classic wza; hmmscan_based)	Poly_export__SLBB__Wza_C	Poly_export__SLBB__SLBB__Wza_C
EAP77563.1	Roseovarius_nubinhibens_ISM	422	Class-1	Class-1 (Classic wza; hmmscan_based)	Poly_export__SLBB__Wza_C	Poly_export__SLBB__SLBB__Wza_C
EAP8539127.1	Salmonella_enterica	379	Class-1	Class-1 (Classic wza; hmmscan_based)	Poly_export__SLBB__Wza_C	Poly_export__SLBB__SLBB__Wza_C
EAP9125064.1	Salmonella_enterica	379	Class-1	Class-1 (Classic wza; hmmscan_based)	Poly_export__SLBB__Wza_C	Poly_export__SLBB__SLBB__Wza_C
EAP9343124.1	Salmonella_enterica	379	Class-1	Class-1 (Classic wza; hmmscan_based)	Poly_export__SLBB__Wza_C	Poly_export__SLBB__SLBB__Wza_C
EAQ0933083.1	Salmonella_enterica	379	Class-1	Class-1 (Classic wza; hmmscan_based)	Poly_export__SLBB__Wza_C	Poly_export__SLBB__SLBB__Wza_C
EAQ1511520.1	Salmonella_enterica	379	Class-1	Class-1 (Classic wza; hmmscan_based)	Poly_export__SLBB__Wza_C	Poly_export__SLBB__SLBB__Wza_C
EAQ3163308.1	Salmonella_enterica	379	Class-1	Class-1 (Classic wza; hmmscan_based)	Poly_export__SLBB__Wza_C	Poly_export__SLBB__SLBB__Wza_C
EAQ6508783.1	Salmonella_enterica	379	Class-1	Class-1 (Classic wza; hmmscan_based)	Poly_export__SLBB__Wza_C	Poly_export__SLBB__SLBB__Wza_C
EAQ8164027.1	Salmonella_enterica	368	Class-1	Class-1 (Classic wza; hmmscan_based)	Poly_export__SLBB__Wza_C	Poly_export__SLBB__SLBB__Wza_C
EAQ9143878.1	Salmonella_enterica	379	Class-1	Class-1 (Classic wza; hmmscan_based)	Poly_export__SLBB__Wza_C	Poly_export__SLBB__SLBB__Wza_C
EAR3188321.1	Salmonella_enterica	379	Class-1	Class-1 (Classic wza; hmmscan_based)	Poly_export__SLBB__Wza_C	Poly_export__SLBB__SLBB__Wza_C
EAR3530687.1	Salmonella_enterica	379	Class-1	Class-1 (Classic wza; hmmscan_based)	Poly_export__SLBB__Wza_C	Poly_export__SLBB__SLBB__Wza_C
EAR56451.1	Photobacterium_sp._SKA34	353	Class-1	Class-1 (Classic wza; hmmscan_based)	Poly_export__SLBB__Wza_C	Poly_export__SLBB__SLBB__Wza_C
EAR56456.1	Photobacterium_sp._SKA34	246	Class-1	Class-1 (Classic wza; hmmscan_based)	Poly_export__SLBB__Wza_C	Poly_export__SLBB__SLBB__Wza_C
EAR8602596.1	Salmonella_enterica	379	Class-1	Class-1 (Classic wza; hmmscan_based)	Poly_export__SLBB__Wza_C	Poly_export__SLBB__SLBB__Wza_C
EAR8891752.1	Salmonella_enterica	379	Class-1	Class-1 (Classic wza; hmmscan_based)	Poly_export__SLBB__Wza_C	Poly_export__SLBB__SLBB__Wza_C
EAR9425584.1	Salmonella_enterica	379	Class-1	Class-1 (Classic wza; hmmscan_based)	Poly_export__SLBB__Wza_C	Poly_export__SLBB__SLBB__Wza_C
EAS2248752.1	Salmonella_enterica	379	Class-1	Class-1 (Classic wza; hmmscan_based)	Poly_export__SLBB__Wza_C	Poly_export__SLBB__SLBB__Wza_C
EAS2413947.1	Salmonella_enterica	379	Class-1	Class-1 (Classic wza; hmmscan_based)	Poly_export__SLBB__Wza_C	Poly_export__SLBB__SLBB__Wza_C
EAS4440723.1	Salmonella_enterica	379	Class-1	Class-1 (Classic wza; hmmscan_based)	Poly_export__SLBB__Wza_C	Poly_export__SLBB__SLBB__Wza_C
EAS78218.1	Vibrio_alginolyticus_12G01	338	Class-1	Class-1 (Classic wza; hmmscan_based)	Poly_export__SLBB__Wza_C	Poly_export__SLBB__SLBB__Wza_C
EAS8986845.1	Salmonella_enterica	379	Class-1	Class-1 (Classic wza; hmmscan_based)	Poly_export__SLBB__Wza_C	Poly_export__SLBB__SLBB__Wza_C
EAT0331128.1	Salmonella_enterica	379	Class-1	Class-1 (Classic wza; hmmscan_based)	Poly_export__SLBB__Wza_C	Poly_export__SLBB__SLBB__Wza_C
EAT1898381.1	Salmonella_enterica	379	Class-1	Class-1 (Classic wza; hmmscan_based)	Poly_export__SLBB__Wza_C	Poly_export__SLBB__SLBB__Wza_C
EAT2901154.1	Salmonella_enterica	379	Class-1	Class-1 (Classic wza; hmmscan_based)	Poly_export__SLBB__Wza_C	Poly_export__SLBB__SLBB__Wza_C
EAT4521306.1	Salmonella_enterica	379	Class-1	Class-1 (Classic wza; hmmscan_based)	Poly_export__SLBB__Wza_C	Poly_export__SLBB__SLBB__Wza_C
EAT5296698.1	Salmonella_enterica	379	Class-1	Class-1 (Classic wza; hmmscan_based)	Poly_export__SLBB__Wza_C	Poly_export__SLBB__SLBB__Wza_C
EAT6115188.1	Salmonella_enterica	379	Class-1	Class-1 (Classic wza; hmmscan_based)	Poly_export__SLBB__Wza_C	Poly_export__SLBB__SLBB__Wza_C
EAT6685532.1	Salmonella_enterica	379	Class-1	Class-1 (Classic wza; hmmscan_based)	Poly_export__SLBB__Wza_C	Poly_export__SLBB__SLBB__Wza_C
EAU5657396.1	Salmonella_enterica	368	Class-1	Class-1 (Classic wza; hmmscan_based)	Poly_export__SLBB__Wza_C	Poly_export__SLBB__SLBB__Wza_C
EAU8989978.1	Salmonella_enterica	379	Class-1	Class-1 (Classic wza; hmmscan_based)	Poly_export__SLBB__Wza_C	Poly_export__SLBB__SLBB__Wza_C
EAU9620738.1	Salmonella_enterica	379	Class-1	Class-1 (Classic wza; hmmscan_based)	Poly_export__SLBB__Wza_C	Poly_export__SLBB__SLBB__Wza_C
EAV1200956.1	Salmonella_enterica	379	Class-1	Class-1 (Classic wza; hmmscan_based)	Poly_export__SLBB__Wza_C	Poly_export__SLBB__SLBB__Wza_C
EAV3919348.1	Salmonella_enterica	379	Class-1	Class-1 (Classic wza; hmmscan_based)	Poly_export__SLBB__Wza_C	Poly_export__SLBB__SLBB__Wza_C
EAV4983122.1	Salmonella_enterica	379	Class-1	Class-1 (Classic wza; hmmscan_based)	Poly_export__SLBB__Wza_C	Poly_export__SLBB__SLBB__Wza_C
EAV5572500.1	Salmonella_enterica	379	Class-1	Class-1 (Classic wza; hmmscan_based)	Poly_export__SLBB__Wza_C	Poly_export__SLBB__SLBB__Wza_C
EAV9320819.1	Salmonella_enterica	379	Class-1	Class-1 (Classic wza; hmmscan_based)	Poly_export__SLBB__Wza_C	Poly_export__SLBB__SLBB__Wza_C
EAV9420335.1	Salmonella_enterica	379	Class-1	Class-1 (Classic wza; hmmscan_based)	Poly_export__SLBB__Wza_C	Poly_export__SLBB__SLBB__Wza_C
EAW1962064.1	Salmonella_enterica_subsp._enterica	379	Class-1	Class-1 (Classic wza; hmmscan_based)	Poly_export__SLBB__Wza_C	Poly_export__SLBB__SLBB__Wza_C
EAW2115206.1	Salmonella_enterica_subsp._enterica	379	Class-1	Class-1 (Classic wza; hmmscan_based)	Poly_export__SLBB__Wza_C	Poly_export__SLBB__SLBB__Wza_C
EAW28598.1	Alteromonadales_bacterium_TW-7	370	Class-1	Class-1 (Classic wza; hmmscan_based)	Poly_export__SLBB__Wza_C	Poly_export__SLBB__SLBB__Wza_C
EAW2982873.1	Salmonella_enterica	379	Class-1	Class-1 (Classic wza; hmmscan_based)	Poly_export__SLBB__Wza_C	Poly_export__SLBB__SLBB__Wza_C
EAW4166797.1	Salmonella_enterica	379	Class-1	Class-1 (Classic wza; hmmscan_based)	Poly_export__SLBB__Wza_C	Poly_export__SLBB__SLBB__Wza_C
EAW6811362.1	Salmonella_enterica	379	Class-1	Class-1 (Classic wza; hmmscan_based)	Poly_export__SLBB__Wza_C	Poly_export__SLBB__SLBB__Wza_C
EAX2091252.1	Salmonella_enterica	379	Class-1	Class-1 (Classic wza; hmmscan_based)	Poly_export__SLBB__Wza_C	Poly_export__SLBB__SLBB__Wza_C
EAX5650785.1	Salmonella_enterica	379	Class-1	Class-1 (Classic wza; hmmscan_based)	Poly_export__SLBB__Wza_C	Poly_export__SLBB__SLBB__Wza_C
EAX6909146.1	Salmonella_enterica	379	Class-1	Class-1 (Classic wza; hmmscan_based)	Poly_export__SLBB__Wza_C	Poly_export__SLBB__SLBB__Wza_C
EAX8572641.1	Salmonella_enterica	379	Class-1	Class-1 (Classic wza; hmmscan_based)	Poly_export__SLBB__Wza_C	Poly_export__SLBB__SLBB__Wza_C
EAX9837212.1	Salmonella_enterica	379	Class-1	Class-1 (Classic wza; hmmscan_based)	Poly_export__SLBB__Wza_C	Poly_export__SLBB__SLBB__Wza_C
EAY4742749.1	Salmonella_enterica	379	Class-1	Class-1 (Classic wza; hmmscan_based)	Poly_export__SLBB__Wza_C	Poly_export__SLBB__SLBB__Wza_C
EAY65322.1	Burkholderia_cenocepacia_PC184	397	Class-1	Class-1 (Classic wza; hmmscan_based)	Poly_export__SLBB__Wza_C	Poly_export__SLBB__SLBB__Wza_C
EAY70045.1	Burkholderia_dolosa_AU0158	397	Class-1	Class-1 (Classic wza; hmmscan_based)	Poly_export__SLBB__Wza_C	Poly_export__SLBB__SLBB__Wza_C
EAY9722398.1	Salmonella_enterica	379	Class-1	Class-1 (Classic wza; hmmscan_based)	Poly_export__SLBB__Wza_C	Poly_export__SLBB__SLBB__Wza_C
EAY9726686.1	Salmonella_enterica	379	Class-1	Class-1 (Classic wza; hmmscan_based)	Poly_export__SLBB__Wza_C	Poly_export__SLBB__SLBB__Wza_C
EAZ0615567.1	Salmonella_enterica	379	Class-1	Class-1 (Classic wza; hmmscan_based)	Poly_export__SLBB__Wza_C	Poly_export__SLBB__SLBB__Wza_C
EAZ2215243.1	Salmonella_enterica	379	Class-1	Class-1 (Classic wza; hmmscan_based)	Poly_export__SLBB__Wza_C	Poly_export__SLBB__SLBB__Wza_C
EAZ2799226.1	Salmonella_enterica	364	Class-1	Class-1 (Classic wza; hmmscan_based)	Poly_export__SLBB__Wza_C	Poly_export__SLBB__SLBB__Wza_C
EAZ5741746.1	Salmonella_enterica	379	Class-1	Class-1 (Classic wza; hmmscan_based)	Poly_export__SLBB__Wza_C	Poly_export__SLBB__SLBB__Wza_C
EBA13986.1	Roseobacter_sp._CCS2	436	Class-1	Class-1 (Classic wza; hmmscan_based)	Poly_export__SLBB__Wza_C	Poly_export__SLBB__SLBB__Wza_C
EBA6900108.1	Salmonella_enterica	379	Class-1	Class-1 (Classic wza; hmmscan_based)	Poly_export__SLBB__Wza_C	Poly_export__SLBB__SLBB__Wza_C
EBA8104706.1	Salmonella_enterica	379	Class-1	Class-1 (Classic wza; hmmscan_based)	Poly_export__SLBB__Wza_C	Poly_export__SLBB__SLBB__Wza_C
EBA9309737.1	Salmonella_enterica	379	Class-1	Class-1 (Classic wza; hmmscan_based)	Poly_export__SLBB__Wza_C	Poly_export__SLBB__SLBB__Wza_C
EBB0055093.1	Salmonella_enterica	379	Class-1	Class-1 (Classic wza; hmmscan_based)	Poly_export__SLBB__Wza_C	Poly_export__SLBB__SLBB__Wza_C
EBB4398372.1	Salmonella_enterica	379	Class-1	Class-1 (Classic wza; hmmscan_based)	Poly_export__SLBB__Wza_C	Poly_export__SLBB__SLBB__Wza_C
EBB4822474.1	Salmonella_enterica_subsp._enterica_serovar_Enteritidis	379	Class-1	Class-1 (Classic wza; hmmscan_based)	Poly_export__SLBB__Wza_C	Poly_export__SLBB__SLBB__Wza_C
EBB7907973.1	Salmonella_enterica	379	Class-1	Class-1 (Classic wza; hmmscan_based)	Poly_export__SLBB__Wza_C	Poly_export__SLBB__SLBB__Wza_C
EBC0626734.1	Salmonella_enterica	379	Class-1	Class-1 (Classic wza; hmmscan_based)	Poly_export__SLBB__Wza_C	Poly_export__SLBB__SLBB__Wza_C
EBC4195775.1	Salmonella_enterica	379	Class-1	Class-1 (Classic wza; hmmscan_based)	Poly_export__SLBB__Wza_C	Poly_export__SLBB__SLBB__Wza_C
EBC7124099.1	Salmonella_enterica	379	Class-1	Class-1 (Classic wza; hmmscan_based)	Poly_export__SLBB__Wza_C	Poly_export__SLBB__SLBB__Wza_C
EBD0691229.1	Salmonella_enterica	379	Class-1	Class-1 (Classic wza; hmmscan_based)	Poly_export__SLBB__Wza_C	Poly_export__SLBB__Wza_C
EBD1066941.1	Salmonella_enterica	379	Class-1	Class-1 (Classic wza; hmmscan_based)	Poly_export__SLBB__Wza_C	Poly_export__SLBB__SLBB__Wza_C
EBE6000286.1	Salmonella_enterica	379	Class-1	Class-1 (Classic wza; hmmscan_based)	Poly_export__SLBB__Wza_C	Poly_export__SLBB__SLBB__Wza_C
EBE8908750.1	Salmonella_enterica	379	Class-1	Class-1 (Classic wza; hmmscan_based)	Poly_export__SLBB__Wza_C	Poly_export__SLBB__SLBB__Wza_C
EBF1264655.1	Salmonella_enterica	379	Class-1	Class-1 (Classic wza; hmmscan_based)	Poly_export__SLBB__Wza_C	Poly_export__SLBB__SLBB__Wza_C
EBF7889361.1	Salmonella_enterica	376	Class-1	Class-1 (Classic wza; hmmscan_based)	Poly_export__SLBB__Wza_C	Poly_export__SLBB__SLBB__Wza_C
EBF7998325.1	Salmonella_enterica	379	Class-1	Class-1 (Classic wza; hmmscan_based)	Poly_export__SLBB__Wza_C	Poly_export__SLBB__SLBB__Wza_C
EBF9243034.1	Salmonella_enterica	379	Class-1	Class-1 (Classic wza; hmmscan_based)	Poly_export__SLBB__Wza_C	Poly_export__SLBB__SLBB__Wza_C
EBF9953481.1	Salmonella_enterica_subsp._enterica	379	Class-1	Class-1 (Classic wza; hmmscan_based)	Poly_export__SLBB__Wza_C	Poly_export__SLBB__SLBB__Wza_C
EBG0168426.1	Salmonella_enterica_subsp._enterica	379	Class-1	Class-1 (Classic wza; hmmscan_based)	Poly_export__SLBB__Wza_C	Poly_export__SLBB__SLBB__Wza_C
EBG0270177.1	Salmonella_enterica_subsp._enterica	379	Class-1	Class-1 (Classic wza; hmmscan_based)	Poly_export__SLBB__Wza_C	Poly_export__SLBB__SLBB__Wza_C
EBG1488370.1	Salmonella_enterica	379	Class-1	Class-1 (Classic wza; hmmscan_based)	Poly_export__SLBB__Wza_C	Poly_export__SLBB__SLBB__Wza_C
EBG1927946.1	Salmonella_enterica	379	Class-1	Class-1 (Classic wza; hmmscan_based)	Poly_export__SLBB__Wza_C	Poly_export__SLBB__SLBB__Wza_C
EBG3702249.1	Salmonella_enterica	379	Class-1	Class-1 (Classic wza; hmmscan_based)	Poly_export__SLBB__Wza_C	Poly_export__SLBB__SLBB__Wza_C
EBG4314830.1	Salmonella_enterica	379	Class-1	Class-1 (Classic wza; hmmscan_based)	Poly_export__SLBB__Wza_C	Poly_export__SLBB__SLBB__Wza_C
EBG5204964.1	Salmonella_enterica_subsp._enterica	379	Class-1	Class-1 (Classic wza; hmmscan_based)	Poly_export__SLBB__Wza_C	Poly_export__SLBB__SLBB__Wza_C
EBG5296194.1	Salmonella_enterica_subsp._enterica	379	Class-1	Class-1 (Classic wza; hmmscan_based)	Poly_export__SLBB__Wza_C	Poly_export__SLBB__SLBB__Wza_C
EBG5325726.1	Salmonella_enterica_subsp._enterica	379	Class-1	Class-1 (Classic wza; hmmscan_based)	Poly_export__SLBB__Wza_C	Poly_export__SLBB__SLBB__Wza_C
EBG6453638.1	Salmonella_enterica	379	Class-1	Class-1 (Classic wza; hmmscan_based)	Poly_export__SLBB__Wza_C	Poly_export__SLBB__SLBB__Wza_C
EBG6925611.1	Salmonella_enterica_subsp._enterica	379	Class-1	Class-1 (Classic wza; hmmscan_based)	Poly_export__SLBB__Wza_C	Poly_export__SLBB__SLBB__Wza_C
EBG8526961.1	Salmonella_enterica	379	Class-1	Class-1 (Classic wza; hmmscan_based)	Poly_export__SLBB__Wza_C	Poly_export__SLBB__SLBB__Wza_C
EBH3538679.1	Salmonella_enterica_subsp._enterica	379	Class-1	Class-1 (Classic wza; hmmscan_based)	Poly_export__SLBB__Wza_C	Poly_export__SLBB__SLBB__Wza_C
EBH6584502.1	Salmonella_enterica	379	Class-1	Class-1 (Classic wza; hmmscan_based)	Poly_export__SLBB__Wza_C	Poly_export__SLBB__SLBB__Wza_C
EBH7547016.1	Salmonella_enterica	379	Class-1	Class-1 (Classic wza; hmmscan_based)	Poly_export__SLBB__Wza_C	Poly_export__SLBB__SLBB__Wza_C
EBH8335316.1	Salmonella_enterica_subsp._houtenae_serovar_43:z4,z23:-	379	Class-1	Class-1 (Classic wza; hmmscan_based)	Poly_export__SLBB__Wza_C	Poly_export__SLBB__SLBB__Wza_C
EBH9978259.1	Salmonella_enterica_subsp._arizonae_serovar_40:z36:-	379	Class-1	Class-1 (Classic wza; hmmscan_based)	Poly_export__SLBB__Wza_C	Poly_export__SLBB__SLBB__Wza_C
EBI0977381.1	Salmonella_enterica	379	Class-1	Class-1 (Classic wza; hmmscan_based)	Poly_export__SLBB__Wza_C	Poly_export__SLBB__SLBB__Wza_C
EBI2682243.1	Salmonella_enterica	379	Class-1	Class-1 (Classic wza; hmmscan_based)	Poly_export__SLBB__Wza_C	Poly_export__SLBB__SLBB__Wza_C
EBJ0882573.1	Salmonella_enterica	379	Class-1	Class-1 (Classic wza; hmmscan_based)	Poly_export__SLBB__Wza_C	Poly_export__SLBB__SLBB__Wza_C
EBJ1426709.1	Salmonella_enterica	379	Class-1	Class-1 (Classic wza; hmmscan_based)	Poly_export__SLBB__Wza_C	Poly_export__SLBB__SLBB__Wza_C
EBL0969371.1	Salmonella_enterica	379	Class-1	Class-1 (Classic wza; hmmscan_based)	Poly_export__SLBB__Wza_C	Poly_export__SLBB__SLBB__Wza_C
EBL3225639.1	Salmonella_enterica	379	Class-1	Class-1 (Classic wza; hmmscan_based)	Poly_export__SLBB__Wza_C	Poly_export__SLBB__SLBB__Wza_C
EBM0613569.1	Salmonella_enterica	379	Class-1	Class-1 (Classic wza; hmmscan_based)	Poly_export__SLBB__Wza_C	Poly_export__SLBB__SLBB__Wza_C
EBM0696906.1	Salmonella_enterica_subsp._enterica_serovar_Agona	358	Class-1	Class-1 (Classic wza; hmmscan_based)	Poly_export__SLBB__Wza_C	Poly_export__SLBB__SLBB__Wza_C
EBM0755837.1	Salmonella_enterica_subsp._enterica_serovar_Muenchen	379	Class-1	Class-1 (Classic wza; hmmscan_based)	Poly_export__SLBB__Wza_C	Poly_export__SLBB__SLBB__Wza_C
EBM4472461.1	Salmonella_enterica	379	Class-1	Class-1 (Classic wza; hmmscan_based)	Poly_export__SLBB__Wza_C	Poly_export__SLBB__SLBB__Wza_C
EBM5986473.1	Salmonella_enterica	379	Class-1	Class-1 (Classic wza; hmmscan_based)	Poly_export__SLBB__Wza_C	Poly_export__SLBB__SLBB__Wza_C
EBM9065418.1	Salmonella_enterica_subsp._enterica_serovar_Montevideo	379	Class-1	Class-1 (Classic wza; hmmscan_based)	Poly_export__SLBB__Wza_C	Poly_export__SLBB__SLBB__Wza_C
EBM9081397.1	Salmonella_enterica_subsp._enterica_serovar_Montevideo	379	Class-1	Class-1 (Classic wza; hmmscan_based)	Poly_export__SLBB__Wza_C	Poly_export__SLBB__SLBB__Wza_C
EBN5432424.1	Salmonella_enterica	379	Class-1	Class-1 (Classic wza; hmmscan_based)	Poly_export__SLBB__Wza_C	Poly_export__SLBB__SLBB__Wza_C
EBN7058874.1	Salmonella_enterica	379	Class-1	Class-1 (Classic wza; hmmscan_based)	Poly_export__SLBB__Wza_C	Poly_export__SLBB__SLBB__Wza_C
EBN7971010.1	Salmonella_enterica	368	Class-1	Class-1 (Classic wza; hmmscan_based)	Poly_export__SLBB__Wza_C	Poly_export__SLBB__SLBB__Wza_C
EBO0020825.1	Salmonella_enterica	379	Class-1	Class-1 (Classic wza; hmmscan_based)	Poly_export__SLBB__Wza_C	Poly_export__SLBB__SLBB__Wza_C
EBO3287440.1	Salmonella_enterica_subsp._enterica_serovar_Enteritidis	318	Class-1	Class-1 (Classic wza; hmmscan_based)	Poly_export__SLBB__Wza_C	Poly_export__SLBB__SLBB__Wza_C
EBO4319338.1	Salmonella_enterica	379	Class-1	Class-1 (Classic wza; hmmscan_based)	Poly_export__SLBB__Wza_C	Poly_export__SLBB__SLBB__Wza_C
EBO7627051.1	Salmonella_enterica	379	Class-1	Class-1 (Classic wza; hmmscan_based)	Poly_export__SLBB__Wza_C	Poly_export__SLBB__SLBB__Wza_C
EBO8034984.1	Salmonella_enterica	379	Class-1	Class-1 (Classic wza; hmmscan_based)	Poly_export__SLBB__Wza_C	Poly_export__SLBB__SLBB__Wza_C
EBO8459324.1	Salmonella_enterica_subsp._enterica_serovar_Derby	379	Class-1	Class-1 (Classic wza; hmmscan_based)	Poly_export__SLBB__Wza_C	Poly_export__SLBB__SLBB__Wza_C
EBO9260408.1	Salmonella_enterica	379	Class-1	Class-1 (Classic wza; hmmscan_based)	Poly_export__SLBB__Wza_C	Poly_export__SLBB__SLBB__Wza_C
EBO9531013.1	Salmonella_enterica	379	Class-1	Class-1 (Classic wza; hmmscan_based)	Poly_export__SLBB__Wza_C	Poly_export__SLBB__SLBB__Wza_C
EBP2906213.1	Salmonella_enterica	291	Class-1	Class-1 (Classic wza; hmmscan_based)	Poly_export__SLBB__Wza_C	Poly_export__SLBB__SLBB__Wza_C
EBP5989652.1	Salmonella_enterica	379	Class-1	Class-1 (Classic wza; hmmscan_based)	Poly_export__SLBB__Wza_C	Poly_export__SLBB__SLBB__Wza_C
EBP8402894.1	Salmonella_enterica	379	Class-1	Class-1 (Classic wza; hmmscan_based)	Poly_export__SLBB__Wza_C	Poly_export__SLBB__SLBB__Wza_C
EBQ2273133.1	Salmonella_enterica	342	Class-1	Class-1 (Classic wza; hmmscan_based)	Poly_export__SLBB__Wza_C	Poly_export__SLBB__SLBB__Wza_C
EBQ5560583.1	Salmonella_enterica	379	Class-1	Class-1 (Classic wza; hmmscan_based)	Poly_export__SLBB__Wza_C	Poly_export__SLBB__SLBB__Wza_C
EBQ5892108.1	Salmonella_enterica_subsp._enterica_serovar_Infantis	379	Class-1	Class-1 (Classic wza; hmmscan_based)	Poly_export__SLBB__Wza_C	Poly_export__SLBB__SLBB__Wza_C
EBQ9680078.1	Salmonella_enterica_subsp._enterica_serovar_Eastbourne	379	Class-1	Class-1 (Classic wza; hmmscan_based)	Poly_export__SLBB__Wza_C	Poly_export__SLBB__SLBB__Wza_C
EBR0614721.1	Salmonella_enterica	379	Class-1	Class-1 (Classic wza; hmmscan_based)	Poly_export__SLBB__Wza_C	Poly_export__SLBB__SLBB__Wza_C
EBR3967045.1	Salmonella_enterica	379	Class-1	Class-1 (Classic wza; hmmscan_based)	Poly_export__SLBB__Wza_C	Poly_export__SLBB__SLBB__Wza_C
EBR4774464.1	Salmonella_enterica	379	Class-1	Class-1 (Classic wza; hmmscan_based)	Poly_export__SLBB__Wza_C	Poly_export__SLBB__SLBB__Wza_C
EBR7437857.1	Salmonella_enterica	379	Class-1	Class-1 (Classic wza; hmmscan_based)	Poly_export__SLBB__Wza_C	Poly_export__SLBB__SLBB__Wza_C
EBR8962079.1	Salmonella_enterica_subsp._enterica_serovar_Indiana	379	Class-1	Class-1 (Classic wza; hmmscan_based)	Poly_export__SLBB__Wza_C	Poly_export__SLBB__SLBB__Wza_C
EBS1066434.1	Salmonella_enterica_subsp._enterica_serovar_Wangata	379	Class-1	Class-1 (Classic wza; hmmscan_based)	Poly_export__SLBB__Wza_C	Poly_export__SLBB__SLBB__Wza_C
EBS2110975.1	Salmonella_enterica_subsp._enterica_serovar_Fresno	379	Class-1	Class-1 (Classic wza; hmmscan_based)	Poly_export__SLBB__Wza_C	Poly_export__SLBB__SLBB__Wza_C
EBS3058466.1	Salmonella_enterica_subsp._enterica_serovar_Litchfield	379	Class-1	Class-1 (Classic wza; hmmscan_based)	Poly_export__SLBB__Wza_C	Poly_export__SLBB__SLBB__Wza_C
EBS3178841.1	Salmonella_enterica_subsp._enterica_serovar_Newport	379	Class-1	Class-1 (Classic wza; hmmscan_based)	Poly_export__SLBB__Wza_C	Poly_export__SLBB__SLBB__Wza_C
EBS3921773.1	Salmonella_enterica_subsp._enterica_serovar_Ituri	379	Class-1	Class-1 (Classic wza; hmmscan_based)	Poly_export__SLBB__Wza_C	Poly_export__SLBB__SLBB__Wza_C
EBS4635449.1	Salmonella_enterica_subsp._enterica_serovar_Bareilly	379	Class-1	Class-1 (Classic wza; hmmscan_based)	Poly_export__SLBB__Wza_C	Poly_export__SLBB__SLBB__Wza_C
EBS6871813.1	Salmonella_enterica	379	Class-1	Class-1 (Classic wza; hmmscan_based)	Poly_export__SLBB__Wza_C	Poly_export__SLBB__SLBB__Wza_C
EBS6917122.1	Salmonella_enterica	379	Class-1	Class-1 (Classic wza; hmmscan_based)	Poly_export__SLBB__Wza_C	Poly_export__SLBB__SLBB__Wza_C
EBS8245013.1	Salmonella_enterica	379	Class-1	Class-1 (Classic wza; hmmscan_based)	Poly_export__SLBB__Wza_C	Poly_export__SLBB__SLBB__Wza_C
EBS8365899.1	Salmonella_enterica	379	Class-1	Class-1 (Classic wza; hmmscan_based)	Poly_export__SLBB__Wza_C	Poly_export__SLBB__SLBB__Wza_C
EBT2120489.1	Salmonella_enterica	379	Class-1	Class-1 (Classic wza; hmmscan_based)	Poly_export__SLBB__Wza_C	Poly_export__SLBB__SLBB__Wza_C
EBT2942888.1	Salmonella_enterica	379	Class-1	Class-1 (Classic wza; hmmscan_based)	Poly_export__SLBB__Wza_C	Poly_export__SLBB__SLBB__Wza_C
EBT7982613.1	Salmonella_enterica	379	Class-1	Class-1 (Classic wza; hmmscan_based)	Poly_export__SLBB__Wza_C	Poly_export__SLBB__SLBB__Wza_C
EBU3939992.1	Salmonella_enterica	379	Class-1	Class-1 (Classic wza; hmmscan_based)	Poly_export__SLBB__Wza_C	Poly_export__SLBB__SLBB__Wza_C
EBU7984662.1	Salmonella_enterica_subsp._enterica_serovar_Agona	379	Class-1	Class-1 (Classic wza; hmmscan_based)	Poly_export__SLBB__Wza_C	Poly_export__SLBB__SLBB__Wza_C
EBU8870278.1	Salmonella_enterica_subsp._enterica_serovar_Seattle	379	Class-1	Class-1 (Classic wza; hmmscan_based)	Poly_export__SLBB__Wza_C	Poly_export__SLBB__SLBB__Wza_C
EBU9020963.1	Salmonella_enterica_subsp._enterica_serovar_Ullevi	379	Class-1	Class-1 (Classic wza; hmmscan_based)	Poly_export__SLBB__Wza_C	Poly_export__SLBB__SLBB__Wza_C
EBV0409365.1	Salmonella_enterica_subsp._enterica_serovar_Infantis	379	Class-1	Class-1 (Classic wza; hmmscan_based)	Poly_export__SLBB__Wza_C	Poly_export__SLBB__SLBB__Wza_C
EBV8481955.1	Salmonella_enterica_subsp._enterica_serovar_Ago	379	Class-1	Class-1 (Classic wza; hmmscan_based)	Poly_export__SLBB__Wza_C	Poly_export__SLBB__SLBB__Wza_C
EBV9475784.1	Salmonella_enterica_subsp._enterica_serovar_Typhimurium	379	Class-1	Class-1 (Classic wza; hmmscan_based)	Poly_export__SLBB__Wza_C	Poly_export__SLBB__SLBB__Wza_C
EBW2105957.1	Salmonella_enterica_subsp._enterica_serovar_Enteritidis	379	Class-1	Class-1 (Classic wza; hmmscan_based)	Poly_export__SLBB__Wza_C	Poly_export__SLBB__SLBB__Wza_C
EBW9948853.1	Salmonella_enterica_subsp._enterica_serovar_Bonariensis	379	Class-1	Class-1 (Classic wza; hmmscan_based)	Poly_export__SLBB__Wza_C	Poly_export__SLBB__SLBB__Wza_C
EBX4281186.1	Salmonella_enterica_subsp._enterica_serovar_Napoli	379	Class-1	Class-1 (Classic wza; hmmscan_based)	Poly_export__SLBB__Wza_C	Poly_export__SLBB__SLBB__Wza_C
EBX8087195.1	Salmonella_enterica_subsp._enterica_serovar_Choleraesuis	379	Class-1	Class-1 (Classic wza; hmmscan_based)	Poly_export__SLBB__Wza_C	Poly_export__SLBB__SLBB__Wza_C
EBY0579842.1	Salmonella_enterica_subsp._enterica_serovar_Typhimurium	379	Class-1	Class-1 (Classic wza; hmmscan_based)	Poly_export__SLBB__Wza_C	Poly_export__SLBB__SLBB__Wza_C
EBY1890947.1	Salmonella_enterica_subsp._enterica_serovar_Welikade	379	Class-1	Class-1 (Classic wza; hmmscan_based)	Poly_export__SLBB__Wza_C	Poly_export__SLBB__SLBB__Wza_C
EBY2573813.1	Salmonella_enterica_subsp._enterica_serovar_Newport	379	Class-1	Class-1 (Classic wza; hmmscan_based)	Poly_export__SLBB__Wza_C	Poly_export__SLBB__SLBB__Wza_C
EBY4062798.1	Salmonella_enterica_subsp._enterica_serovar_Typhimurium	379	Class-1	Class-1 (Classic wza; hmmscan_based)	Poly_export__SLBB__Wza_C	Poly_export__SLBB__SLBB__Wza_C
EBZ1025038.1	Salmonella_enterica_subsp._enterica_serovar_Muenchen	379	Class-1	Class-1 (Classic wza; hmmscan_based)	Poly_export__SLBB__Wza_C	Poly_export__SLBB__SLBB__Wza_C
EBZ2913021.1	Salmonella_enterica_subsp._enterica_serovar_Mesbit	379	Class-1	Class-1 (Classic wza; hmmscan_based)	Poly_export__SLBB__Wza_C	Poly_export__SLBB__SLBB__Wza_C
EBZ4087700.1	Salmonella_enterica_subsp._enterica_serovar_Infantis	379	Class-1	Class-1 (Classic wza; hmmscan_based)	Poly_export__SLBB__Wza_C	Poly_export__SLBB__SLBB__Wza_C
EBZ6775295.1	Salmonella_enterica_subsp._enterica_serovar_Mbandaka	379	Class-1	Class-1 (Classic wza; hmmscan_based)	Poly_export__SLBB__Wza_C	Poly_export__SLBB__Wza_C
EBZ9935762.1	Salmonella_enterica_subsp._enterica_serovar_Typhimurium	379	Class-1	Class-1 (Classic wza; hmmscan_based)	Poly_export__SLBB__Wza_C	Poly_export__SLBB__SLBB__Wza_C
ECA3805015.1	Salmonella_enterica_subsp._enterica_serovar_Typhimurium	379	Class-1	Class-1 (Classic wza; hmmscan_based)	Poly_export__SLBB__Wza_C	Poly_export__SLBB__SLBB__Wza_C
ECB3667192.1	Salmonella_enterica_subsp._enterica_serovar_Kentucky	379	Class-1	Class-1 (Classic wza; hmmscan_based)	Poly_export__SLBB__Wza_C	Poly_export__SLBB__SLBB__Wza_C
ECB7123091.1	Salmonella_enterica_subsp._enterica_serovar_Bareilly	379	Class-1	Class-1 (Classic wza; hmmscan_based)	Poly_export__SLBB__Wza_C	Poly_export__SLBB__SLBB__Wza_C
ECC3266095.1	Salmonella_enterica_subsp._enterica	379	Class-1	Class-1 (Classic wza; hmmscan_based)	Poly_export__SLBB__Wza_C	Poly_export__SLBB__SLBB__Wza_C
ECC6919334.1	Salmonella_enterica	379	Class-1	Class-1 (Classic wza; hmmscan_based)	Poly_export__SLBB__Wza_C	Poly_export__SLBB__SLBB__Wza_C
ECD1386983.1	Salmonella_enterica_subsp._enterica	379	Class-1	Class-1 (Classic wza; hmmscan_based)	Poly_export__SLBB__Wza_C	Poly_export__SLBB__SLBB__Wza_C
ECD3896848.1	Salmonella_enterica_subsp._enterica_serovar_Gloucester	379	Class-1	Class-1 (Classic wza; hmmscan_based)	Poly_export__SLBB__Wza_C	Poly_export__SLBB__SLBB__Wza_C
ECD4286412.1	Salmonella_enterica_subsp._enterica_serovar_Potsdam	379	Class-1	Class-1 (Classic wza; hmmscan_based)	Poly_export__SLBB__Wza_C	Poly_export__SLBB__SLBB__Wza_C
ECD5488664.1	Salmonella_enterica_subsp._enterica_serovar_Brijbhumi	379	Class-1	Class-1 (Classic wza; hmmscan_based)	Poly_export__SLBB__Wza_C	Poly_export__SLBB__SLBB__Wza_C
ECD7656473.1	Salmonella_enterica_subsp._enterica_serovar_Diguel	379	Class-1	Class-1 (Classic wza; hmmscan_based)	Poly_export__SLBB__Wza_C	Poly_export__SLBB__SLBB__Wza_C
ECD9609478.1	Salmonella_enterica_subsp._salamae	379	Class-1	Class-1 (Classic wza; hmmscan_based)	Poly_export__SLBB__Wza_C	Poly_export__SLBB__SLBB__Wza_C
ECE8283277.1	Salmonella_enterica_subsp._enterica_serovar_Choleraesuis	379	Class-1	Class-1 (Classic wza; hmmscan_based)	Poly_export__SLBB__Wza_C	Poly_export__SLBB__SLBB__Wza_C
ECE9708189.1	Salmonella_enterica_subsp._enterica_serovar_Litchfield	379	Class-1	Class-1 (Classic wza; hmmscan_based)	Poly_export__SLBB__Wza_C	Poly_export__SLBB__SLBB__Wza_C
ECF0293330.1	Salmonella_enterica_subsp._enterica	379	Class-1	Class-1 (Classic wza; hmmscan_based)	Poly_export__SLBB__Wza_C	Poly_export__SLBB__SLBB__Wza_C
ECF2939959.1	Salmonella_enterica_subsp._enterica_serovar_Reading	379	Class-1	Class-1 (Classic wza; hmmscan_based)	Poly_export__SLBB__Wza_C	Poly_export__SLBB__SLBB__Wza_C
ECF3883130.1	Salmonella_enterica_subsp._enterica_serovar_Ank	379	Class-1	Class-1 (Classic wza; hmmscan_based)	Poly_export__SLBB__Wza_C	Poly_export__SLBB__SLBB__Wza_C
ECF6050852.1	Salmonella_enterica_subsp._salamae	379	Class-1	Class-1 (Classic wza; hmmscan_based)	Poly_export__SLBB__Wza_C	Poly_export__SLBB__SLBB__Wza_C
ECG0731508.1	Salmonella_enterica	379	Class-1	Class-1 (Classic wza; hmmscan_based)	Poly_export__SLBB__Wza_C	Poly_export__SLBB__SLBB__Wza_C
ECG1193201.1	Salmonella_bongori	379	Class-1	Class-1 (Classic wza; hmmscan_based)	Poly_export__SLBB__Wza_C	Poly_export__SLBB__SLBB__Wza_C
ECG1388319.1	Salmonella_enterica_subsp._houtenae_str._CFSAN000557	379	Class-1	Class-1 (Classic wza; hmmscan_based)	Poly_export__SLBB__Wza_C	Poly_export__SLBB__SLBB__Wza_C
ECG1480352.1	Salmonella_enterica_subsp._enterica	379	Class-1	Class-1 (Classic wza; hmmscan_based)	Poly_export__SLBB__Wza_C	Poly_export__SLBB__SLBB__Wza_C
ECG3084989.1	Salmonella_enterica_subsp._enterica_serovar_Hadar	366	Class-1	Class-1 (Classic wza; hmmscan_based)	Poly_export__SLBB__Wza_C	Poly_export__SLBB__SLBB__Wza_C
ECG7429634.1	Salmonella_enterica_subsp._enterica_serovar_Mikawasima	379	Class-1	Class-1 (Classic wza; hmmscan_based)	Poly_export__SLBB__Wza_C	Poly_export__SLBB__SLBB__Wza_C
ECG8590626.1	Salmonella_enterica_subsp._salamae	379	Class-1	Class-1 (Classic wza; hmmscan_based)	Poly_export__SLBB__Wza_C	Poly_export__SLBB__SLBB__Wza_C
ECH0190254.1	Salmonella_enterica	379	Class-1	Class-1 (Classic wza; hmmscan_based)	Poly_export__SLBB__Wza_C	Poly_export__SLBB__SLBB__Wza_C
ECH8834648.1	Salmonella_enterica_subsp._enterica	379	Class-1	Class-1 (Classic wza; hmmscan_based)	Poly_export__SLBB__Wza_C	Poly_export__SLBB__SLBB__Wza_C
ECH9337275.1	Salmonella_enterica_subsp._enterica	245	Class-1	Class-1 (Classic wza; hmmscan_based)	Poly_export__SLBB__Wza_C	Poly_export__SLBB__SLBB__Wza_C
ECI2595282.1	Salmonella_enterica_subsp._enterica_serovar_Enteritidis	379	Class-1	Class-1 (Classic wza; hmmscan_based)	Poly_export__SLBB__Wza_C	Poly_export__SLBB__SLBB__Wza_C
ECI3082809.1	Salmonella_enterica_subsp._enterica_serovar_Typhimurium	379	Class-1	Class-1 (Classic wza; hmmscan_based)	Poly_export__SLBB__Wza_C	Poly_export__SLBB__SLBB__Wza_C
ECI3560516.1	Salmonella_enterica_subsp._enterica	379	Class-1	Class-1 (Classic wza; hmmscan_based)	Poly_export__SLBB__Wza_C	Poly_export__SLBB__SLBB__Wza_C
ECI4584163.1	Salmonella_enterica_subsp._enterica	379	Class-1	Class-1 (Classic wza; hmmscan_based)	Poly_export__SLBB__Wza_C	Poly_export__SLBB__SLBB__Wza_C
ECI4815876.1	Salmonella_enterica_subsp._enterica	379	Class-1	Class-1 (Classic wza; hmmscan_based)	Poly_export__SLBB__Wza_C	Poly_export__SLBB__SLBB__Wza_C
ECI6121843.1	Salmonella_enterica_subsp._enterica	379	Class-1	Class-1 (Classic wza; hmmscan_based)	Poly_export__SLBB__Wza_C	Poly_export__SLBB__SLBB__Wza_C
ECI6410269.1	Salmonella_enterica_subsp._enterica	379	Class-1	Class-1 (Classic wza; hmmscan_based)	Poly_export__SLBB__Wza_C	Poly_export__SLBB__SLBB__Wza_C
ECI8012008.1	Salmonella_enterica_subsp._enterica	379	Class-1	Class-1 (Classic wza; hmmscan_based)	Poly_export__SLBB__Wza_C	Poly_export__SLBB__SLBB__Wza_C
ECJ2976341.1	Salmonella_enterica_subsp._enterica	379	Class-1	Class-1 (Classic wza; hmmscan_based)	Poly_export__SLBB__Wza_C	Poly_export__SLBB__SLBB__Wza_C
ECJ6125047.1	Salmonella_enterica	379	Class-1	Class-1 (Classic wza; hmmscan_based)	Poly_export__SLBB__Wza_C	Poly_export__SLBB__SLBB__Wza_C
ECJ8826865.1	Salmonella_enterica_subsp._enterica	379	Class-1	Class-1 (Classic wza; hmmscan_based)	Poly_export__SLBB__Wza_C	Poly_export__SLBB__SLBB__Wza_C
ECK4882828.1	Salmonella_enterica	379	Class-1	Class-1 (Classic wza; hmmscan_based)	Poly_export__SLBB__Wza_C	Poly_export__SLBB__SLBB__Wza_C
ECK5216422.1	Salmonella_enterica	379	Class-1	Class-1 (Classic wza; hmmscan_based)	Poly_export__SLBB__Wza_C	Poly_export__SLBB__SLBB__Wza_C
ECL0730140.1	Salmonella_enterica	379	Class-1	Class-1 (Classic wza; hmmscan_based)	Poly_export__SLBB__Wza_C	Poly_export__SLBB__SLBB__Wza_C
ECM5626420.1	Salmonella_enterica_subsp._enterica_serovar_Montevideo	379	Class-1	Class-1 (Classic wza; hmmscan_based)	Poly_export__SLBB__Wza_C	Poly_export__SLBB__SLBB__Wza_C
ECN3064548.1	Salmonella_enterica_subsp._enterica_serovar_Typhi	379	Class-1	Class-1 (Classic wza; hmmscan_based)	Poly_export__SLBB__Wza_C	Poly_export__SLBB__Wza_C
ECO0160651.1	Salmonella_enterica_subsp._enterica_serovar_Typhi	379	Class-1	Class-1 (Classic wza; hmmscan_based)	Poly_export__SLBB__Wza_C	Poly_export__SLBB__SLBB__Wza_C
ECO0700651.1	Salmonella_enterica_subsp._enterica_serovar_Rubislaw	379	Class-1	Class-1 (Classic wza; hmmscan_based)	Poly_export__SLBB__Wza_C	Poly_export__SLBB__SLBB__Wza_C
ECO2276682.1	Salmonella_enterica	379	Class-1	Class-1 (Classic wza; hmmscan_based)	Poly_export__SLBB__Wza_C	Poly_export__SLBB__SLBB__Wza_C
ECO5910431.1	Salmonella_enterica	379	Class-1	Class-1 (Classic wza; hmmscan_based)	Poly_export__SLBB__Wza_C	Poly_export__SLBB__SLBB__Wza_C
ECP1254915.1	Salmonella_enterica	379	Class-1	Class-1 (Classic wza; hmmscan_based)	Poly_export__SLBB__Wza_C	Poly_export__SLBB__SLBB__Wza_C
ECP5613343.1	Salmonella_enterica	379	Class-1	Class-1 (Classic wza; hmmscan_based)	Poly_export__SLBB__Wza_C	Poly_export__SLBB__SLBB__Wza_C
ECQ1752164.1	Salmonella_enterica_subsp._enterica	379	Class-1	Class-1 (Classic wza; hmmscan_based)	Poly_export__SLBB__Wza_C	Poly_export__SLBB__SLBB__Wza_C
ECR1851417.1	Salmonella_enterica_subsp._enterica	379	Class-1	Class-1 (Classic wza; hmmscan_based)	Poly_export__SLBB__Wza_C	Poly_export__SLBB__SLBB__Wza_C
ECS6611080.1	Salmonella_enterica_subsp._enterica_serovar_Give	379	Class-1	Class-1 (Classic wza; hmmscan_based)	Poly_export__SLBB__Wza_C	Poly_export__SLBB__SLBB__Wza_C
ECT3741552.1	Salmonella_enterica_subsp._enterica_serovar_Kentucky	379	Class-1	Class-1 (Classic wza; hmmscan_based)	Poly_export__SLBB__Wza_C	Poly_export__SLBB__SLBB__Wza_C
ECT4136606.1	Salmonella_enterica	379	Class-1	Class-1 (Classic wza; hmmscan_based)	Poly_export__SLBB__Wza_C	Poly_export__SLBB__SLBB__Wza_C
ECT7526200.1	Salmonella_enterica_subsp._enterica_serovar_Anatum	379	Class-1	Class-1 (Classic wza; hmmscan_based)	Poly_export__SLBB__Wza_C	Poly_export__SLBB__SLBB__Wza_C
ECT7662535.1	Salmonella_enterica_subsp._enterica_serovar_Agona	379	Class-1	Class-1 (Classic wza; hmmscan_based)	Poly_export__SLBB__Wza_C	Poly_export__SLBB__SLBB__Wza_C
ECT8790333.1	Salmonella_enterica_subsp._enterica_serovar_Dublin_str._CFSAN000517	379	Class-1	Class-1 (Classic wza; hmmscan_based)	Poly_export__SLBB__Wza_C	Poly_export__SLBB__SLBB__Wza_C
ECV0812248.1	Salmonella_enterica_subsp._enterica_serovar_Kentucky	379	Class-1	Class-1 (Classic wza; hmmscan_based)	Poly_export__SLBB__Wza_C	Poly_export__SLBB__SLBB__Wza_C
ECV3903099.1	Salmonella_enterica_subsp._enterica_serovar_Saintpaul	379	Class-1	Class-1 (Classic wza; hmmscan_based)	Poly_export__SLBB__Wza_C	Poly_export__SLBB__SLBB__Wza_C
ECV4287050.1	Salmonella_enterica	379	Class-1	Class-1 (Classic wza; hmmscan_based)	Poly_export__SLBB__Wza_C	Poly_export__SLBB__SLBB__Wza_C
ECV9901286.1	Salmonella_enterica_subsp._enterica	379	Class-1	Class-1 (Classic wza; hmmscan_based)	Poly_export__SLBB__Wza_C	Poly_export__SLBB__SLBB__Wza_C
ECW0007909.1	Salmonella_enterica_subsp._enterica	379	Class-1	Class-1 (Classic wza; hmmscan_based)	Poly_export__SLBB__Wza_C	Poly_export__SLBB__SLBB__Wza_C
ECW0138549.1	Salmonella_enterica_subsp._salamae	379	Class-1	Class-1 (Classic wza; hmmscan_based)	Poly_export__SLBB__Wza_C	Poly_export__SLBB__SLBB__Wza_C
ECW0818161.1	Salmonella_enterica_subsp._enterica	379	Class-1	Class-1 (Classic wza; hmmscan_based)	Poly_export__SLBB__Wza_C	Poly_export__SLBB__SLBB__Wza_C
ECW1826429.1	Salmonella_enterica	379	Class-1	Class-1 (Classic wza; hmmscan_based)	Poly_export__SLBB__Wza_C	Poly_export__SLBB__SLBB__Wza_C
ECW8925768.1	Salmonella_enterica	379	Class-1	Class-1 (Classic wza; hmmscan_based)	Poly_export__SLBB__Wza_C	Poly_export__SLBB__SLBB__Wza_C
ECZ0740333.1	Salmonella_enterica	366	Class-1	Class-1 (Classic wza; hmmscan_based)	Poly_export__SLBB__Wza_C	Poly_export__SLBB__SLBB__Wza_C
ECZ1836915.1	Salmonella_enterica	379	Class-1	Class-1 (Classic wza; hmmscan_based)	Poly_export__SLBB__Wza_C	Poly_export__SLBB__SLBB__Wza_C
ECZ3415500.1	Salmonella_enterica	379	Class-1	Class-1 (Classic wza; hmmscan_based)	Poly_export__SLBB__Wza_C	Poly_export__SLBB__SLBB__Wza_C
ECZ4489631.1	Salmonella_enterica	379	Class-1	Class-1 (Classic wza; hmmscan_based)	Poly_export__SLBB__Wza_C	Poly_export__SLBB__SLBB__Wza_C
ECZ4546299.1	Salmonella_enterica	379	Class-1	Class-1 (Classic wza; hmmscan_based)	Poly_export__SLBB__Wza_C	Poly_export__SLBB__SLBB__Wza_C
EDA0484267.1	Salmonella_enterica	379	Class-1	Class-1 (Classic wza; hmmscan_based)	Poly_export__SLBB__Wza_C	Poly_export__SLBB__SLBB__Wza_C
EDA3263823.1	Salmonella_enterica_subsp._enterica_serovar_Bovismorbificans	379	Class-1	Class-1 (Classic wza; hmmscan_based)	Poly_export__SLBB__Wza_C	Poly_export__SLBB__SLBB__Wza_C
EDB2956086.1	Salmonella_enterica_subsp._enterica_serovar_Enteritidis	379	Class-1	Class-1 (Classic wza; hmmscan_based)	Poly_export__SLBB__Wza_C	Poly_export__SLBB__SLBB__Wza_C
EDB9829063.1	Salmonella_enterica_subsp._enterica_serovar_Montevideo	379	Class-1	Class-1 (Classic wza; hmmscan_based)	Poly_export__SLBB__Wza_C	Poly_export__SLBB__SLBB__Wza_C
EDC2358057.1	Salmonella_enterica	368	Class-1	Class-1 (Classic wza; hmmscan_based)	Poly_export__SLBB__Wza_C	Poly_export__SLBB__SLBB__Wza_C
EDD3027865.1	Salmonella_enterica_subsp._enterica_serovar_Infantis	379	Class-1	Class-1 (Classic wza; hmmscan_based)	Poly_export__SLBB__Wza_C	Poly_export__SLBB__SLBB__Wza_C
EDD9354719.1	Salmonella_enterica_subsp._enterica_serovar_Typhimurium	379	Class-1	Class-1 (Classic wza; hmmscan_based)	Poly_export__SLBB__Wza_C	Poly_export__SLBB__SLBB__Wza_C
EDE9522565.1	Salmonella_enterica	379	Class-1	Class-1 (Classic wza; hmmscan_based)	Poly_export__SLBB__Wza_C	Poly_export__SLBB__SLBB__Wza_C
EDF3382537.1	Salmonella_enterica_subsp._enterica_serovar_Enteritidis	379	Class-1	Class-1 (Classic wza; hmmscan_based)	Poly_export__SLBB__Wza_C	Poly_export__SLBB__SLBB__Wza_C
EDF5069383.1	Salmonella_enterica	379	Class-1	Class-1 (Classic wza; hmmscan_based)	Poly_export__SLBB__Wza_C	Poly_export__SLBB__SLBB__Wza_C
EDF8131495.1	Salmonella_enterica_subsp._enterica_serovar_Litchfield	379	Class-1	Class-1 (Classic wza; hmmscan_based)	Poly_export__SLBB__Wza_C	Poly_export__SLBB__SLBB__Wza_C
EDG1250510.1	Salmonella_enterica_subsp._enterica_serovar_Give	379	Class-1	Class-1 (Classic wza; hmmscan_based)	Poly_export__SLBB__Wza_C	Poly_export__SLBB__SLBB__Wza_C
EDI7695089.1	Salmonella_enterica	375	Class-1	Class-1 (Classic wza; hmmscan_based)	Poly_export__SLBB__Wza_C	Poly_export__SLBB__SLBB__Wza_C
EDJ1070881.1	Salmonella_enterica	379	Class-1	Class-1 (Classic wza; hmmscan_based)	Poly_export__SLBB__Wza_C	Poly_export__SLBB__SLBB__Wza_C
EDJ1857265.1	Salmonella_enterica	379	Class-1	Class-1 (Classic wza; hmmscan_based)	Poly_export__SLBB__Wza_C	Poly_export__SLBB__SLBB__Wza_C
EDK0264063.1	Salmonella_enterica	379	Class-1	Class-1 (Classic wza; hmmscan_based)	Poly_export__SLBB__Wza_C	Poly_export__SLBB__SLBB__Wza_C
EDK29045.1	Vibrionales_bacterium_SWAT-3	378	Class-1	Class-1 (Classic wza; hmmscan_based)	Poly_export__SLBB__Wza_C	Poly_export__SLBB__SLBB__Wza_C
EDK3382052.1	Salmonella_enterica_subsp._enterica_serovar_Bareilly	379	Class-1	Class-1 (Classic wza; hmmscan_based)	Poly_export__SLBB__Wza_C	Poly_export__SLBB__SLBB__Wza_C
EDK5582028.1	Salmonella_enterica_subsp._enterica_serovar_Rissen	379	Class-1	Class-1 (Classic wza; hmmscan_based)	Poly_export__SLBB__Wza_C	Poly_export__SLBB__SLBB__Wza_C
EDL8268933.1	Salmonella_enterica_subsp._enterica_serovar_Typhimurium	379	Class-1	Class-1 (Classic wza; hmmscan_based)	Poly_export__SLBB__Wza_C	Poly_export__SLBB__SLBB__Wza_C
EDM1757288.1	Salmonella_enterica_subsp._diarizonae	379	Class-1	Class-1 (Classic wza; hmmscan_based)	Poly_export__SLBB__Wza_C	Poly_export__SLBB__SLBB__Wza_C
EDM5607968.1	Salmonella_enterica	379	Class-1	Class-1 (Classic wza; hmmscan_based)	Poly_export__SLBB__Wza_C	Poly_export__SLBB__SLBB__Wza_C
EDM69082.1	Moritella_sp._PE36	393	Class-1	Class-1 (Classic wza; hmmscan_based)	Poly_export__SLBB__Wza_C	Poly_export__SLBB__SLBB__Wza_C
EDN1768366.1	Salmonella_enterica_subsp._enterica_serovar_Stanley	379	Class-1	Class-1 (Classic wza; hmmscan_based)	Poly_export__SLBB__Wza_C	Poly_export__SLBB__SLBB__Wza_C
EDN6036514.1	Salmonella_enterica_subsp._enterica_serovar_Heidelberg	378	Class-1	Class-1 (Classic wza; hmmscan_based)	Poly_export__SLBB__Wza_C	Poly_export__SLBB__SLBB__Wza_C
EDN7131059.1	Salmonella_enterica	379	Class-1	Class-1 (Classic wza; hmmscan_based)	Poly_export__SLBB__Wza_C	Poly_export__SLBB__SLBB__Wza_C
EDP9825885.1	Salmonella_enterica_subsp._enterica	379	Class-1	Class-1 (Classic wza; hmmscan_based)	Poly_export__SLBB__Wza_C	Poly_export__SLBB__SLBB__Wza_C
EDQ0986356.1	Salmonella_enterica	379	Class-1	Class-1 (Classic wza; hmmscan_based)	Poly_export__SLBB__Wza_C	Poly_export__SLBB__SLBB__Wza_C
EDQ1703923.1	Salmonella_enterica	379	Class-1	Class-1 (Classic wza; hmmscan_based)	Poly_export__SLBB__Wza_C	Poly_export__SLBB__SLBB__Wza_C
EDQ2188568.1	Salmonella_enterica	379	Class-1	Class-1 (Classic wza; hmmscan_based)	Poly_export__SLBB__Wza_C	Poly_export__SLBB__SLBB__Wza_C
EDQ2704083.1	Salmonella_enterica_subsp._enterica_serovar_Thompson	379	Class-1	Class-1 (Classic wza; hmmscan_based)	Poly_export__SLBB__Wza_C	Poly_export__SLBB__SLBB__Wza_C
EDQ2966000.1	Salmonella_enterica_subsp._enterica_serovar_Mountpleasant	379	Class-1	Class-1 (Classic wza; hmmscan_based)	Poly_export__SLBB__Wza_C	Poly_export__SLBB__SLBB__Wza_C
EDQ5191623.1	Salmonella_enterica	379	Class-1	Class-1 (Classic wza; hmmscan_based)	Poly_export__SLBB__Wza_C	Poly_export__SLBB__SLBB__Wza_C
EDQ6870257.1	Salmonella_enterica_subsp._enterica_serovar_Inverness	379	Class-1	Class-1 (Classic wza; hmmscan_based)	Poly_export__SLBB__Wza_C	Poly_export__SLBB__SLBB__Wza_C
EDR2147665.1	Salmonella_enterica	346	Class-1	Class-1 (Classic wza; hmmscan_based)	Poly_export__SLBB__Wza_C	Poly_export__SLBB__SLBB__Wza_C
EDR2896942.1	Salmonella_enterica_subsp._enterica	379	Class-1	Class-1 (Classic wza; hmmscan_based)	Poly_export__SLBB__Wza_C	Poly_export__SLBB__SLBB__Wza_C
EDR4973509.1	Salmonella_enterica_subsp._enterica	379	Class-1	Class-1 (Classic wza; hmmscan_based)	Poly_export__SLBB__Wza_C	Poly_export__SLBB__Wza_C
EDS3970517.1	Salmonella_enterica_subsp._enterica	379	Class-1	Class-1 (Classic wza; hmmscan_based)	Poly_export__SLBB__Wza_C	Poly_export__SLBB__SLBB__Wza_C
EDS5282980.1	Salmonella_enterica_subsp._enterica	379	Class-1	Class-1 (Classic wza; hmmscan_based)	Poly_export__SLBB__Wza_C	Poly_export__SLBB__SLBB__Wza_C
EDT2602882.1	Salmonella_enterica_subsp._enterica	379	Class-1	Class-1 (Classic wza; hmmscan_based)	Poly_export__SLBB__Wza_C	Poly_export__SLBB__SLBB__Wza_C
EDT6510945.1	Salmonella_enterica_subsp._enterica	379	Class-1	Class-1 (Classic wza; hmmscan_based)	Poly_export__SLBB__Wza_C	Poly_export__SLBB__SLBB__Wza_C
EDT7223769.1	Salmonella_enterica_subsp._enterica	379	Class-1	Class-1 (Classic wza; hmmscan_based)	Poly_export__SLBB__Wza_C	Poly_export__SLBB__SLBB__Wza_C
EDT8550230.1	Salmonella_enterica_subsp._enterica	379	Class-1	Class-1 (Classic wza; hmmscan_based)	Poly_export__SLBB__Wza_C	Poly_export__SLBB__SLBB__Wza_C
EDU2034477.1	Salmonella_enterica_subsp._enterica_serovar_Oranienburg	379	Class-1	Class-1 (Classic wza; hmmscan_based)	Poly_export__SLBB__Wza_C	Poly_export__SLBB__SLBB__Wza_C
EDU4626070.1	Salmonella_enterica_subsp._enterica_serovar_4,[5,12:i:-	379	Class-1	Class-1 (Classic wza; hmmscan_based)	Poly_export__SLBB__Wza_C	Poly_export__SLBB__SLBB__Wza_C
EDU6363490.1	Salmonella_enterica_subsp._enterica_serovar_Florian	379	Class-1	Class-1 (Classic wza; hmmscan_based)	Poly_export__SLBB__Wza_C	Poly_export__SLBB__SLBB__Wza_C
EDU6368802.1	Salmonella_enterica_subsp._houtenae_serovar_40:z4,z24:-	379	Class-1	Class-1 (Classic wza; hmmscan_based)	Poly_export__SLBB__Wza_C	Poly_export__SLBB__SLBB__Wza_C
EDV0528889.1	Salmonella_enterica_subsp._enterica	379	Class-1	Class-1 (Classic wza; hmmscan_based)	Poly_export__SLBB__Wza_C	Poly_export__SLBB__SLBB__Wza_C
EDV80666.1	Escherichia_coli_E22	386	Class-1	Class-1 (Classic wza; hmmscan_based)	Poly_export__SLBB__Wza_C	Poly_export__SLBB__SLBB__Wza_C
EDV9036284.1	Salmonella_enterica_subsp._enterica	379	Class-1	Class-1 (Classic wza; hmmscan_based)	Poly_export__SLBB__Wza_C	Poly_export__SLBB__SLBB__Wza_C
EDW0819069.1	Salmonella_enterica_subsp._enterica	379	Class-1	Class-1 (Classic wza; hmmscan_based)	Poly_export__SLBB__Wza_C	Poly_export__SLBB__SLBB__Wza_C
EDW6541954.1	Salmonella_enterica_subsp._enterica	379	Class-1	Class-1 (Classic wza; hmmscan_based)	Poly_export__SLBB__Wza_C	Poly_export__SLBB__SLBB__Wza_C
EDW8795515.1	Salmonella_enterica_subsp._enterica_serovar_Nyanza	379	Class-1	Class-1 (Classic wza; hmmscan_based)	Poly_export__SLBB__Wza_C	Poly_export__SLBB__SLBB__Wza_C
EDX2470436.1	Salmonella_enterica	379	Class-1	Class-1 (Classic wza; hmmscan_based)	Poly_export__SLBB__Wza_C	Poly_export__SLBB__SLBB__Wza_C
EDX35476.1	Shigella_dysenteriae_1012	331	Class-1	Class-1 (Classic wza; hmmscan_based)	Poly_export__SLBB__Wza_C	Poly_export__SLBB__SLBB__Wza_C
EDX49690.1	Salmonella_enterica_subsp._enterica_serovar_Newport_str._SL317	348	Class-1	Class-1 (Classic wza; hmmscan_based)	Poly_export__SLBB__Wza_C	Poly_export__SLBB__SLBB__Wza_C
EDX8391253.1	Salmonella_enterica_subsp._enterica_serovar_Javiana	379	Class-1	Class-1 (Classic wza; hmmscan_based)	Poly_export__SLBB__Wza_C	Poly_export__SLBB__SLBB__Wza_C
EDY5635422.1	Salmonella_enterica	379	Class-1	Class-1 (Classic wza; hmmscan_based)	Poly_export__SLBB__Wza_C	Poly_export__SLBB__SLBB__Wza_C
EDZ0903399.1	Salmonella_enterica	379	Class-1	Class-1 (Classic wza; hmmscan_based)	Poly_export__SLBB__Wza_C	Poly_export__SLBB__SLBB__Wza_C
EDZ1889571.1	Salmonella_enterica	378	Class-1	Class-1 (Classic wza; hmmscan_based)	Poly_export__SLBB__Wza_C	Poly_export__SLBB__SLBB__Wza_C
EDZ46933.1	Rhodobacterales_bacterium_Y4I	459	Class-1	Class-1 (Classic wza; hmmscan_based)	Poly_export__SLBB__Wza_C	Poly_export__SLBB__SLBB__Wza_C
EDZ5127627.1	Salmonella_enterica	379	Class-1	Class-1 (Classic wza; hmmscan_based)	Poly_export__SLBB__Wza_C	Poly_export__SLBB__SLBB__Wza_C
EDZ5184295.1	Salmonella_enterica	379	Class-1	Class-1 (Classic wza; hmmscan_based)	Poly_export__SLBB__Wza_C	Poly_export__SLBB__Wza_C
EDZ7101616.1	Salmonella_enterica_subsp._enterica_serovar_Enteritidis	379	Class-1	Class-1 (Classic wza; hmmscan_based)	Poly_export__SLBB__Wza_C	Poly_export__SLBB__SLBB__Wza_C
EEA5012486.1	Salmonella_enterica_subsp._enterica	379	Class-1	Class-1 (Classic wza; hmmscan_based)	Poly_export__SLBB__Wza_C	Poly_export__SLBB__SLBB__Wza_C
EEA5910213.1	Salmonella_enterica_subsp._enterica_serovar_Tafo	379	Class-1	Class-1 (Classic wza; hmmscan_based)	Poly_export__SLBB__Wza_C	Poly_export__SLBB__SLBB__Wza_C
EEA7325333.1	Salmonella_enterica_subsp._enterica	379	Class-1	Class-1 (Classic wza; hmmscan_based)	Poly_export__SLBB__Wza_C	Poly_export__SLBB__SLBB__Wza_C
EEA8303814.1	Salmonella_enterica_subsp._enterica_serovar_Rubislaw	379	Class-1	Class-1 (Classic wza; hmmscan_based)	Poly_export__SLBB__Wza_C	Poly_export__SLBB__SLBB__Wza_C
EEB0762149.1	Salmonella_enterica	379	Class-1	Class-1 (Classic wza; hmmscan_based)	Poly_export__SLBB__Wza_C	Poly_export__SLBB__SLBB__Wza_C
EEB6038890.1	Salmonella_enterica_subsp._enterica_serovar_Muenchen	379	Class-1	Class-1 (Classic wza; hmmscan_based)	Poly_export__SLBB__Wza_C	Poly_export__SLBB__SLBB__Wza_C
EEB6218788.1	Salmonella_enterica_subsp._enterica_serovar_Typhimurium	379	Class-1	Class-1 (Classic wza; hmmscan_based)	Poly_export__SLBB__Wza_C	Poly_export__SLBB__SLBB__Wza_C
EEB8112649.1	Salmonella_enterica_subsp._enterica_serovar_Enteritidis	379	Class-1	Class-1 (Classic wza; hmmscan_based)	Poly_export__SLBB__Wza_C	Poly_export__SLBB__SLBB__Wza_C
EEC4817996.1	Salmonella_enterica	379	Class-1	Class-1 (Classic wza; hmmscan_based)	Poly_export__SLBB__Wza_C	Poly_export__SLBB__SLBB__Wza_C
EEC5429288.1	Salmonella_enterica_subsp._enterica	379	Class-1	Class-1 (Classic wza; hmmscan_based)	Poly_export__SLBB__Wza_C	Poly_export__SLBB__SLBB__Wza_C
EEC7438105.1	Escherichia_coli	379	Class-1	Class-1 (Classic wza; hmmscan_based)	Poly_export__SLBB__Wza_C	Poly_export__SLBB__SLBB__Wza_C
EEC8029733.1	Escherichia_coli	379	Class-1	Class-1 (Classic wza; hmmscan_based)	Poly_export__SLBB__Wza_C	Poly_export__SLBB__SLBB__Wza_C
EEC8301405.1	Escherichia_coli	379	Class-1	Class-1 (Classic wza; hmmscan_based)	Poly_export__SLBB__Wza_C	Poly_export__SLBB__SLBB__Wza_C
EEC8732754.1	Escherichia_coli	379	Class-1	Class-1 (Classic wza; hmmscan_based)	Poly_export__SLBB__Wza_C	Poly_export__SLBB__SLBB__Wza_C
EEC9015755.1	Escherichia_coli	379	Class-1	Class-1 (Classic wza; hmmscan_based)	Poly_export__SLBB__Wza_C	Poly_export__SLBB__SLBB__Wza_C
EEC9777228.1	Escherichia_coli	379	Class-1	Class-1 (Classic wza; hmmscan_based)	Poly_export__SLBB__Wza_C	Poly_export__SLBB__SLBB__Wza_C
EED0014667.1	Escherichia_coli	379	Class-1	Class-1 (Classic wza; hmmscan_based)	Poly_export__SLBB__Wza_C	Poly_export__SLBB__SLBB__Wza_C
EED0910808.1	Escherichia_coli	379	Class-1	Class-1 (Classic wza; hmmscan_based)	Poly_export__SLBB__Wza_C	Poly_export__SLBB__SLBB__Wza_C
EED1735297.1	Escherichia_coli	379	Class-1	Class-1 (Classic wza; hmmscan_based)	Poly_export__SLBB__Wza_C	Poly_export__SLBB__SLBB__Wza_C
EED7440655.1	Salmonella_enterica_subsp._salamae	379	Class-1	Class-1 (Classic wza; hmmscan_based)	Poly_export__SLBB__Wza_C	Poly_export__SLBB__SLBB__Wza_C
EED9436105.1	Salmonella_enterica_subsp._enterica	379	Class-1	Class-1 (Classic wza; hmmscan_based)	Poly_export__SLBB__Wza_C	Poly_export__SLBB__SLBB__Wza_C
EEE0320260.1	Salmonella_enterica_subsp._enterica_serovar_Typhi	379	Class-1	Class-1 (Classic wza; hmmscan_based)	Poly_export__SLBB__Wza_C	Poly_export__SLBB__SLBB__Wza_C
EEE04175.1	Burkholderia_multivorans_CGD2	395	Class-1	Class-1 (Classic wza; hmmscan_based)	Poly_export__SLBB__Wza_C	Poly_export__SLBB__Wza_C
EEE2004081.1	Salmonella_enterica_subsp._enterica_serovar_Kotte	379	Class-1	Class-1 (Classic wza; hmmscan_based)	Poly_export__SLBB__Wza_C	Poly_export__SLBB__SLBB__Wza_C
EEF1833871.1	Salmonella_enterica_subsp._enterica_serovar_4,[5,12:i:-	379	Class-1	Class-1 (Classic wza; hmmscan_based)	Poly_export__SLBB__Wza_C	Poly_export__SLBB__SLBB__Wza_C
EEG32901.1	Neisseria_flavescens_NRL30031/H210	223	Class-1	Class-1 (Classic wza; hmmscan_based)	Poly_export__SLBB__Wza_C	Poly_export__SLBB__SLBB__Wza_C
EEG3678678.1	Salmonella_enterica	379	Class-1	Class-1 (Classic wza; hmmscan_based)	Poly_export__SLBB__Wza_C	Poly_export__SLBB__SLBB__Wza_C
EEG6976199.1	Salmonella_enterica	379	Class-1	Class-1 (Classic wza; hmmscan_based)	Poly_export__SLBB__Wza_C	Poly_export__SLBB__SLBB__Wza_C
EEG9609287.1	Salmonella_enterica	379	Class-1	Class-1 (Classic wza; hmmscan_based)	Poly_export__SLBB__Wza_C	Poly_export__SLBB__SLBB__Wza_C
EEG9877711.1	Salmonella_enterica	379	Class-1	Class-1 (Classic wza; hmmscan_based)	Poly_export__SLBB__Wza_C	Poly_export__SLBB__SLBB__Wza_C
EEH0056217.1	Salmonella_enterica	379	Class-1	Class-1 (Classic wza; hmmscan_based)	Poly_export__SLBB__Wza_C	Poly_export__SLBB__SLBB__Wza_C
EEH1736014.1	Salmonella_enterica	379	Class-1	Class-1 (Classic wza; hmmscan_based)	Poly_export__SLBB__Wza_C	Poly_export__SLBB__SLBB__Wza_C
EEI5063669.1	Salmonella_enterica	356	Class-1	Class-1 (Classic wza; hmmscan_based)	Poly_export__SLBB__Wza_C	Poly_export__SLBB__SLBB__Wza_C
EEJ2565244.1	Salmonella_enterica_subsp._enterica	379	Class-1	Class-1 (Classic wza; hmmscan_based)	Poly_export__SLBB__Wza_C	Poly_export__SLBB__SLBB__Wza_C
EEJ3715197.1	Salmonella_enterica_subsp._enterica_serovar_Virchow	379	Class-1	Class-1 (Classic wza; hmmscan_based)	Poly_export__SLBB__Wza_C	Poly_export__SLBB__SLBB__Wza_C
EEJ4094839.1	Salmonella_enterica_subsp._enterica_serovar_Michigan	379	Class-1	Class-1 (Classic wza; hmmscan_based)	Poly_export__SLBB__Wza_C	Poly_export__SLBB__SLBB__Wza_C
EEJ4775990.1	Salmonella_enterica	379	Class-1	Class-1 (Classic wza; hmmscan_based)	Poly_export__SLBB__Wza_C	Poly_export__SLBB__SLBB__Wza_C
EEJ7565873.1	Salmonella_enterica_subsp._salamae	379	Class-1	Class-1 (Classic wza; hmmscan_based)	Poly_export__SLBB__Wza_C	Poly_export__SLBB__SLBB__Wza_C
EEJ8659170.1	Salmonella_enterica_subsp._enterica	379	Class-1	Class-1 (Classic wza; hmmscan_based)	Poly_export__SLBB__Wza_C	Poly_export__SLBB__SLBB__Wza_C
EEK5444180.1	Salmonella_enterica	379	Class-1	Class-1 (Classic wza; hmmscan_based)	Poly_export__SLBB__Wza_C	Poly_export__SLBB__SLBB__Wza_C
EEK8434306.1	Salmonella_enterica	379	Class-1	Class-1 (Classic wza; hmmscan_based)	Poly_export__SLBB__Wza_C	Poly_export__SLBB__SLBB__Wza_C
EEK9054303.1	Salmonella_enterica	379	Class-1	Class-1 (Classic wza; hmmscan_based)	Poly_export__SLBB__Wza_C	Poly_export__SLBB__SLBB__Wza_C
EEL3838539.1	Salmonella_enterica	379	Class-1	Class-1 (Classic wza; hmmscan_based)	Poly_export__SLBB__Wza_C	Poly_export__SLBB__SLBB__Wza_C
EEL9437566.1	Salmonella_enterica	379	Class-1	Class-1 (Classic wza; hmmscan_based)	Poly_export__SLBB__Wza_C	Poly_export__SLBB__SLBB__Wza_C
EEL9954711.1	Salmonella_enterica_subsp._enterica	379	Class-1	Class-1 (Classic wza; hmmscan_based)	Poly_export__SLBB__Wza_C	Poly_export__SLBB__SLBB__Wza_C
EEM0585103.1	Salmonella_enterica_subsp._enterica_serovar_Muenchen	379	Class-1	Class-1 (Classic wza; hmmscan_based)	Poly_export__SLBB__Wza_C	Poly_export__SLBB__SLBB__Wza_C
EEM8459172.1	Salmonella_enterica	379	Class-1	Class-1 (Classic wza; hmmscan_based)	Poly_export__SLBB__Wza_C	Poly_export__SLBB__SLBB__Wza_C
EEM9452424.1	Salmonella_enterica	387	Class-1	Class-1 (Classic wza; hmmscan_based)	Poly_export__SLBB__Wza_C	Poly_export__SLBB__SLBB__Wza_C
EEN6453211.1	Salmonella_enterica_subsp._enterica	379	Class-1	Class-1 (Classic wza; hmmscan_based)	Poly_export__SLBB__Wza_C	Poly_export__SLBB__SLBB__Wza_C
EEO5188447.1	Salmonella_enterica	379	Class-1	Class-1 (Classic wza; hmmscan_based)	Poly_export__SLBB__Wza_C	Poly_export__SLBB__SLBB__Wza_C
EEQ1542829.1	Escherichia_coli	379	Class-1	Class-1 (Classic wza; hmmscan_based)	Poly_export__SLBB__Wza_C	Poly_export__SLBB__SLBB__Wza_C
EEQ1542903.1	Escherichia_coli	379	Class-1	Class-1 (Classic wza; hmmscan_based)	Poly_export__SLBB__Wza_C	Poly_export__SLBB__SLBB__Wza_C
EEQ2540277.1	Escherichia_coli	379	Class-1	Class-1 (Classic wza; hmmscan_based)	Poly_export__SLBB__Wza_C	Poly_export__SLBB__SLBB__Wza_C
EEQ3787405.1	Escherichia_coli	379	Class-1	Class-1 (Classic wza; hmmscan_based)	Poly_export__SLBB__Wza_C	Poly_export__SLBB__SLBB__Wza_C
EEQ5783535.1	Escherichia_coli	379	Class-1	Class-1 (Classic wza; hmmscan_based)	Poly_export__SLBB__Wza_C	Poly_export__SLBB__SLBB__Wza_C
EEQ5986074.1	Escherichia_coli	379	Class-1	Class-1 (Classic wza; hmmscan_based)	Poly_export__SLBB__Wza_C	Poly_export__SLBB__SLBB__Wza_C
EEQ6842329.1	Escherichia_coli	379	Class-1	Class-1 (Classic wza; hmmscan_based)	Poly_export__SLBB__Wza_C	Poly_export__SLBB__SLBB__Wza_C
EEQ7267713.1	Escherichia_coli	379	Class-1	Class-1 (Classic wza; hmmscan_based)	Poly_export__SLBB__Wza_C	Poly_export__SLBB__SLBB__Wza_C
EEQ7759943.1	Escherichia_coli	379	Class-1	Class-1 (Classic wza; hmmscan_based)	Poly_export__SLBB__Wza_C	Poly_export__SLBB__SLBB__Wza_C
EEQ9939487.1	Escherichia_coli	379	Class-1	Class-1 (Classic wza; hmmscan_based)	Poly_export__SLBB__Wza_C	Poly_export__SLBB__SLBB__Wza_C
EER2153149.1	Escherichia_coli	357	Class-1	Class-1 (Classic wza; hmmscan_based)	Poly_export__SLBB__Wza_C	Poly_export__SLBB__SLBB__Wza_C
EER3402895.1	Escherichia_coli	379	Class-1	Class-1 (Classic wza; hmmscan_based)	Poly_export__SLBB__Wza_C	Poly_export__SLBB__SLBB__Wza_C
EER3657614.1	Escherichia_coli	379	Class-1	Class-1 (Classic wza; hmmscan_based)	Poly_export__SLBB__Wza_C	Poly_export__SLBB__SLBB__Wza_C
EER3809151.1	Escherichia_coli	369	Class-1	Class-1 (Classic wza; hmmscan_based)	Poly_export__SLBB__Wza_C	Poly_export__SLBB__SLBB__Wza_C
EER4235675.1	Escherichia_coli	379	Class-1	Class-1 (Classic wza; hmmscan_based)	Poly_export__SLBB__Wza_C	Poly_export__SLBB__SLBB__Wza_C
EER4254241.1	Escherichia_coli	379	Class-1	Class-1 (Classic wza; hmmscan_based)	Poly_export__SLBB__Wza_C	Poly_export__SLBB__SLBB__Wza_C
EER4340803.1	Escherichia_coli	379	Class-1	Class-1 (Classic wza; hmmscan_based)	Poly_export__SLBB__Wza_C	Poly_export__SLBB__SLBB__Wza_C
EER4556684.1	Escherichia_coli	379	Class-1	Class-1 (Classic wza; hmmscan_based)	Poly_export__SLBB__Wza_C	Poly_export__SLBB__SLBB__Wza_C
EER4741911.1	Escherichia_coli	379	Class-1	Class-1 (Classic wza; hmmscan_based)	Poly_export__SLBB__Wza_C	Poly_export__SLBB__SLBB__Wza_C
EER5656708.1	Escherichia_coli	379	Class-1	Class-1 (Classic wza; hmmscan_based)	Poly_export__SLBB__Wza_C	Poly_export__SLBB__SLBB__Wza_C
EER5731284.1	Escherichia_coli	379	Class-1	Class-1 (Classic wza; hmmscan_based)	Poly_export__SLBB__Wza_C	Poly_export__SLBB__SLBB__Wza_C
EER5851134.1	Escherichia_coli	379	Class-1	Class-1 (Classic wza; hmmscan_based)	Poly_export__SLBB__Wza_C	Poly_export__SLBB__SLBB__Wza_C
EER6662951.1	Escherichia_coli	379	Class-1	Class-1 (Classic wza; hmmscan_based)	Poly_export__SLBB__Wza_C	Poly_export__SLBB__SLBB__Wza_C
EER7414881.1	Escherichia_coli	379	Class-1	Class-1 (Classic wza; hmmscan_based)	Poly_export__SLBB__Wza_C	Poly_export__SLBB__SLBB__Wza_C
EER9024151.1	Escherichia_coli	379	Class-1	Class-1 (Classic wza; hmmscan_based)	Poly_export__SLBB__Wza_C	Poly_export__SLBB__SLBB__Wza_C
EER9249787.1	Escherichia_coli	379	Class-1	Class-1 (Classic wza; hmmscan_based)	Poly_export__SLBB__Wza_C	Poly_export__SLBB__SLBB__Wza_C
EES0461998.1	Escherichia_coli	404	Class-1	Class-1 (Classic wza; hmmscan_based)	Poly_export__SLBB__Wza_C	Poly_export__SLBB__SLBB__Wza_C
EES0938583.1	Escherichia_coli	379	Class-1	Class-1 (Classic wza; hmmscan_based)	Poly_export__SLBB__Wza_C	Poly_export__SLBB__SLBB__Wza_C
EES1487747.1	Escherichia_coli	379	Class-1	Class-1 (Classic wza; hmmscan_based)	Poly_export__SLBB__Wza_C	Poly_export__SLBB__SLBB__Wza_C
EES3189489.1	Escherichia_coli	379	Class-1	Class-1 (Classic wza; hmmscan_based)	Poly_export__SLBB__Wza_C	Poly_export__SLBB__SLBB__Wza_C
EES4176696.1	Escherichia_coli	379	Class-1	Class-1 (Classic wza; hmmscan_based)	Poly_export__SLBB__Wza_C	Poly_export__SLBB__SLBB__Wza_C
EES4611159.1	Escherichia_coli	379	Class-1	Class-1 (Classic wza; hmmscan_based)	Poly_export__SLBB__Wza_C	Poly_export__SLBB__SLBB__Wza_C
EES4628459.1	Escherichia_coli	379	Class-1	Class-1 (Classic wza; hmmscan_based)	Poly_export__SLBB__Wza_C	Poly_export__SLBB__SLBB__Wza_C
EES5051758.1	Escherichia_coli	379	Class-1	Class-1 (Classic wza; hmmscan_based)	Poly_export__SLBB__Wza_C	Poly_export__SLBB__SLBB__Wza_C
EES6290891.1	Escherichia_coli	379	Class-1	Class-1 (Classic wza; hmmscan_based)	Poly_export__SLBB__Wza_C	Poly_export__SLBB__SLBB__Wza_C
EES6459147.1	Escherichia_coli	379	Class-1	Class-1 (Classic wza; hmmscan_based)	Poly_export__SLBB__Wza_C	Poly_export__SLBB__SLBB__Wza_C
EES6913773.1	Escherichia_coli	379	Class-1	Class-1 (Classic wza; hmmscan_based)	Poly_export__SLBB__Wza_C	Poly_export__SLBB__SLBB__Wza_C
EET0383728.1	Escherichia_coli	379	Class-1	Class-1 (Classic wza; hmmscan_based)	Poly_export__SLBB__Wza_C	Poly_export__SLBB__SLBB__Wza_C
EET0404563.1	Escherichia_coli	379	Class-1	Class-1 (Classic wza; hmmscan_based)	Poly_export__SLBB__Wza_C	Poly_export__SLBB__SLBB__Wza_C
EET1809463.1	Escherichia_coli	379	Class-1	Class-1 (Classic wza; hmmscan_based)	Poly_export__SLBB__Wza_C	Poly_export__SLBB__SLBB__Wza_C
EET1834957.1	Escherichia_coli	379	Class-1	Class-1 (Classic wza; hmmscan_based)	Poly_export__SLBB__Wza_C	Poly_export__SLBB__SLBB__Wza_C
EET2975863.1	Escherichia_coli	379	Class-1	Class-1 (Classic wza; hmmscan_based)	Poly_export__SLBB__Wza_C	Poly_export__SLBB__SLBB__Wza_C
EET3443305.1	Escherichia_coli	379	Class-1	Class-1 (Classic wza; hmmscan_based)	Poly_export__SLBB__Wza_C	Poly_export__SLBB__SLBB__Wza_C
EET3963637.1	Escherichia_coli	379	Class-1	Class-1 (Classic wza; hmmscan_based)	Poly_export__SLBB__Wza_C	Poly_export__SLBB__SLBB__Wza_C
EET7863235.1	Escherichia_coli	379	Class-1	Class-1 (Classic wza; hmmscan_based)	Poly_export__SLBB__Wza_C	Poly_export__SLBB__SLBB__Wza_C
EET8838768.1	Escherichia_coli	379	Class-1	Class-1 (Classic wza; hmmscan_based)	Poly_export__SLBB__Wza_C	Poly_export__SLBB__SLBB__Wza_C
EEU0997289.1	Escherichia_coli	379	Class-1	Class-1 (Classic wza; hmmscan_based)	Poly_export__SLBB__Wza_C	Poly_export__SLBB__SLBB__Wza_C
EEU1707704.1	Escherichia_coli	363	Class-1	Class-1 (Classic wza; hmmscan_based)	Poly_export__SLBB__Wza_C	Poly_export__SLBB__SLBB__Wza_C
EEU2164997.1	Escherichia_coli	379	Class-1	Class-1 (Classic wza; hmmscan_based)	Poly_export__SLBB__Wza_C	Poly_export__SLBB__SLBB__Wza_C
EEU2734249.1	Escherichia_coli	379	Class-1	Class-1 (Classic wza; hmmscan_based)	Poly_export__SLBB__Wza_C	Poly_export__SLBB__SLBB__Wza_C
EEU3020070.1	Escherichia_coli	379	Class-1	Class-1 (Classic wza; hmmscan_based)	Poly_export__SLBB__Wza_C	Poly_export__SLBB__SLBB__Wza_C
EEU3552732.1	Escherichia_coli	379	Class-1	Class-1 (Classic wza; hmmscan_based)	Poly_export__SLBB__Wza_C	Poly_export__SLBB__SLBB__Wza_C
EEU4084933.1	Escherichia_coli	379	Class-1	Class-1 (Classic wza; hmmscan_based)	Poly_export__SLBB__Wza_C	Poly_export__SLBB__SLBB__Wza_C
EEU4554522.1	Escherichia_coli	379	Class-1	Class-1 (Classic wza; hmmscan_based)	Poly_export__SLBB__Wza_C	Poly_export__SLBB__SLBB__Wza_C
EEU5605172.1	Escherichia_coli	379	Class-1	Class-1 (Classic wza; hmmscan_based)	Poly_export__SLBB__Wza_C	Poly_export__SLBB__SLBB__Wza_C
EEU9260906.1	Escherichia_coli	379	Class-1	Class-1 (Classic wza; hmmscan_based)	Poly_export__SLBB__Wza_C	Poly_export__SLBB__SLBB__Wza_C
EEU9438594.1	Escherichia_coli	379	Class-1	Class-1 (Classic wza; hmmscan_based)	Poly_export__SLBB__Wza_C	Poly_export__SLBB__SLBB__Wza_C
EEV0200424.1	Escherichia_coli	379	Class-1	Class-1 (Classic wza; hmmscan_based)	Poly_export__SLBB__Wza_C	Poly_export__SLBB__SLBB__Wza_C
EEV0895468.1	Escherichia_coli	379	Class-1	Class-1 (Classic wza; hmmscan_based)	Poly_export__SLBB__Wza_C	Poly_export__SLBB__SLBB__Wza_C
EEV1344338.1	Escherichia_coli	379	Class-1	Class-1 (Classic wza; hmmscan_based)	Poly_export__SLBB__Wza_C	Poly_export__SLBB__SLBB__Wza_C
EEV1673402.1	Escherichia_coli	379	Class-1	Class-1 (Classic wza; hmmscan_based)	Poly_export__SLBB__Wza_C	Poly_export__SLBB__SLBB__Wza_C
EEV22067.1	Enhydrobacter_aerosaccus_SK60	372	Class-1	Class-1 (Classic wza; hmmscan_based)	Poly_export__SLBB__Wza_C	Poly_export__SLBB__SLBB__Wza_C
EEV4370169.1	Escherichia_coli	379	Class-1	Class-1 (Classic wza; hmmscan_based)	Poly_export__SLBB__Wza_C	Poly_export__SLBB__SLBB__Wza_C
EEV5562804.1	Escherichia_coli	379	Class-1	Class-1 (Classic wza; hmmscan_based)	Poly_export__SLBB__Wza_C	Poly_export__SLBB__SLBB__Wza_C
EEV5772425.1	Escherichia_coli	379	Class-1	Class-1 (Classic wza; hmmscan_based)	Poly_export__SLBB__Wza_C	Poly_export__SLBB__SLBB__Wza_C
EEV6081081.1	Escherichia_coli	379	Class-1	Class-1 (Classic wza; hmmscan_based)	Poly_export__SLBB__Wza_C	Poly_export__SLBB__Wza_C
EEV6133489.1	Escherichia_coli	379	Class-1	Class-1 (Classic wza; hmmscan_based)	Poly_export__SLBB__Wza_C	Poly_export__SLBB__SLBB__Wza_C
EEV6401287.1	Escherichia_coli	379	Class-1	Class-1 (Classic wza; hmmscan_based)	Poly_export__SLBB__Wza_C	Poly_export__SLBB__SLBB__Wza_C
EEV6431716.1	Escherichia_coli	379	Class-1	Class-1 (Classic wza; hmmscan_based)	Poly_export__SLBB__Wza_C	Poly_export__SLBB__SLBB__Wza_C
EEV6787897.1	Escherichia_coli	367	Class-1	Class-1 (Classic wza; hmmscan_based)	Poly_export__SLBB__Wza_C	Poly_export__SLBB__SLBB__Wza_C
EEV6872889.1	Escherichia_coli	379	Class-1	Class-1 (Classic wza; hmmscan_based)	Poly_export__SLBB__Wza_C	Poly_export__SLBB__SLBB__Wza_C
EEV7738386.1	Escherichia_coli	379	Class-1	Class-1 (Classic wza; hmmscan_based)	Poly_export__SLBB__Wza_C	Poly_export__SLBB__SLBB__Wza_C
EEV8550343.1	Escherichia_coli	379	Class-1	Class-1 (Classic wza; hmmscan_based)	Poly_export__SLBB__Wza_C	Poly_export__SLBB__SLBB__Wza_C
EEV8635540.1	Escherichia_coli	379	Class-1	Class-1 (Classic wza; hmmscan_based)	Poly_export__SLBB__Wza_C	Poly_export__SLBB__SLBB__Wza_C
EEV9953673.1	Escherichia_coli	379	Class-1	Class-1 (Classic wza; hmmscan_based)	Poly_export__SLBB__Wza_C	Poly_export__SLBB__SLBB__Wza_C
EEW0034915.1	Escherichia_coli	379	Class-1	Class-1 (Classic wza; hmmscan_based)	Poly_export__SLBB__Wza_C	Poly_export__SLBB__SLBB__Wza_C
EEW0175036.1	Escherichia_coli	379	Class-1	Class-1 (Classic wza; hmmscan_based)	Poly_export__SLBB__Wza_C	Poly_export__SLBB__SLBB__Wza_C
EEW0649680.1	Escherichia_coli	378	Class-1	Class-1 (Classic wza; hmmscan_based)	Poly_export__SLBB__Wza_C	Poly_export__SLBB__SLBB__Wza_C
EEW0695562.1	Escherichia_coli	379	Class-1	Class-1 (Classic wza; hmmscan_based)	Poly_export__SLBB__Wza_C	Poly_export__SLBB__SLBB__Wza_C
EEW1341497.1	Escherichia_coli	379	Class-1	Class-1 (Classic wza; hmmscan_based)	Poly_export__SLBB__Wza_C	Poly_export__SLBB__SLBB__Wza_C
EEW1697290.1	Escherichia_coli	379	Class-1	Class-1 (Classic wza; hmmscan_based)	Poly_export__SLBB__Wza_C	Poly_export__SLBB__SLBB__Wza_C
EEW1717195.1	Escherichia_coli	379	Class-1	Class-1 (Classic wza; hmmscan_based)	Poly_export__SLBB__Wza_C	Poly_export__SLBB__SLBB__Wza_C
EEW2368384.1	Escherichia_coli	379	Class-1	Class-1 (Classic wza; hmmscan_based)	Poly_export__SLBB__Wza_C	Poly_export__SLBB__SLBB__Wza_C
EEW2392171.1	Escherichia_coli	379	Class-1	Class-1 (Classic wza; hmmscan_based)	Poly_export__SLBB__Wza_C	Poly_export__SLBB__SLBB__Wza_C
EEW3155174.1	Escherichia_coli	379	Class-1	Class-1 (Classic wza; hmmscan_based)	Poly_export__SLBB__Wza_C	Poly_export__SLBB__SLBB__Wza_C
EEW4249471.1	Escherichia_coli	379	Class-1	Class-1 (Classic wza; hmmscan_based)	Poly_export__SLBB__Wza_C	Poly_export__SLBB__SLBB__Wza_C
EEW6194280.1	Escherichia_coli	379	Class-1	Class-1 (Classic wza; hmmscan_based)	Poly_export__SLBB__Wza_C	Poly_export__SLBB__SLBB__Wza_C
EEW6236386.1	Escherichia_coli	379	Class-1	Class-1 (Classic wza; hmmscan_based)	Poly_export__SLBB__Wza_C	Poly_export__SLBB__SLBB__Wza_C
EEW6397949.1	Escherichia_coli	379	Class-1	Class-1 (Classic wza; hmmscan_based)	Poly_export__SLBB__Wza_C	Poly_export__SLBB__SLBB__Wza_C
EEW6909990.1	Escherichia_coli	379	Class-1	Class-1 (Classic wza; hmmscan_based)	Poly_export__SLBB__Wza_C	Poly_export__SLBB__SLBB__Wza_C
EEX13511.1	Citreicella_sp._SE45	457	Class-1	Class-1 (Classic wza; hmmscan_based)	Poly_export__SLBB__Wza_C	Poly_export__SLBB__Wza_C
EEX1512357.1	Escherichia_coli	379	Class-1	Class-1 (Classic wza; hmmscan_based)	Poly_export__SLBB__Wza_C	Poly_export__SLBB__SLBB__Wza_C
EEX1877292.1	Escherichia_coli	379	Class-1	Class-1 (Classic wza; hmmscan_based)	Poly_export__SLBB__Wza_C	Poly_export__SLBB__SLBB__Wza_C
EEX6467660.1	Escherichia_coli	379	Class-1	Class-1 (Classic wza; hmmscan_based)	Poly_export__SLBB__Wza_C	Poly_export__SLBB__SLBB__Wza_C
EEY0224428.1	Escherichia_coli	379	Class-1	Class-1 (Classic wza; hmmscan_based)	Poly_export__SLBB__Wza_C	Poly_export__SLBB__SLBB__Wza_C
EEY2615535.1	Escherichia_coli	379	Class-1	Class-1 (Classic wza; hmmscan_based)	Poly_export__SLBB__Wza_C	Poly_export__SLBB__SLBB__Wza_C
EEY3892503.1	Escherichia_coli	379	Class-1	Class-1 (Classic wza; hmmscan_based)	Poly_export__SLBB__Wza_C	Poly_export__SLBB__SLBB__Wza_C
EEY6073138.1	Escherichia_coli	379	Class-1	Class-1 (Classic wza; hmmscan_based)	Poly_export__SLBB__Wza_C	Poly_export__SLBB__SLBB__Wza_C
EEY6147829.1	Escherichia_coli	379	Class-1	Class-1 (Classic wza; hmmscan_based)	Poly_export__SLBB__Wza_C	Poly_export__SLBB__SLBB__Wza_C
EEY6583942.1	Escherichia_coli	379	Class-1	Class-1 (Classic wza; hmmscan_based)	Poly_export__SLBB__Wza_C	Poly_export__SLBB__SLBB__Wza_C
EEY7019651.1	Escherichia_coli	379	Class-1	Class-1 (Classic wza; hmmscan_based)	Poly_export__SLBB__Wza_C	Poly_export__SLBB__SLBB__Wza_C
EEY71425.1	Grimontia_hollisae_CIP_101886	358	Class-1	Class-1 (Classic wza; hmmscan_based)	Poly_export__SLBB__Wza_C	Poly_export__SLBB__SLBB__Wza_C
EEY7573851.1	Escherichia_coli	379	Class-1	Class-1 (Classic wza; hmmscan_based)	Poly_export__SLBB__Wza_C	Poly_export__SLBB__SLBB__Wza_C
EEZ0289086.1	Escherichia_coli	379	Class-1	Class-1 (Classic wza; hmmscan_based)	Poly_export__SLBB__Wza_C	Poly_export__SLBB__SLBB__Wza_C
EEZ0343603.1	Escherichia_coli	379	Class-1	Class-1 (Classic wza; hmmscan_based)	Poly_export__SLBB__Wza_C	Poly_export__SLBB__SLBB__Wza_C
EEZ0784820.1	Escherichia_coli	379	Class-1	Class-1 (Classic wza; hmmscan_based)	Poly_export__SLBB__Wza_C	Poly_export__SLBB__SLBB__Wza_C
EEZ1476761.1	Escherichia_coli	379	Class-1	Class-1 (Classic wza; hmmscan_based)	Poly_export__SLBB__Wza_C	Poly_export__SLBB__SLBB__Wza_C
EEZ2543364.1	Escherichia_coli	377	Class-1	Class-1 (Classic wza; hmmscan_based)	Poly_export__SLBB__Wza_C	Poly_export__SLBB__SLBB__Wza_C
EEZ3293691.1	Escherichia_coli	379	Class-1	Class-1 (Classic wza; hmmscan_based)	Poly_export__SLBB__Wza_C	Poly_export__SLBB__SLBB__Wza_C
EEZ3431515.1	Escherichia_coli	379	Class-1	Class-1 (Classic wza; hmmscan_based)	Poly_export__SLBB__Wza_C	Poly_export__SLBB__SLBB__Wza_C
EEZ3985036.1	Escherichia_coli	379	Class-1	Class-1 (Classic wza; hmmscan_based)	Poly_export__SLBB__Wza_C	Poly_export__SLBB__SLBB__Wza_C
EEZ40482.1	Photobacterium_damselae_subsp._damselae_CIP_102761	326	Class-1	Class-1 (Classic wza; hmmscan_based)	Poly_export__SLBB__Wza_C	Poly_export__SLBB__SLBB__Wza_C
EEZ4868057.1	Escherichia_coli	379	Class-1	Class-1 (Classic wza; hmmscan_based)	Poly_export__SLBB__Wza_C	Poly_export__SLBB__SLBB__Wza_C
EEZ5232399.1	Escherichia_coli	379	Class-1	Class-1 (Classic wza; hmmscan_based)	Poly_export__SLBB__Wza_C	Poly_export__SLBB__SLBB__Wza_C
EEZ5310104.1	Escherichia_coli	379	Class-1	Class-1 (Classic wza; hmmscan_based)	Poly_export__SLBB__Wza_C	Poly_export__SLBB__SLBB__Wza_C
EEZ6592657.1	Escherichia_coli	379	Class-1	Class-1 (Classic wza; hmmscan_based)	Poly_export__SLBB__Wza_C	Poly_export__SLBB__SLBB__Wza_C
EEZ7616149.1	Escherichia_coli	379	Class-1	Class-1 (Classic wza; hmmscan_based)	Poly_export__SLBB__Wza_C	Poly_export__SLBB__Wza_C
EEZ8302574.1	Escherichia_coli	379	Class-1	Class-1 (Classic wza; hmmscan_based)	Poly_export__SLBB__Wza_C	Poly_export__SLBB__SLBB__Wza_C
EEZ83793.1	Vibrio_alginolyticus_40B	372	Class-1	Class-1 (Classic wza; hmmscan_based)	Poly_export__SLBB__Wza_C	Poly_export__SLBB__SLBB__Wza_C
EEZ9089797.1	Escherichia_coli	379	Class-1	Class-1 (Classic wza; hmmscan_based)	Poly_export__SLBB__Wza_C	Poly_export__SLBB__SLBB__Wza_C
EEZ9593412.1	Escherichia_coli	372	Class-1	Class-1 (Classic wza; hmmscan_based)	Poly_export__SLBB__Wza_C	Poly_export__SLBB__SLBB__Wza_C
EFA1799523.1	Escherichia_coli	379	Class-1	Class-1 (Classic wza; hmmscan_based)	Poly_export__SLBB__Wza_C	Poly_export__SLBB__SLBB__Wza_C
EFA1860451.1	Escherichia_coli	379	Class-1	Class-1 (Classic wza; hmmscan_based)	Poly_export__SLBB__Wza_C	Poly_export__SLBB__SLBB__Wza_C
EFA3981976.1	Escherichia_coli	379	Class-1	Class-1 (Classic wza; hmmscan_based)	Poly_export__SLBB__Wza_C	Poly_export__SLBB__SLBB__Wza_C
EFA4127474.1	Escherichia_coli_O13	379	Class-1	Class-1 (Classic wza; hmmscan_based)	Poly_export__SLBB__Wza_C	Poly_export__SLBB__SLBB__Wza_C
EFA4230984.1	Escherichia_coli_O40:H32	379	Class-1	Class-1 (Classic wza; hmmscan_based)	Poly_export__SLBB__Wza_C	Poly_export__SLBB__SLBB__Wza_C
EFA4858172.1	Escherichia_coli	379	Class-1	Class-1 (Classic wza; hmmscan_based)	Poly_export__SLBB__Wza_C	Poly_export__SLBB__SLBB__Wza_C
EFA5043368.1	Escherichia_coli	379	Class-1	Class-1 (Classic wza; hmmscan_based)	Poly_export__SLBB__Wza_C	Poly_export__SLBB__SLBB__Wza_C
EFA5235548.1	Escherichia_coli	379	Class-1	Class-1 (Classic wza; hmmscan_based)	Poly_export__SLBB__Wza_C	Poly_export__SLBB__SLBB__Wza_C
EFA5506130.1	Escherichia_coli	379	Class-1	Class-1 (Classic wza; hmmscan_based)	Poly_export__SLBB__Wza_C	Poly_export__SLBB__SLBB__Wza_C
EFA6134358.1	Escherichia_coli	379	Class-1	Class-1 (Classic wza; hmmscan_based)	Poly_export__SLBB__Wza_C	Poly_export__SLBB__SLBB__Wza_C
EFA8635714.1	Escherichia_coli	379	Class-1	Class-1 (Classic wza; hmmscan_based)	Poly_export__SLBB__Wza_C	Poly_export__SLBB__SLBB__Wza_C
EFA8664987.1	Escherichia_coli	379	Class-1	Class-1 (Classic wza; hmmscan_based)	Poly_export__SLBB__Wza_C	Poly_export__SLBB__SLBB__Wza_C
EFA8732177.1	Escherichia_coli	379	Class-1	Class-1 (Classic wza; hmmscan_based)	Poly_export__SLBB__Wza_C	Poly_export__SLBB__SLBB__Wza_C
EFB0088310.1	Salmonella_enterica	368	Class-1	Class-1 (Classic wza; hmmscan_based)	Poly_export__SLBB__Wza_C	Poly_export__SLBB__SLBB__Wza_C
EFB1440479.1	Escherichia_coli	379	Class-1	Class-1 (Classic wza; hmmscan_based)	Poly_export__SLBB__Wza_C	Poly_export__SLBB__SLBB__Wza_C
EFB1592459.1	Escherichia_coli	378	Class-1	Class-1 (Classic wza; hmmscan_based)	Poly_export__SLBB__Wza_C	Poly_export__SLBB__SLBB__Wza_C
EFB1862944.1	Escherichia_coli	379	Class-1	Class-1 (Classic wza; hmmscan_based)	Poly_export__SLBB__Wza_C	Poly_export__SLBB__SLBB__Wza_C
EFB2287659.1	Escherichia_coli	379	Class-1	Class-1 (Classic wza; hmmscan_based)	Poly_export__SLBB__Wza_C	Poly_export__SLBB__SLBB__Wza_C
EFB2833957.1	Escherichia_coli	379	Class-1	Class-1 (Classic wza; hmmscan_based)	Poly_export__SLBB__Wza_C	Poly_export__SLBB__SLBB__Wza_C
EFB2835724.1	Escherichia_coli	379	Class-1	Class-1 (Classic wza; hmmscan_based)	Poly_export__SLBB__Wza_C	Poly_export__SLBB__SLBB__Wza_C
EFB2885569.1	Escherichia_coli	379	Class-1	Class-1 (Classic wza; hmmscan_based)	Poly_export__SLBB__Wza_C	Poly_export__SLBB__SLBB__Wza_C
EFB2917238.1	Escherichia_coli	379	Class-1	Class-1 (Classic wza; hmmscan_based)	Poly_export__SLBB__Wza_C	Poly_export__SLBB__SLBB__Wza_C
EFB3350717.1	Escherichia_coli	379	Class-1	Class-1 (Classic wza; hmmscan_based)	Poly_export__SLBB__Wza_C	Poly_export__SLBB__SLBB__Wza_C
EFB3369904.1	Escherichia_coli	379	Class-1	Class-1 (Classic wza; hmmscan_based)	Poly_export__SLBB__Wza_C	Poly_export__SLBB__Wza_C
EFB3655845.1	Escherichia_coli	371	Class-1	Class-1 (Classic wza; hmmscan_based)	Poly_export__SLBB__Wza_C	Poly_export__SLBB__SLBB__Wza_C
EFB4079396.1	Escherichia_coli	379	Class-1	Class-1 (Classic wza; hmmscan_based)	Poly_export__SLBB__Wza_C	Poly_export__SLBB__SLBB__Wza_C
EFB4501096.1	Escherichia_coli	379	Class-1	Class-1 (Classic wza; hmmscan_based)	Poly_export__SLBB__Wza_C	Poly_export__SLBB__SLBB__Wza_C
EFB4773028.1	Escherichia_coli	379	Class-1	Class-1 (Classic wza; hmmscan_based)	Poly_export__SLBB__Wza_C	Poly_export__SLBB__SLBB__Wza_C
EFB6142258.1	Escherichia_coli	377	Class-1	Class-1 (Classic wza; hmmscan_based)	Poly_export__SLBB__Wza_C	Poly_export__SLBB__SLBB__Wza_C
EFB6544479.1	Escherichia_coli	379	Class-1	Class-1 (Classic wza; hmmscan_based)	Poly_export__SLBB__Wza_C	Poly_export__SLBB__SLBB__Wza_C
EFB6700708.1	Escherichia_coli	379	Class-1	Class-1 (Classic wza; hmmscan_based)	Poly_export__SLBB__Wza_C	Poly_export__SLBB__SLBB__Wza_C
EFB6862732.1	Escherichia_coli	379	Class-1	Class-1 (Classic wza; hmmscan_based)	Poly_export__SLBB__Wza_C	Poly_export__SLBB__SLBB__Wza_C
EFB7149594.1	Escherichia_coli	379	Class-1	Class-1 (Classic wza; hmmscan_based)	Poly_export__SLBB__Wza_C	Poly_export__SLBB__SLBB__Wza_C
EFB7376428.1	Escherichia_coli	379	Class-1	Class-1 (Classic wza; hmmscan_based)	Poly_export__SLBB__Wza_C	Poly_export__SLBB__SLBB__Wza_C
EFB9252881.1	Escherichia_coli	379	Class-1	Class-1 (Classic wza; hmmscan_based)	Poly_export__SLBB__Wza_C	Poly_export__SLBB__SLBB__Wza_C
EFB9349350.1	Escherichia_coli	378	Class-1	Class-1 (Classic wza; hmmscan_based)	Poly_export__SLBB__Wza_C	Poly_export__SLBB__SLBB__Wza_C
EFB9718280.1	Escherichia_coli	379	Class-1	Class-1 (Classic wza; hmmscan_based)	Poly_export__SLBB__Wza_C	Poly_export__SLBB__SLBB__Wza_C
EFB9878369.1	Escherichia_coli	379	Class-1	Class-1 (Classic wza; hmmscan_based)	Poly_export__SLBB__Wza_C	Poly_export__SLBB__SLBB__Wza_C
EFC0680131.1	Escherichia_coli	379	Class-1	Class-1 (Classic wza; hmmscan_based)	Poly_export__SLBB__Wza_C	Poly_export__SLBB__SLBB__Wza_C
EFC0847818.1	Escherichia_coli	379	Class-1	Class-1 (Classic wza; hmmscan_based)	Poly_export__SLBB__Wza_C	Poly_export__SLBB__SLBB__Wza_C
EFC1352677.1	Escherichia_coli	379	Class-1	Class-1 (Classic wza; hmmscan_based)	Poly_export__SLBB__Wza_C	Poly_export__SLBB__SLBB__Wza_C
EFC1815925.1	Escherichia_coli	379	Class-1	Class-1 (Classic wza; hmmscan_based)	Poly_export__SLBB__Wza_C	Poly_export__SLBB__SLBB__Wza_C
EFC1964295.1	Escherichia_coli	379	Class-1	Class-1 (Classic wza; hmmscan_based)	Poly_export__SLBB__Wza_C	Poly_export__SLBB__SLBB__Wza_C
EFC4131387.1	Escherichia_coli	379	Class-1	Class-1 (Classic wza; hmmscan_based)	Poly_export__SLBB__Wza_C	Poly_export__SLBB__Wza_C
EFC4239460.1	Escherichia_coli	379	Class-1	Class-1 (Classic wza; hmmscan_based)	Poly_export__SLBB__Wza_C	Poly_export__SLBB__SLBB__Wza_C
EFC4553981.1	Escherichia_coli	379	Class-1	Class-1 (Classic wza; hmmscan_based)	Poly_export__SLBB__Wza_C	Poly_export__SLBB__SLBB__Wza_C
EFC4846374.1	Escherichia_coli	379	Class-1	Class-1 (Classic wza; hmmscan_based)	Poly_export__SLBB__Wza_C	Poly_export__SLBB__SLBB__Wza_C
EFC4857993.1	Escherichia_coli	352	Class-1	Class-1 (Classic wza; hmmscan_based)	Poly_export__SLBB__Wza_C	Poly_export__SLBB__SLBB__Wza_C
EFC5421226.1	Escherichia_coli	379	Class-1	Class-1 (Classic wza; hmmscan_based)	Poly_export__SLBB__Wza_C	Poly_export__SLBB__SLBB__Wza_C
EFC56586.1	Enterobacter_cancerogenus_ATCC_35316	385	Class-1	Class-1 (Classic wza; hmmscan_based)	Poly_export__SLBB__Wza_C	Poly_export__SLBB__SLBB__Wza_C
EFC6274999.1	Escherichia_coli	379	Class-1	Class-1 (Classic wza; hmmscan_based)	Poly_export__SLBB__Wza_C	Poly_export__SLBB__SLBB__Wza_C
EFC6277841.1	Escherichia_coli	379	Class-1	Class-1 (Classic wza; hmmscan_based)	Poly_export__SLBB__Wza_C	Poly_export__SLBB__SLBB__Wza_C
EFC6729961.1	Escherichia_coli	370	Class-1	Class-1 (Classic wza; hmmscan_based)	Poly_export__SLBB__Wza_C	Poly_export__SLBB__SLBB__Wza_C
EFC6887051.1	Escherichia_coli	379	Class-1	Class-1 (Classic wza; hmmscan_based)	Poly_export__SLBB__Wza_C	Poly_export__SLBB__SLBB__Wza_C
EFC7281450.1	Escherichia_coli	379	Class-1	Class-1 (Classic wza; hmmscan_based)	Poly_export__SLBB__Wza_C	Poly_export__SLBB__SLBB__Wza_C
EFC7753999.1	Escherichia_coli	379	Class-1	Class-1 (Classic wza; hmmscan_based)	Poly_export__SLBB__Wza_C	Poly_export__SLBB__SLBB__Wza_C
EFC8020130.1	Escherichia_coli	379	Class-1	Class-1 (Classic wza; hmmscan_based)	Poly_export__SLBB__Wza_C	Poly_export__SLBB__SLBB__Wza_C
EFC9830030.1	Escherichia_coli	379	Class-1	Class-1 (Classic wza; hmmscan_based)	Poly_export__SLBB__Wza_C	Poly_export__SLBB__SLBB__Wza_C
EFD0069766.1	Escherichia_coli	379	Class-1	Class-1 (Classic wza; hmmscan_based)	Poly_export__SLBB__Wza_C	Poly_export__SLBB__SLBB__Wza_C
EFD0503917.1	Escherichia_coli	379	Class-1	Class-1 (Classic wza; hmmscan_based)	Poly_export__SLBB__Wza_C	Poly_export__SLBB__SLBB__Wza_C
EFD0615728.1	Escherichia_coli	379	Class-1	Class-1 (Classic wza; hmmscan_based)	Poly_export__SLBB__Wza_C	Poly_export__SLBB__SLBB__Wza_C
EFD0734576.1	Escherichia_coli	379	Class-1	Class-1 (Classic wza; hmmscan_based)	Poly_export__SLBB__Wza_C	Poly_export__SLBB__SLBB__Wza_C
EFD1103321.1	Escherichia_coli	379	Class-1	Class-1 (Classic wza; hmmscan_based)	Poly_export__SLBB__Wza_C	Poly_export__SLBB__SLBB__Wza_C
EFD1660830.1	Escherichia_coli	379	Class-1	Class-1 (Classic wza; hmmscan_based)	Poly_export__SLBB__Wza_C	Poly_export__SLBB__SLBB__Wza_C
EFD4926908.1	Escherichia_coli	379	Class-1	Class-1 (Classic wza; hmmscan_based)	Poly_export__SLBB__Wza_C	Poly_export__SLBB__SLBB__Wza_C
EFD8680405.1	Escherichia_coli	379	Class-1	Class-1 (Classic wza; hmmscan_based)	Poly_export__SLBB__Wza_C	Poly_export__SLBB__SLBB__Wza_C
EFD9123218.1	Escherichia_coli	379	Class-1	Class-1 (Classic wza; hmmscan_based)	Poly_export__SLBB__Wza_C	Poly_export__SLBB__SLBB__Wza_C
EFE1555992.1	Escherichia_coli	379	Class-1	Class-1 (Classic wza; hmmscan_based)	Poly_export__SLBB__Wza_C	Poly_export__SLBB__SLBB__Wza_C
EFE1627656.1	Escherichia_coli	379	Class-1	Class-1 (Classic wza; hmmscan_based)	Poly_export__SLBB__Wza_C	Poly_export__SLBB__SLBB__Wza_C
EFE1804142.1	Escherichia_coli	379	Class-1	Class-1 (Classic wza; hmmscan_based)	Poly_export__SLBB__Wza_C	Poly_export__SLBB__SLBB__Wza_C
EFE1836519.1	Escherichia_coli	379	Class-1	Class-1 (Classic wza; hmmscan_based)	Poly_export__SLBB__Wza_C	Poly_export__SLBB__SLBB__Wza_C
EFE2412938.1	Escherichia_coli	379	Class-1	Class-1 (Classic wza; hmmscan_based)	Poly_export__SLBB__Wza_C	Poly_export__SLBB__SLBB__Wza_C
EFE3023683.1	Escherichia_coli	379	Class-1	Class-1 (Classic wza; hmmscan_based)	Poly_export__SLBB__Wza_C	Poly_export__SLBB__SLBB__Wza_C
EFE3379021.1	Escherichia_coli	379	Class-1	Class-1 (Classic wza; hmmscan_based)	Poly_export__SLBB__Wza_C	Poly_export__SLBB__SLBB__Wza_C
EFE3401791.1	Escherichia_coli	379	Class-1	Class-1 (Classic wza; hmmscan_based)	Poly_export__SLBB__Wza_C	Poly_export__SLBB__SLBB__Wza_C
EFE3849251.1	Escherichia_coli	379	Class-1	Class-1 (Classic wza; hmmscan_based)	Poly_export__SLBB__Wza_C	Poly_export__SLBB__SLBB__Wza_C
EFE4787423.1	Escherichia_coli	379	Class-1	Class-1 (Classic wza; hmmscan_based)	Poly_export__SLBB__Wza_C	Poly_export__SLBB__Wza_C
EFE51492.1	Providencia_rettgeri_DSM_1131	357	Class-1	Class-1 (Classic wza; hmmscan_based)	Poly_export__SLBB__Wza_C	Poly_export__SLBB__SLBB__Wza_C
EFE5214107.1	Escherichia_coli	379	Class-1	Class-1 (Classic wza; hmmscan_based)	Poly_export__SLBB__Wza_C	Poly_export__SLBB__SLBB__Wza_C
EFE6187552.1	Escherichia_coli	379	Class-1	Class-1 (Classic wza; hmmscan_based)	Poly_export__SLBB__Wza_C	Poly_export__SLBB__SLBB__Wza_C
EFE62676.1	Escherichia_coli_B088	378	Class-1	Class-1 (Classic wza; hmmscan_based)	Poly_export__SLBB__Wza_C	Poly_export__SLBB__SLBB__Wza_C
EFE6300078.1	Escherichia_coli	379	Class-1	Class-1 (Classic wza; hmmscan_based)	Poly_export__SLBB__Wza_C	Poly_export__SLBB__SLBB__Wza_C
EFE6869853.1	Escherichia_coli	377	Class-1	Class-1 (Classic wza; hmmscan_based)	Poly_export__SLBB__Wza_C	Poly_export__SLBB__SLBB__Wza_C
EFE6918493.1	Escherichia_coli	379	Class-1	Class-1 (Classic wza; hmmscan_based)	Poly_export__SLBB__Wza_C	Poly_export__SLBB__SLBB__Wza_C
EFE7409067.1	Escherichia_coli	379	Class-1	Class-1 (Classic wza; hmmscan_based)	Poly_export__SLBB__Wza_C	Poly_export__SLBB__SLBB__Wza_C
EFE7701022.1	Escherichia_coli	379	Class-1	Class-1 (Classic wza; hmmscan_based)	Poly_export__SLBB__Wza_C	Poly_export__SLBB__SLBB__Wza_C
EFE7705417.1	Escherichia_coli	379	Class-1	Class-1 (Classic wza; hmmscan_based)	Poly_export__SLBB__Wza_C	Poly_export__SLBB__SLBB__Wza_C
EFE7834328.1	Escherichia_coli	379	Class-1	Class-1 (Classic wza; hmmscan_based)	Poly_export__SLBB__Wza_C	Poly_export__SLBB__SLBB__Wza_C
EFE8031649.1	Escherichia_coli	379	Class-1	Class-1 (Classic wza; hmmscan_based)	Poly_export__SLBB__Wza_C	Poly_export__SLBB__SLBB__Wza_C
EFE9035669.1	Escherichia_coli	379	Class-1	Class-1 (Classic wza; hmmscan_based)	Poly_export__SLBB__Wza_C	Poly_export__SLBB__SLBB__Wza_C
EFF0622860.1	Escherichia_coli	379	Class-1	Class-1 (Classic wza; hmmscan_based)	Poly_export__SLBB__Wza_C	Poly_export__SLBB__SLBB__Wza_C
EFF3087479.1	Escherichia_coli	379	Class-1	Class-1 (Classic wza; hmmscan_based)	Poly_export__SLBB__Wza_C	Poly_export__SLBB__SLBB__Wza_C
EFF3463743.1	Escherichia_coli	379	Class-1	Class-1 (Classic wza; hmmscan_based)	Poly_export__SLBB__Wza_C	Poly_export__SLBB__SLBB__Wza_C
EFF5661834.1	Escherichia_coli	379	Class-1	Class-1 (Classic wza; hmmscan_based)	Poly_export__SLBB__Wza_C	Poly_export__SLBB__SLBB__Wza_C
EFF6075807.1	Escherichia_coli	379	Class-1	Class-1 (Classic wza; hmmscan_based)	Poly_export__SLBB__Wza_C	Poly_export__SLBB__SLBB__Wza_C
EFF6580910.1	Escherichia_coli	379	Class-1	Class-1 (Classic wza; hmmscan_based)	Poly_export__SLBB__Wza_C	Poly_export__SLBB__SLBB__Wza_C
EFF8765462.1	Escherichia_coli	379	Class-1	Class-1 (Classic wza; hmmscan_based)	Poly_export__SLBB__Wza_C	Poly_export__SLBB__SLBB__Wza_C
EFF8990153.1	Escherichia_coli	379	Class-1	Class-1 (Classic wza; hmmscan_based)	Poly_export__SLBB__Wza_C	Poly_export__SLBB__SLBB__Wza_C
EFF9242491.1	Escherichia_coli	379	Class-1	Class-1 (Classic wza; hmmscan_based)	Poly_export__SLBB__Wza_C	Poly_export__SLBB__SLBB__Wza_C
EFF9348572.1	Escherichia_coli	379	Class-1	Class-1 (Classic wza; hmmscan_based)	Poly_export__SLBB__Wza_C	Poly_export__SLBB__SLBB__Wza_C
EFF9960326.1	Escherichia_coli	379	Class-1	Class-1 (Classic wza; hmmscan_based)	Poly_export__SLBB__Wza_C	Poly_export__SLBB__SLBB__Wza_C
EFG1209475.1	Escherichia_coli	379	Class-1	Class-1 (Classic wza; hmmscan_based)	Poly_export__SLBB__Wza_C	Poly_export__SLBB__SLBB__Wza_C
EFG1833346.1	Escherichia_coli	379	Class-1	Class-1 (Classic wza; hmmscan_based)	Poly_export__SLBB__Wza_C	Poly_export__SLBB__SLBB__Wza_C
EFG2362058.1	Escherichia_coli	379	Class-1	Class-1 (Classic wza; hmmscan_based)	Poly_export__SLBB__Wza_C	Poly_export__SLBB__SLBB__Wza_C
EFG2618193.1	Escherichia_coli	379	Class-1	Class-1 (Classic wza; hmmscan_based)	Poly_export__SLBB__Wza_C	Poly_export__SLBB__SLBB__Wza_C
EFG30776.2	Simonsiella_muelleri_ATCC_29453	378	Class-1	Class-1 (Classic wza; hmmscan_based)	Poly_export__SLBB__Wza_C	Poly_export__SLBB__SLBB__Wza_C
EFG4358576.1	Escherichia_coli	379	Class-1	Class-1 (Classic wza; hmmscan_based)	Poly_export__SLBB__Wza_C	Poly_export__SLBB__SLBB__Wza_C
EFG5524598.1	Escherichia_coli	379	Class-1	Class-1 (Classic wza; hmmscan_based)	Poly_export__SLBB__Wza_C	Poly_export__SLBB__SLBB__Wza_C
EFG5627201.1	Escherichia_coli	379	Class-1	Class-1 (Classic wza; hmmscan_based)	Poly_export__SLBB__Wza_C	Poly_export__SLBB__SLBB__Wza_C
EFG5929627.1	Escherichia_coli	379	Class-1	Class-1 (Classic wza; hmmscan_based)	Poly_export__SLBB__Wza_C	Poly_export__SLBB__SLBB__Wza_C
EFG6256415.1	Escherichia_coli	379	Class-1	Class-1 (Classic wza; hmmscan_based)	Poly_export__SLBB__Wza_C	Poly_export__SLBB__SLBB__Wza_C
EFG8225619.1	Escherichia_coli	379	Class-1	Class-1 (Classic wza; hmmscan_based)	Poly_export__SLBB__Wza_C	Poly_export__SLBB__SLBB__Wza_C
EFG9414914.1	Escherichia_coli	379	Class-1	Class-1 (Classic wza; hmmscan_based)	Poly_export__SLBB__Wza_C	Poly_export__SLBB__SLBB__Wza_C
EFH1020142.1	Escherichia_coli	379	Class-1	Class-1 (Classic wza; hmmscan_based)	Poly_export__SLBB__Wza_C	Poly_export__SLBB__SLBB__Wza_C
EFH1056487.1	Escherichia_coli	379	Class-1	Class-1 (Classic wza; hmmscan_based)	Poly_export__SLBB__Wza_C	Poly_export__SLBB__SLBB__Wza_C
EFH1487652.1	Escherichia_coli	379	Class-1	Class-1 (Classic wza; hmmscan_based)	Poly_export__SLBB__Wza_C	Poly_export__SLBB__SLBB__Wza_C
EFH1698526.1	Escherichia_coli	379	Class-1	Class-1 (Classic wza; hmmscan_based)	Poly_export__SLBB__Wza_C	Poly_export__SLBB__SLBB__Wza_C
EFH1803923.1	Escherichia_coli	379	Class-1	Class-1 (Classic wza; hmmscan_based)	Poly_export__SLBB__Wza_C	Poly_export__SLBB__SLBB__Wza_C
EFH2775006.1	Escherichia_coli	379	Class-1	Class-1 (Classic wza; hmmscan_based)	Poly_export__SLBB__Wza_C	Poly_export__SLBB__SLBB__Wza_C
EFH2829904.1	Escherichia_coli	379	Class-1	Class-1 (Classic wza; hmmscan_based)	Poly_export__SLBB__Wza_C	Poly_export__SLBB__SLBB__Wza_C
EFH3490465.1	Escherichia_coli	379	Class-1	Class-1 (Classic wza; hmmscan_based)	Poly_export__SLBB__Wza_C	Poly_export__SLBB__SLBB__Wza_C
EFH3803522.1	Escherichia_coli	379	Class-1	Class-1 (Classic wza; hmmscan_based)	Poly_export__SLBB__Wza_C	Poly_export__SLBB__SLBB__Wza_C
EFH4041449.1	Escherichia_coli	379	Class-1	Class-1 (Classic wza; hmmscan_based)	Poly_export__SLBB__Wza_C	Poly_export__SLBB__SLBB__Wza_C
EFH4734045.1	Escherichia_coli	379	Class-1	Class-1 (Classic wza; hmmscan_based)	Poly_export__SLBB__Wza_C	Poly_export__SLBB__SLBB__Wza_C
EFH4903759.1	Escherichia_coli	379	Class-1	Class-1 (Classic wza; hmmscan_based)	Poly_export__SLBB__Wza_C	Poly_export__SLBB__SLBB__Wza_C
EFH4927158.1	Escherichia_coli	379	Class-1	Class-1 (Classic wza; hmmscan_based)	Poly_export__SLBB__Wza_C	Poly_export__SLBB__SLBB__Wza_C
EFH5759358.1	Escherichia_coli	379	Class-1	Class-1 (Classic wza; hmmscan_based)	Poly_export__SLBB__Wza_C	Poly_export__SLBB__SLBB__Wza_C
EFH5831818.1	Escherichia_coli	379	Class-1	Class-1 (Classic wza; hmmscan_based)	Poly_export__SLBB__Wza_C	Poly_export__SLBB__SLBB__Wza_C
EFH6312872.1	Escherichia_coli	379	Class-1	Class-1 (Classic wza; hmmscan_based)	Poly_export__SLBB__Wza_C	Poly_export__SLBB__SLBB__Wza_C
EFH6678273.1	Escherichia_coli	379	Class-1	Class-1 (Classic wza; hmmscan_based)	Poly_export__SLBB__Wza_C	Poly_export__SLBB__SLBB__Wza_C
EFH7182430.1	Escherichia_coli	379	Class-1	Class-1 (Classic wza; hmmscan_based)	Poly_export__SLBB__Wza_C	Poly_export__SLBB__SLBB__Wza_C
EFH7777987.1	Escherichia_coli	379	Class-1	Class-1 (Classic wza; hmmscan_based)	Poly_export__SLBB__Wza_C	Poly_export__SLBB__SLBB__Wza_C
EFH7914029.1	Escherichia_coli	379	Class-1	Class-1 (Classic wza; hmmscan_based)	Poly_export__SLBB__Wza_C	Poly_export__SLBB__SLBB__Wza_C
EFH8802468.1	Escherichia_coli	379	Class-1	Class-1 (Classic wza; hmmscan_based)	Poly_export__SLBB__Wza_C	Poly_export__SLBB__SLBB__Wza_C
EFH9014285.1	Escherichia_coli	379	Class-1	Class-1 (Classic wza; hmmscan_based)	Poly_export__SLBB__Wza_C	Poly_export__SLBB__SLBB__Wza_C
EFH9322116.1	Escherichia_coli	379	Class-1	Class-1 (Classic wza; hmmscan_based)	Poly_export__SLBB__Wza_C	Poly_export__SLBB__SLBB__Wza_C
EFH9568397.1	Escherichia_coli	379	Class-1	Class-1 (Classic wza; hmmscan_based)	Poly_export__SLBB__Wza_C	Poly_export__SLBB__SLBB__Wza_C
EFI1398679.1	Escherichia_coli	379	Class-1	Class-1 (Classic wza; hmmscan_based)	Poly_export__SLBB__Wza_C	Poly_export__SLBB__SLBB__Wza_C
EFI22901.1	Neisseria_sp._oral_taxon_014_str._F0314	377	Class-1	Class-1 (Classic wza; hmmscan_based)	Poly_export__SLBB__Wza_C	Poly_export__SLBB__SLBB__Wza_C
EFI2908399.1	Escherichia_coli	379	Class-1	Class-1 (Classic wza; hmmscan_based)	Poly_export__SLBB__Wza_C	Poly_export__SLBB__SLBB__Wza_C
EFI4754296.1	Escherichia_coli	379	Class-1	Class-1 (Classic wza; hmmscan_based)	Poly_export__SLBB__Wza_C	Poly_export__SLBB__SLBB__Wza_C
EFI5243966.1	Escherichia_coli	377	Class-1	Class-1 (Classic wza; hmmscan_based)	Poly_export__SLBB__Wza_C	Poly_export__SLBB__SLBB__Wza_C
EFI6181589.1	Escherichia_coli	379	Class-1	Class-1 (Classic wza; hmmscan_based)	Poly_export__SLBB__Wza_C	Poly_export__SLBB__SLBB__Wza_C
EFI6427730.1	Escherichia_coli	379	Class-1	Class-1 (Classic wza; hmmscan_based)	Poly_export__SLBB__Wza_C	Poly_export__SLBB__SLBB__Wza_C
EFI7594882.1	Escherichia_coli	379	Class-1	Class-1 (Classic wza; hmmscan_based)	Poly_export__SLBB__Wza_C	Poly_export__SLBB__SLBB__Wza_C
EFI7657670.1	Escherichia_coli	379	Class-1	Class-1 (Classic wza; hmmscan_based)	Poly_export__SLBB__Wza_C	Poly_export__SLBB__SLBB__Wza_C
EFI7894104.1	Escherichia_coli	379	Class-1	Class-1 (Classic wza; hmmscan_based)	Poly_export__SLBB__Wza_C	Poly_export__SLBB__SLBB__Wza_C
EFI7962034.1	Escherichia_coli	379	Class-1	Class-1 (Classic wza; hmmscan_based)	Poly_export__SLBB__Wza_C	Poly_export__SLBB__SLBB__Wza_C
EFI8973645.1	Escherichia_coli	379	Class-1	Class-1 (Classic wza; hmmscan_based)	Poly_export__SLBB__Wza_C	Poly_export__SLBB__SLBB__Wza_C
EFI9540307.1	Escherichia_coli	379	Class-1	Class-1 (Classic wza; hmmscan_based)	Poly_export__SLBB__Wza_C	Poly_export__SLBB__SLBB__Wza_C
EFJ2033468.1	Escherichia_coli	379	Class-1	Class-1 (Classic wza; hmmscan_based)	Poly_export__SLBB__Wza_C	Poly_export__SLBB__SLBB__Wza_C
EFJ2182481.1	Escherichia_coli	379	Class-1	Class-1 (Classic wza; hmmscan_based)	Poly_export__SLBB__Wza_C	Poly_export__SLBB__SLBB__Wza_C
EFJ2367501.1	Escherichia_coli	379	Class-1	Class-1 (Classic wza; hmmscan_based)	Poly_export__SLBB__Wza_C	Poly_export__SLBB__SLBB__Wza_C
EFJ2788883.1	Escherichia_coli	378	Class-1	Class-1 (Classic wza; hmmscan_based)	Poly_export__SLBB__Wza_C	Poly_export__SLBB__SLBB__Wza_C
EFJ2921963.1	Escherichia_coli	379	Class-1	Class-1 (Classic wza; hmmscan_based)	Poly_export__SLBB__Wza_C	Poly_export__SLBB__SLBB__Wza_C
EFJ3037152.1	Escherichia_coli	379	Class-1	Class-1 (Classic wza; hmmscan_based)	Poly_export__SLBB__Wza_C	Poly_export__SLBB__SLBB__Wza_C
EFJ3141053.1	Escherichia_coli	379	Class-1	Class-1 (Classic wza; hmmscan_based)	Poly_export__SLBB__Wza_C	Poly_export__SLBB__SLBB__Wza_C
EFJ3708632.1	Escherichia_coli	379	Class-1	Class-1 (Classic wza; hmmscan_based)	Poly_export__SLBB__Wza_C	Poly_export__SLBB__SLBB__Wza_C
EFJ6774418.1	Escherichia_coli	379	Class-1	Class-1 (Classic wza; hmmscan_based)	Poly_export__SLBB__Wza_C	Poly_export__SLBB__SLBB__Wza_C
EFJ7424162.1	Escherichia_coli	379	Class-1	Class-1 (Classic wza; hmmscan_based)	Poly_export__SLBB__Wza_C	Poly_export__SLBB__SLBB__Wza_C
EFJ8863954.1	Escherichia_coli	379	Class-1	Class-1 (Classic wza; hmmscan_based)	Poly_export__SLBB__Wza_C	Poly_export__SLBB__SLBB__Wza_C
EFJ9659442.1	Escherichia_coli	374	Class-1	Class-1 (Classic wza; hmmscan_based)	Poly_export__SLBB__Wza_C	Poly_export__SLBB__SLBB__Wza_C
EFK0478293.1	Escherichia_coli	379	Class-1	Class-1 (Classic wza; hmmscan_based)	Poly_export__SLBB__Wza_C	Poly_export__SLBB__SLBB__Wza_C
EFK0871391.1	Escherichia_coli	379	Class-1	Class-1 (Classic wza; hmmscan_based)	Poly_export__SLBB__Wza_C	Poly_export__SLBB__SLBB__Wza_C
EFK2320469.1	Escherichia_coli	379	Class-1	Class-1 (Classic wza; hmmscan_based)	Poly_export__SLBB__Wza_C	Poly_export__SLBB__SLBB__Wza_C
EFK2855982.1	Escherichia_coli	379	Class-1	Class-1 (Classic wza; hmmscan_based)	Poly_export__SLBB__Wza_C	Poly_export__SLBB__SLBB__Wza_C
EFK2865812.1	Escherichia_coli	382	Class-1	Class-1 (Classic wza; hmmscan_based)	Poly_export__SLBB__Wza_C	Poly_export__SLBB__SLBB__Wza_C
EFK3424648.1	Escherichia_coli	379	Class-1	Class-1 (Classic wza; hmmscan_based)	Poly_export__SLBB__Wza_C	Poly_export__SLBB__SLBB__Wza_C
EFK4314147.1	Escherichia_coli	379	Class-1	Class-1 (Classic wza; hmmscan_based)	Poly_export__SLBB__Wza_C	Poly_export__SLBB__SLBB__Wza_C
EFK4416938.1	Escherichia_coli	379	Class-1	Class-1 (Classic wza; hmmscan_based)	Poly_export__SLBB__Wza_C	Poly_export__SLBB__SLBB__Wza_C
EFK4521030.1	Escherichia_coli	379	Class-1	Class-1 (Classic wza; hmmscan_based)	Poly_export__SLBB__Wza_C	Poly_export__SLBB__SLBB__Wza_C
EFK5217842.1	Escherichia_coli	379	Class-1	Class-1 (Classic wza; hmmscan_based)	Poly_export__SLBB__Wza_C	Poly_export__SLBB__SLBB__Wza_C
EFL0122803.1	Escherichia_coli	379	Class-1	Class-1 (Classic wza; hmmscan_based)	Poly_export__SLBB__Wza_C	Poly_export__SLBB__SLBB__Wza_C
EFL0337824.1	Escherichia_coli	379	Class-1	Class-1 (Classic wza; hmmscan_based)	Poly_export__SLBB__Wza_C	Poly_export__SLBB__SLBB__Wza_C
EFL2530799.1	Escherichia_coli	379	Class-1	Class-1 (Classic wza; hmmscan_based)	Poly_export__SLBB__Wza_C	Poly_export__SLBB__SLBB__Wza_C
EFL4356925.1	Escherichia_coli	379	Class-1	Class-1 (Classic wza; hmmscan_based)	Poly_export__SLBB__Wza_C	Poly_export__SLBB__SLBB__Wza_C
EFL6195818.1	Escherichia_coli	379	Class-1	Class-1 (Classic wza; hmmscan_based)	Poly_export__SLBB__Wza_C	Poly_export__SLBB__SLBB__Wza_C
EFL8900603.1	Escherichia_coli	379	Class-1	Class-1 (Classic wza; hmmscan_based)	Poly_export__SLBB__Wza_C	Poly_export__SLBB__SLBB__Wza_C
EFL9277975.1	Escherichia_coli	379	Class-1	Class-1 (Classic wza; hmmscan_based)	Poly_export__SLBB__Wza_C	Poly_export__SLBB__SLBB__Wza_C
EFL9705137.1	Escherichia_coli	379	Class-1	Class-1 (Classic wza; hmmscan_based)	Poly_export__SLBB__Wza_C	Poly_export__SLBB__SLBB__Wza_C
EFL9786925.1	Escherichia_coli	379	Class-1	Class-1 (Classic wza; hmmscan_based)	Poly_export__SLBB__Wza_C	Poly_export__SLBB__SLBB__Wza_C
EFL9820590.1	Escherichia_coli	377	Class-1	Class-1 (Classic wza; hmmscan_based)	Poly_export__SLBB__Wza_C	Poly_export__SLBB__SLBB__Wza_C
EFM0751978.1	Salmonella_enterica_subsp._enterica_serovar_Bredeney	378	Class-1	Class-1 (Classic wza; hmmscan_based)	Poly_export__SLBB__Wza_C	Poly_export__SLBB__SLBB__Wza_C
EFM1466450.1	Escherichia_coli	379	Class-1	Class-1 (Classic wza; hmmscan_based)	Poly_export__SLBB__Wza_C	Poly_export__SLBB__SLBB__Wza_C
EFM1694122.1	Escherichia_coli	379	Class-1	Class-1 (Classic wza; hmmscan_based)	Poly_export__SLBB__Wza_C	Poly_export__SLBB__SLBB__Wza_C
EFM1969537.1	Escherichia_coli	379	Class-1	Class-1 (Classic wza; hmmscan_based)	Poly_export__SLBB__Wza_C	Poly_export__SLBB__SLBB__Wza_C
EFM2052509.1	Escherichia_coli	379	Class-1	Class-1 (Classic wza; hmmscan_based)	Poly_export__SLBB__Wza_C	Poly_export__SLBB__SLBB__Wza_C
EFM2068842.1	Escherichia_coli	379	Class-1	Class-1 (Classic wza; hmmscan_based)	Poly_export__SLBB__Wza_C	Poly_export__SLBB__SLBB__Wza_C
EFM3238597.1	Escherichia_coli	375	Class-1	Class-1 (Classic wza; hmmscan_based)	Poly_export__SLBB__Wza_C	Poly_export__SLBB__SLBB__Wza_C
EFM52660.1	Escherichia_coli_NC101	348	Class-1	Class-1 (Classic wza; hmmscan_based)	Poly_export__SLBB__Wza_C	Poly_export__SLBB__SLBB__Wza_C
EFM5287757.1	Escherichia_coli	379	Class-1	Class-1 (Classic wza; hmmscan_based)	Poly_export__SLBB__Wza_C	Poly_export__SLBB__SLBB__Wza_C
EFM7296994.1	Escherichia_coli	379	Class-1	Class-1 (Classic wza; hmmscan_based)	Poly_export__SLBB__Wza_C	Poly_export__SLBB__SLBB__Wza_C
EFM9262282.1	Escherichia_coli	379	Class-1	Class-1 (Classic wza; hmmscan_based)	Poly_export__SLBB__Wza_C	Poly_export__SLBB__SLBB__Wza_C
EFM9762704.1	Escherichia_coli	379	Class-1	Class-1 (Classic wza; hmmscan_based)	Poly_export__SLBB__Wza_C	Poly_export__SLBB__SLBB__Wza_C
EFN0063585.1	Escherichia_coli	379	Class-1	Class-1 (Classic wza; hmmscan_based)	Poly_export__SLBB__Wza_C	Poly_export__SLBB__SLBB__Wza_C
EFN1025085.1	Escherichia_coli	379	Class-1	Class-1 (Classic wza; hmmscan_based)	Poly_export__SLBB__Wza_C	Poly_export__SLBB__SLBB__Wza_C
EFN2390062.1	Escherichia_coli	379	Class-1	Class-1 (Classic wza; hmmscan_based)	Poly_export__SLBB__Wza_C	Poly_export__SLBB__SLBB__Wza_C
EFN3694248.1	Escherichia_coli	379	Class-1	Class-1 (Classic wza; hmmscan_based)	Poly_export__SLBB__Wza_C	Poly_export__SLBB__SLBB__Wza_C
EFN3908285.1	Escherichia_coli	379	Class-1	Class-1 (Classic wza; hmmscan_based)	Poly_export__SLBB__Wza_C	Poly_export__SLBB__SLBB__Wza_C
EFN4226226.1	Escherichia_coli	318	Class-1	Class-1 (Classic wza; hmmscan_based)	Poly_export__SLBB__Wza_C	Poly_export__SLBB__SLBB__Wza_C
EFN4570787.1	Escherichia_coli	379	Class-1	Class-1 (Classic wza; hmmscan_based)	Poly_export__SLBB__Wza_C	Poly_export__SLBB__SLBB__Wza_C
EFN5171103.1	Escherichia_coli	379	Class-1	Class-1 (Classic wza; hmmscan_based)	Poly_export__SLBB__Wza_C	Poly_export__SLBB__SLBB__Wza_C
EFN5174164.1	Escherichia_coli	379	Class-1	Class-1 (Classic wza; hmmscan_based)	Poly_export__SLBB__Wza_C	Poly_export__SLBB__Wza_C
EFN6255273.1	Escherichia_coli	379	Class-1	Class-1 (Classic wza; hmmscan_based)	Poly_export__SLBB__Wza_C	Poly_export__SLBB__SLBB__Wza_C
EFN6452633.1	Escherichia_coli	379	Class-1	Class-1 (Classic wza; hmmscan_based)	Poly_export__SLBB__Wza_C	Poly_export__SLBB__SLBB__Wza_C
EFN6852146.1	Escherichia_coli	377	Class-1	Class-1 (Classic wza; hmmscan_based)	Poly_export__SLBB__Wza_C	Poly_export__SLBB__SLBB__Wza_C
EFN8012384.1	Escherichia_coli	379	Class-1	Class-1 (Classic wza; hmmscan_based)	Poly_export__SLBB__Wza_C	Poly_export__SLBB__SLBB__Wza_C
EFN8054349.1	Escherichia_coli	379	Class-1	Class-1 (Classic wza; hmmscan_based)	Poly_export__SLBB__Wza_C	Poly_export__SLBB__SLBB__Wza_C
EFN8763771.1	Escherichia_coli	379	Class-1	Class-1 (Classic wza; hmmscan_based)	Poly_export__SLBB__Wza_C	Poly_export__SLBB__SLBB__Wza_C
EFN8906150.1	Escherichia_coli	379	Class-1	Class-1 (Classic wza; hmmscan_based)	Poly_export__SLBB__Wza_C	Poly_export__SLBB__SLBB__Wza_C
EFN9081264.1	Escherichia_coli	377	Class-1	Class-1 (Classic wza; hmmscan_based)	Poly_export__SLBB__Wza_C	Poly_export__SLBB__SLBB__Wza_C
EFN9124599.1	Escherichia_coli	379	Class-1	Class-1 (Classic wza; hmmscan_based)	Poly_export__SLBB__Wza_C	Poly_export__SLBB__SLBB__Wza_C
EFN9136273.1	Escherichia_coli	262	Class-1	Class-1 (Classic wza; hmmscan_based)	Poly_export__SLBB__Wza_C	Poly_export__SLBB__SLBB__Wza_C
EFN9186108.1	Escherichia_coli	379	Class-1	Class-1 (Classic wza; hmmscan_based)	Poly_export__SLBB__Wza_C	Poly_export__SLBB__SLBB__Wza_C
EFN9283045.1	Escherichia_coli	379	Class-1	Class-1 (Classic wza; hmmscan_based)	Poly_export__SLBB__Wza_C	Poly_export__SLBB__SLBB__Wza_C
EFN9549307.1	Escherichia_coli	379	Class-1	Class-1 (Classic wza; hmmscan_based)	Poly_export__SLBB__Wza_C	Poly_export__SLBB__SLBB__Wza_C
EFN9784468.1	Escherichia_coli	373	Class-1	Class-1 (Classic wza; hmmscan_based)	Poly_export__SLBB__Wza_C	Poly_export__SLBB__SLBB__Wza_C
EFN9929653.1	Escherichia_coli	377	Class-1	Class-1 (Classic wza; hmmscan_based)	Poly_export__SLBB__Wza_C	Poly_export__SLBB__SLBB__Wza_C
EFO0320519.1	Escherichia_albertii	379	Class-1	Class-1 (Classic wza; hmmscan_based)	Poly_export__SLBB__Wza_C	Poly_export__SLBB__SLBB__Wza_C
EFO0899973.1	Escherichia_coli	379	Class-1	Class-1 (Classic wza; hmmscan_based)	Poly_export__SLBB__Wza_C	Poly_export__SLBB__SLBB__Wza_C
EFO1667115.1	Escherichia_coli	379	Class-1	Class-1 (Classic wza; hmmscan_based)	Poly_export__SLBB__Wza_C	Poly_export__SLBB__SLBB__Wza_C
EFO1836123.1	Escherichia_coli	379	Class-1	Class-1 (Classic wza; hmmscan_based)	Poly_export__SLBB__Wza_C	Poly_export__SLBB__SLBB__Wza_C
EFO2269166.1	Escherichia_coli	379	Class-1	Class-1 (Classic wza; hmmscan_based)	Poly_export__SLBB__Wza_C	Poly_export__SLBB__SLBB__Wza_C
EFO2466814.1	Escherichia_coli	379	Class-1	Class-1 (Classic wza; hmmscan_based)	Poly_export__SLBB__Wza_C	Poly_export__SLBB__SLBB__Wza_C
EFO2661942.1	Escherichia_coli	379	Class-1	Class-1 (Classic wza; hmmscan_based)	Poly_export__SLBB__Wza_C	Poly_export__SLBB__SLBB__Wza_C
EFO3463187.1	Escherichia_coli	379	Class-1	Class-1 (Classic wza; hmmscan_based)	Poly_export__SLBB__Wza_C	Poly_export__SLBB__SLBB__Wza_C
EFO3664417.1	Escherichia_coli	323	Class-1	Class-1 (Classic wza; hmmscan_based)	Poly_export__SLBB__Wza_C	Poly_export__SLBB__SLBB__Wza_C
EFO4388836.1	Escherichia_coli	379	Class-1	Class-1 (Classic wza; hmmscan_based)	Poly_export__SLBB__Wza_C	Poly_export__SLBB__SLBB__Wza_C
EFO4515830.1	Escherichia_coli	379	Class-1	Class-1 (Classic wza; hmmscan_based)	Poly_export__SLBB__Wza_C	Poly_export__SLBB__SLBB__Wza_C
EFO4688611.1	Escherichia_coli	379	Class-1	Class-1 (Classic wza; hmmscan_based)	Poly_export__SLBB__Wza_C	Poly_export__SLBB__SLBB__Wza_C
EFO4708147.1	Escherichia_coli	379	Class-1	Class-1 (Classic wza; hmmscan_based)	Poly_export__SLBB__Wza_C	Poly_export__SLBB__SLBB__Wza_C
EFO5048629.1	Escherichia_coli	379	Class-1	Class-1 (Classic wza; hmmscan_based)	Poly_export__SLBB__Wza_C	Poly_export__SLBB__SLBB__Wza_C
EFO9627876.1	Escherichia_coli	379	Class-1	Class-1 (Classic wza; hmmscan_based)	Poly_export__SLBB__Wza_C	Poly_export__SLBB__SLBB__Wza_C
EFP0192535.1	Escherichia_coli	379	Class-1	Class-1 (Classic wza; hmmscan_based)	Poly_export__SLBB__Wza_C	Poly_export__SLBB__SLBB__Wza_C
EFP3733362.1	Escherichia_coli	379	Class-1	Class-1 (Classic wza; hmmscan_based)	Poly_export__SLBB__Wza_C	Poly_export__SLBB__SLBB__Wza_C
EFP5567123.1	Escherichia_coli	379	Class-1	Class-1 (Classic wza; hmmscan_based)	Poly_export__SLBB__Wza_C	Poly_export__SLBB__SLBB__Wza_C
EFP5616388.1	Salmonella_enterica	379	Class-1	Class-1 (Classic wza; hmmscan_based)	Poly_export__SLBB__Wza_C	Poly_export__SLBB__SLBB__Wza_C
EFP8332344.1	Shigella_boydii	379	Class-1	Class-1 (Classic wza; hmmscan_based)	Poly_export__SLBB__Wza_C	Poly_export__SLBB__SLBB__Wza_C
EFP8925402.1	Shigella_flexneri	379	Class-1	Class-1 (Classic wza; hmmscan_based)	Poly_export__SLBB__Wza_C	Poly_export__SLBB__SLBB__Wza_C
EFR0606306.1	Escherichia_coli	379	Class-1	Class-1 (Classic wza; hmmscan_based)	Poly_export__SLBB__Wza_C	Poly_export__SLBB__SLBB__Wza_C
EFR16006.1	Escherichia_coli_2362-75	348	Class-1	Class-1 (Classic wza; hmmscan_based)	Poly_export__SLBB__Wza_C	Poly_export__SLBB__SLBB__Wza_C
EFR2204755.1	Salmonella_enterica	379	Class-1	Class-1 (Classic wza; hmmscan_based)	Poly_export__SLBB__Wza_C	Poly_export__SLBB__SLBB__Wza_C
EFR2484373.1	Salmonella_enterica	379	Class-1	Class-1 (Classic wza; hmmscan_based)	Poly_export__SLBB__Wza_C	Poly_export__SLBB__SLBB__Wza_C
EFR3514941.1	Salmonella_enterica	379	Class-1	Class-1 (Classic wza; hmmscan_based)	Poly_export__SLBB__Wza_C	Poly_export__SLBB__SLBB__Wza_C
EFR5415102.1	Escherichia_coli	379	Class-1	Class-1 (Classic wza; hmmscan_based)	Poly_export__SLBB__Wza_C	Poly_export__SLBB__SLBB__Wza_C
EFR6197522.1	Salmonella_enterica_subsp._enterica_serovar_Infantis	355	Class-1	Class-1 (Classic wza; hmmscan_based)	Poly_export__SLBB__Wza_C	Poly_export__SLBB__SLBB__Wza_C
EFR7074589.1	Escherichia_coli	379	Class-1	Class-1 (Classic wza; hmmscan_based)	Poly_export__SLBB__Wza_C	Poly_export__SLBB__SLBB__Wza_C
EFS3867151.1	Shigella_boydii	379	Class-1	Class-1 (Classic wza; hmmscan_based)	Poly_export__SLBB__Wza_C	Poly_export__SLBB__SLBB__Wza_C
EFS8826241.1	Salmonella_enterica	379	Class-1	Class-1 (Classic wza; hmmscan_based)	Poly_export__SLBB__Wza_C	Poly_export__SLBB__SLBB__Wza_C
EFT0360163.1	Salmonella_enterica_subsp._enterica_serovar_Schwarzengrund	357	Class-1	Class-1 (Classic wza; hmmscan_based)	Poly_export__SLBB__Wza_C	Poly_export__SLBB__SLBB__Wza_C
EFT2773267.1	Escherichia_coli	379	Class-1	Class-1 (Classic wza; hmmscan_based)	Poly_export__SLBB__Wza_C	Poly_export__SLBB__SLBB__Wza_C
EFT2847889.1	Escherichia_coli	379	Class-1	Class-1 (Classic wza; hmmscan_based)	Poly_export__SLBB__Wza_C	Poly_export__SLBB__SLBB__Wza_C
EFT3194918.1	Salmonella_enterica	379	Class-1	Class-1 (Classic wza; hmmscan_based)	Poly_export__SLBB__Wza_C	Poly_export__SLBB__SLBB__Wza_C
EFT8696590.1	Salmonella_enterica	379	Class-1	Class-1 (Classic wza; hmmscan_based)	Poly_export__SLBB__Wza_C	Poly_export__SLBB__SLBB__Wza_C
EFT9363603.1	Salmonella_enterica	379	Class-1	Class-1 (Classic wza; hmmscan_based)	Poly_export__SLBB__Wza_C	Poly_export__SLBB__SLBB__Wza_C
EFU0355969.1	Escherichia_coli	379	Class-1	Class-1 (Classic wza; hmmscan_based)	Poly_export__SLBB__Wza_C	Poly_export__SLBB__SLBB__Wza_C
EFU9116279.1	Escherichia_coli	379	Class-1	Class-1 (Classic wza; hmmscan_based)	Poly_export__SLBB__Wza_C	Poly_export__SLBB__SLBB__Wza_C
EFU99760.1	Escherichia_coli_3431	363	Class-1	Class-1 (Classic wza; hmmscan_based)	Poly_export__SLBB__Wza_C	Poly_export__SLBB__SLBB__Wza_C
EFU99999.1	Escherichia_coli_3431	313	Class-1	Class-1 (Classic wza; hmmscan_based)	Poly_export__SLBB__Wza_C	Poly_export__SLBB__SLBB__Wza_C
EFV2002209.1	Escherichia_coli	379	Class-1	Class-1 (Classic wza; hmmscan_based)	Poly_export__SLBB__Wza_C	Poly_export__SLBB__SLBB__Wza_C
EFV2385707.1	Salmonella_enterica	379	Class-1	Class-1 (Classic wza; hmmscan_based)	Poly_export__SLBB__Wza_C	Poly_export__SLBB__SLBB__Wza_C
EFV2450342.1	Salmonella_enterica	379	Class-1	Class-1 (Classic wza; hmmscan_based)	Poly_export__SLBB__Wza_C	Poly_export__SLBB__SLBB__Wza_C
EFV2604836.1	Salmonella_enterica	379	Class-1	Class-1 (Classic wza; hmmscan_based)	Poly_export__SLBB__Wza_C	Poly_export__SLBB__SLBB__Wza_C
EFV6364029.1	Shigella_flexneri	379	Class-1	Class-1 (Classic wza; hmmscan_based)	Poly_export__SLBB__Wza_C	Poly_export__SLBB__SLBB__Wza_C
EFV8153110.1	Shigella_flexneri	379	Class-1	Class-1 (Classic wza; hmmscan_based)	Poly_export__SLBB__Wza_C	Poly_export__SLBB__SLBB__Wza_C
EFW2119637.1	Shigella_flexneri	379	Class-1	Class-1 (Classic wza; hmmscan_based)	Poly_export__SLBB__Wza_C	Poly_export__SLBB__SLBB__Wza_C
EFW47904.1	Shigella_dysenteriae_CDC_74-1112	351	Class-1	Class-1 (Classic wza; hmmscan_based)	Poly_export__SLBB__Wza_C	Poly_export__SLBB__SLBB__Wza_C
EFW58540.1	Shigella_flexneri_CDC_796-83	355	Class-1	Class-1 (Classic wza; hmmscan_based)	Poly_export__SLBB__Wza_C	Poly_export__SLBB__SLBB__Wza_C
EFW6991417.1	Shigella_boydii	379	Class-1	Class-1 (Classic wza; hmmscan_based)	Poly_export__SLBB__Wza_C	Poly_export__SLBB__SLBB__Wza_C
EFW71151.1	Escherichia_coli_WV_060327	386	Class-1	Class-1 (Classic wza; hmmscan_based)	Poly_export__SLBB__Wza_C	Poly_export__SLBB__SLBB__Wza_C
EFW9296605.1	Shigella_flexneri	379	Class-1	Class-1 (Classic wza; hmmscan_based)	Poly_export__SLBB__Wza_C	Poly_export__SLBB__SLBB__Wza_C
EFX1908366.1	Shigella_flexneri	379	Class-1	Class-1 (Classic wza; hmmscan_based)	Poly_export__SLBB__Wza_C	Poly_export__SLBB__SLBB__Wza_C
EFX25281.1	Escherichia_coli_O55:H7_str._3256-97	348	Class-1	Class-1 (Classic wza; hmmscan_based)	Poly_export__SLBB__Wza_C	Poly_export__SLBB__SLBB__Wza_C
EFX30604.1	Escherichia_coli_O55:H7_str._USDA_5905	348	Class-1	Class-1 (Classic wza; hmmscan_based)	Poly_export__SLBB__Wza_C	Poly_export__SLBB__SLBB__Wza_C
EFX6134512.1	Shigella_boydii	379	Class-1	Class-1 (Classic wza; hmmscan_based)	Poly_export__SLBB__Wza_C	Poly_export__SLBB__SLBB__Wza_C
EFX8377323.1	Shigella_flexneri	379	Class-1	Class-1 (Classic wza; hmmscan_based)	Poly_export__SLBB__Wza_C	Poly_export__SLBB__SLBB__Wza_C
EFX8437488.1	Shigella_sonnei	379	Class-1	Class-1 (Classic wza; hmmscan_based)	Poly_export__SLBB__Wza_C	Poly_export__SLBB__SLBB__Wza_C
EFX90865.1	Actinobacillus_ureae_ATCC_25976	328	Class-1	Class-1 (Classic wza; hmmscan_based)	Poly_export__SLBB__Wza_C	Poly_export__SLBB__SLBB__Wza_C
EFX9405628.1	Shigella_flexneri	379	Class-1	Class-1 (Classic wza; hmmscan_based)	Poly_export__SLBB__Wza_C	Poly_export__SLBB__SLBB__Wza_C
EFX9845643.1	Shigella_boydii	379	Class-1	Class-1 (Classic wza; hmmscan_based)	Poly_export__SLBB__Wza_C	Poly_export__SLBB__SLBB__Wza_C
EFY1364499.1	Shigella_flexneri	379	Class-1	Class-1 (Classic wza; hmmscan_based)	Poly_export__SLBB__Wza_C	Poly_export__SLBB__SLBB__Wza_C
EFY2906650.1	Shigella_flexneri	379	Class-1	Class-1 (Classic wza; hmmscan_based)	Poly_export__SLBB__Wza_C	Poly_export__SLBB__SLBB__Wza_C
EFY3574808.1	Shigella_flexneri	379	Class-1	Class-1 (Classic wza; hmmscan_based)	Poly_export__SLBB__Wza_C	Poly_export__SLBB__SLBB__Wza_C
EFY5773585.1	Shigella_flexneri	379	Class-1	Class-1 (Classic wza; hmmscan_based)	Poly_export__SLBB__Wza_C	Poly_export__SLBB__SLBB__Wza_C
EFY5947459.1	Shigella_flexneri	379	Class-1	Class-1 (Classic wza; hmmscan_based)	Poly_export__SLBB__Wza_C	Poly_export__SLBB__SLBB__Wza_C
EFY5981657.1	Shigella_flexneri	379	Class-1	Class-1 (Classic wza; hmmscan_based)	Poly_export__SLBB__Wza_C	Poly_export__SLBB__SLBB__Wza_C
EFY9944021.1	Shigella_boydii	379	Class-1	Class-1 (Classic wza; hmmscan_based)	Poly_export__SLBB__Wza_C	Poly_export__SLBB__SLBB__Wza_C
EFY9956125.1	Shigella_boydii	379	Class-1	Class-1 (Classic wza; hmmscan_based)	Poly_export__SLBB__Wza_C	Poly_export__SLBB__SLBB__Wza_C
EFZ0447677.1	Shigella_flexneri	379	Class-1	Class-1 (Classic wza; hmmscan_based)	Poly_export__SLBB__Wza_C	Poly_export__SLBB__SLBB__Wza_C
EFZ0589472.1	Shigella_sonnei	379	Class-1	Class-1 (Classic wza; hmmscan_based)	Poly_export__SLBB__Wza_C	Poly_export__SLBB__SLBB__Wza_C
EFZ1400444.1	Shigella_flexneri	369	Class-1	Class-1 (Classic wza; hmmscan_based)	Poly_export__SLBB__Wza_C	Poly_export__SLBB__SLBB__Wza_C
EFZ3653109.1	Shigella_flexneri	375	Class-1	Class-1 (Classic wza; hmmscan_based)	Poly_export__SLBB__Wza_C	Poly_export__SLBB__SLBB__Wza_C
EFZ4146147.1	Shigella_flexneri	339	Class-1	Class-1 (Classic wza; hmmscan_based)	Poly_export__SLBB__Wza_C	Poly_export__SLBB__SLBB__Wza_C
EFZ4845046.1	Shigella_sonnei	379	Class-1	Class-1 (Classic wza; hmmscan_based)	Poly_export__SLBB__Wza_C	Poly_export__SLBB__SLBB__Wza_C
EFZ7774732.1	Shigella_flexneri	367	Class-1	Class-1 (Classic wza; hmmscan_based)	Poly_export__SLBB__Wza_C	Poly_export__SLBB__Wza_C
EFZ9637008.1	Shigella_flexneri	379	Class-1	Class-1 (Classic wza; hmmscan_based)	Poly_export__SLBB__Wza_C	Poly_export__SLBB__SLBB__Wza_C
EGA0958665.1	Salmonella_enterica	379	Class-1	Class-1 (Classic wza; hmmscan_based)	Poly_export__SLBB__Wza_C	Poly_export__SLBB__SLBB__Wza_C
EGA1131959.1	Escherichia_coli	379	Class-1	Class-1 (Classic wza; hmmscan_based)	Poly_export__SLBB__Wza_C	Poly_export__SLBB__SLBB__Wza_C
EGA6983040.1	Shigella_flexneri	379	Class-1	Class-1 (Classic wza; hmmscan_based)	Poly_export__SLBB__Wza_C	Poly_export__SLBB__SLBB__Wza_C
EGA9942560.1	Escherichia_coli	345	Class-1	Class-1 (Classic wza; hmmscan_based)	Poly_export__SLBB__Wza_C	Poly_export__SLBB__SLBB__Wza_C
EGB37059.1	Escherichia_coli_E482	376	Class-1	Class-1 (Classic wza; hmmscan_based)	Poly_export__SLBB__Wza_C	Poly_export__SLBB__SLBB__Wza_C
EGB58444.1	Escherichia_coli_H489	386	Class-1	Class-1 (Classic wza; hmmscan_based)	Poly_export__SLBB__Wza_C	Poly_export__SLBB__SLBB__Wza_C
EGB62655.1	Escherichia_coli_M863	386	Class-1	Class-1 (Classic wza; hmmscan_based)	Poly_export__SLBB__Wza_C	Poly_export__SLBB__SLBB__Wza_C
EGB6492756.1	Salmonella_enterica	379	Class-1	Class-1 (Classic wza; hmmscan_based)	Poly_export__SLBB__Wza_C	Poly_export__SLBB__SLBB__Wza_C
EGC3399981.1	Salmonella_enterica	379	Class-1	Class-1 (Classic wza; hmmscan_based)	Poly_export__SLBB__Wza_C	Poly_export__SLBB__SLBB__Wza_C
EGC4076164.1	Salmonella_enterica_subsp._enterica_serovar_Havana	379	Class-1	Class-1 (Classic wza; hmmscan_based)	Poly_export__SLBB__Wza_C	Poly_export__SLBB__SLBB__Wza_C
EGC4229896.1	Escherichia_coli	379	Class-1	Class-1 (Classic wza; hmmscan_based)	Poly_export__SLBB__Wza_C	Poly_export__SLBB__SLBB__Wza_C
EGC4560425.1	Escherichia_coli	379	Class-1	Class-1 (Classic wza; hmmscan_based)	Poly_export__SLBB__Wza_C	Poly_export__SLBB__SLBB__Wza_C
EGC5284650.1	Salmonella_enterica	372	Class-1	Class-1 (Classic wza; hmmscan_based)	Poly_export__SLBB__Wza_C	Poly_export__SLBB__SLBB__Wza_C
EGC5401368.1	Escherichia_coli	379	Class-1	Class-1 (Classic wza; hmmscan_based)	Poly_export__SLBB__Wza_C	Poly_export__SLBB__SLBB__Wza_C
EGC99616.1	Burkholderia_sp._TJI49	395	Class-1	Class-1 (Classic wza; hmmscan_based)	Poly_export__SLBB__Wza_C	Poly_export__SLBB__SLBB__Wza_C
EGD1667002.1	Escherichia_coli	379	Class-1	Class-1 (Classic wza; hmmscan_based)	Poly_export__SLBB__Wza_C	Poly_export__SLBB__SLBB__Wza_C
EGD4802477.1	Escherichia_coli	379	Class-1	Class-1 (Classic wza; hmmscan_based)	Poly_export__SLBB__Wza_C	Poly_export__SLBB__SLBB__Wza_C
EGD7150536.1	Shigella_dysenteriae	379	Class-1	Class-1 (Classic wza; hmmscan_based)	Poly_export__SLBB__Wza_C	Poly_export__SLBB__SLBB__Wza_C
EGE0413186.1	Escherichia_coli	379	Class-1	Class-1 (Classic wza; hmmscan_based)	Poly_export__SLBB__Wza_C	Poly_export__SLBB__SLBB__Wza_C
EGE0627754.1	Escherichia_coli	379	Class-1	Class-1 (Classic wza; hmmscan_based)	Poly_export__SLBB__Wza_C	Poly_export__SLBB__SLBB__Wza_C
EGE0656230.1	Escherichia_coli	379	Class-1	Class-1 (Classic wza; hmmscan_based)	Poly_export__SLBB__Wza_C	Poly_export__SLBB__SLBB__Wza_C
EGE1367618.1	Shigella_boydii	379	Class-1	Class-1 (Classic wza; hmmscan_based)	Poly_export__SLBB__Wza_C	Poly_export__SLBB__SLBB__Wza_C
EGE1467734.1	Escherichia_coli	379	Class-1	Class-1 (Classic wza; hmmscan_based)	Poly_export__SLBB__Wza_C	Poly_export__SLBB__SLBB__Wza_C
EGE2181404.1	Escherichia_coli	379	Class-1	Class-1 (Classic wza; hmmscan_based)	Poly_export__SLBB__Wza_C	Poly_export__SLBB__SLBB__Wza_C
EGE3628601.1	Shigella_sonnei	379	Class-1	Class-1 (Classic wza; hmmscan_based)	Poly_export__SLBB__Wza_C	Poly_export__SLBB__SLBB__Wza_C
EGE5348254.1	Salmonella_enterica_subsp._enterica_serovar_Typhi	379	Class-1	Class-1 (Classic wza; hmmscan_based)	Poly_export__SLBB__Wza_C	Poly_export__SLBB__Wza_C
EGE6941788.1	Escherichia_coli	379	Class-1	Class-1 (Classic wza; hmmscan_based)	Poly_export__SLBB__Wza_C	Poly_export__SLBB__SLBB__Wza_C
EGF1607798.1	Escherichia_coli	379	Class-1	Class-1 (Classic wza; hmmscan_based)	Poly_export__SLBB__Wza_C	Poly_export__SLBB__SLBB__Wza_C
EGF4708923.1	Escherichia_coli	379	Class-1	Class-1 (Classic wza; hmmscan_based)	Poly_export__SLBB__Wza_C	Poly_export__SLBB__SLBB__Wza_C
EGG0335089.1	Escherichia_coli	379	Class-1	Class-1 (Classic wza; hmmscan_based)	Poly_export__SLBB__Wza_C	Poly_export__SLBB__SLBB__Wza_C
EGG2602618.1	Salmonella_enterica	379	Class-1	Class-1 (Classic wza; hmmscan_based)	Poly_export__SLBB__Wza_C	Poly_export__SLBB__SLBB__Wza_C
EGG3163152.1	Salmonella_enterica	379	Class-1	Class-1 (Classic wza; hmmscan_based)	Poly_export__SLBB__Wza_C	Poly_export__SLBB__SLBB__Wza_C
EGH21481.1	Pseudomonas_amygdali_pv._mori_str._301020	362	Class-1	Class-1 (Classic wza; hmmscan_based)	Poly_export__SLBB__Wza_C	Poly_export__SLBB__Wza_C
EGH9457893.1	Salmonella_enterica_subsp._enterica_serovar_Leeuwarden	379	Class-1	Class-1 (Classic wza; hmmscan_based)	Poly_export__SLBB__Wza_C	Poly_export__SLBB__SLBB__Wza_C
EGI0759590.1	Salmonella_enterica	379	Class-1	Class-1 (Classic wza; hmmscan_based)	Poly_export__SLBB__Wza_C	Poly_export__SLBB__SLBB__Wza_C
EGI20414.1	Escherichia_coli_M718	254	Class-1	Class-1 (Classic wza; hmmscan_based)	Poly_export__SLBB__Wza_C	Poly_export__SLBB__SLBB__Wza_C
EGI4461523.1	Escherichia_coli	379	Class-1	Class-1 (Classic wza; hmmscan_based)	Poly_export__SLBB__Wza_C	Poly_export__SLBB__SLBB__Wza_C
EGI6089630.1	Salmonella_enterica_subsp._enterica_serovar_Putten	379	Class-1	Class-1 (Classic wza; hmmscan_based)	Poly_export__SLBB__Wza_C	Poly_export__SLBB__SLBB__Wza_C
EGI6824857.1	Escherichia_coli	379	Class-1	Class-1 (Classic wza; hmmscan_based)	Poly_export__SLBB__Wza_C	Poly_export__SLBB__SLBB__Wza_C
EGI97512.1	Shigella_boydii_5216-82	351	Class-1	Class-1 (Classic wza; hmmscan_based)	Poly_export__SLBB__Wza_C	Poly_export__SLBB__SLBB__Wza_C
EGJ02192.1	Shigella_boydii_3594-74	368	Class-1	Class-1 (Classic wza; hmmscan_based)	Poly_export__SLBB__Wza_C	Poly_export__SLBB__SLBB__Wza_C
EGJ1715086.1	Salmonella_enterica	379	Class-1	Class-1 (Classic wza; hmmscan_based)	Poly_export__SLBB__Wza_C	Poly_export__SLBB__SLBB__Wza_C
EGJ1944720.1	Escherichia_coli	379	Class-1	Class-1 (Classic wza; hmmscan_based)	Poly_export__SLBB__Wza_C	Poly_export__SLBB__SLBB__Wza_C
EGJ2357319.1	Salmonella_enterica	379	Class-1	Class-1 (Classic wza; hmmscan_based)	Poly_export__SLBB__Wza_C	Poly_export__SLBB__SLBB__Wza_C
EGJ6218549.1	Escherichia_coli	379	Class-1	Class-1 (Classic wza; hmmscan_based)	Poly_export__SLBB__Wza_C	Poly_export__SLBB__SLBB__Wza_C
EGJ7473916.1	Escherichia_coli	365	Class-1	Class-1 (Classic wza; hmmscan_based)	Poly_export__SLBB__Wza_C	Poly_export__SLBB__SLBB__Wza_C
EGJ7862553.1	Escherichia_coli	379	Class-1	Class-1 (Classic wza; hmmscan_based)	Poly_export__SLBB__Wza_C	Poly_export__SLBB__SLBB__Wza_C
EGJ8401946.1	Salmonella_enterica	379	Class-1	Class-1 (Classic wza; hmmscan_based)	Poly_export__SLBB__Wza_C	Poly_export__SLBB__SLBB__Wza_C
EGJ87135.1	Shigella_flexneri_2747-71	351	Class-1	Class-1 (Classic wza; hmmscan_based)	Poly_export__SLBB__Wza_C	Poly_export__SLBB__SLBB__Wza_C
EGK13982.1	Psychrobacter_sp._1501(2011)	376	Class-1	Class-1 (Classic wza; hmmscan_based)	Poly_export__SLBB__Wza_C	Poly_export__SLBB__Wza_C
EGK2757098.1	Escherichia_coli	379	Class-1	Class-1 (Classic wza; hmmscan_based)	Poly_export__SLBB__Wza_C	Poly_export__SLBB__SLBB__Wza_C
EGK2961468.1	Escherichia_coli	379	Class-1	Class-1 (Classic wza; hmmscan_based)	Poly_export__SLBB__Wza_C	Poly_export__SLBB__SLBB__Wza_C
EGK3660848.1	Escherichia_coli	245	Class-1	Class-1 (Classic wza; hmmscan_based)	Poly_export__SLBB__Wza_C	Poly_export__SLBB__SLBB__Wza_C
EGK5493043.1	Escherichia_coli	379	Class-1	Class-1 (Classic wza; hmmscan_based)	Poly_export__SLBB__Wza_C	Poly_export__SLBB__SLBB__Wza_C
EGK8509317.1	Salmonella_enterica	379	Class-1	Class-1 (Classic wza; hmmscan_based)	Poly_export__SLBB__Wza_C	Poly_export__SLBB__SLBB__Wza_C
EGK8976758.1	Escherichia_coli	379	Class-1	Class-1 (Classic wza; hmmscan_based)	Poly_export__SLBB__Wza_C	Poly_export__SLBB__SLBB__Wza_C
EGL0804235.1	Escherichia_coli	379	Class-1	Class-1 (Classic wza; hmmscan_based)	Poly_export__SLBB__Wza_C	Poly_export__SLBB__SLBB__Wza_C
EGM0687599.1	Escherichia_coli	379	Class-1	Class-1 (Classic wza; hmmscan_based)	Poly_export__SLBB__Wza_C	Poly_export__SLBB__SLBB__Wza_C
EGM6559746.1	Salmonella_enterica	379	Class-1	Class-1 (Classic wza; hmmscan_based)	Poly_export__SLBB__Wza_C	Poly_export__SLBB__SLBB__Wza_C
EGM7343875.1	Escherichia_albertii	379	Class-1	Class-1 (Classic wza; hmmscan_based)	Poly_export__SLBB__Wza_C	Poly_export__SLBB__SLBB__Wza_C
EGM8544025.1	Escherichia_coli	379	Class-1	Class-1 (Classic wza; hmmscan_based)	Poly_export__SLBB__Wza_C	Poly_export__SLBB__SLBB__Wza_C
EGM8925841.1	Escherichia_coli	379	Class-1	Class-1 (Classic wza; hmmscan_based)	Poly_export__SLBB__Wza_C	Poly_export__SLBB__SLBB__Wza_C
EGN0463999.1	Salmonella_enterica	379	Class-1	Class-1 (Classic wza; hmmscan_based)	Poly_export__SLBB__Wza_C	Poly_export__SLBB__SLBB__Wza_C
EGN0684938.1	Salmonella_enterica_subsp._enterica_serovar_Enteritidis	379	Class-1	Class-1 (Classic wza; hmmscan_based)	Poly_export__SLBB__Wza_C	Poly_export__SLBB__SLBB__Wza_C
EGN4398310.1	Escherichia_coli	362	Class-1	Class-1 (Classic wza; hmmscan_based)	Poly_export__SLBB__Wza_C	Poly_export__SLBB__SLBB__Wza_C
EGN9154635.1	Salmonella_enterica_subsp._enterica_serovar_Kentucky	379	Class-1	Class-1 (Classic wza; hmmscan_based)	Poly_export__SLBB__Wza_C	Poly_export__SLBB__SLBB__Wza_C
EGN9316828.1	Salmonella_enterica	379	Class-1	Class-1 (Classic wza; hmmscan_based)	Poly_export__SLBB__Wza_C	Poly_export__SLBB__SLBB__Wza_C
EGO4921453.1	Escherichia_coli	379	Class-1	Class-1 (Classic wza; hmmscan_based)	Poly_export__SLBB__Wza_C	Poly_export__SLBB__SLBB__Wza_C
EGO5068999.1	Escherichia_coli	379	Class-1	Class-1 (Classic wza; hmmscan_based)	Poly_export__SLBB__Wza_C	Poly_export__SLBB__SLBB__Wza_C
EGO6690204.1	Escherichia_coli	379	Class-1	Class-1 (Classic wza; hmmscan_based)	Poly_export__SLBB__Wza_C	Poly_export__SLBB__SLBB__Wza_C
EGO7955567.1	Escherichia_coli	379	Class-1	Class-1 (Classic wza; hmmscan_based)	Poly_export__SLBB__Wza_C	Poly_export__SLBB__SLBB__Wza_C
EGO7972364.1	Escherichia_coli	379	Class-1	Class-1 (Classic wza; hmmscan_based)	Poly_export__SLBB__Wza_C	Poly_export__SLBB__SLBB__Wza_C
EGO9606893.1	Escherichia_coli	379	Class-1	Class-1 (Classic wza; hmmscan_based)	Poly_export__SLBB__Wza_C	Poly_export__SLBB__SLBB__Wza_C
EGP1147048.1	Salmonella_enterica	379	Class-1	Class-1 (Classic wza; hmmscan_based)	Poly_export__SLBB__Wza_C	Poly_export__SLBB__SLBB__Wza_C
EGP4388150.1	Salmonella_enterica	379	Class-1	Class-1 (Classic wza; hmmscan_based)	Poly_export__SLBB__Wza_C	Poly_export__SLBB__SLBB__Wza_C
EGP48363.1	Achromobacter_insuavis_AXX-A	349	Class-1	Class-1 (Classic wza; hmmscan_based)	Poly_export__SLBB__Wza_C	Poly_export__SLBB__SLBB__Wza_C
EGQ5267521.1	Enterobacter_hormaechei	379	Class-1	Class-1 (Classic wza; hmmscan_based)	Poly_export__SLBB__Wza_C	Poly_export__SLBB__SLBB__Wza_C
EGQ5280591.1	Enterobacter_hormaechei	377	Class-1	Class-1 (Classic wza; hmmscan_based)	Poly_export__SLBB__Wza_C	Poly_export__SLBB__SLBB__Wza_C
EGQ5282145.1	Enterobacter_hormaechei	362	Class-1	Class-1 (Classic wza; hmmscan_based)	Poly_export__SLBB__Wza_C	Poly_export__SLBB__SLBB__Wza_C
EGQ5286869.1	Enterobacter_hormaechei	381	Class-1	Class-1 (Classic wza; hmmscan_based)	Poly_export__SLBB__Wza_C	Poly_export__SLBB__SLBB__Wza_C
EGQ5290503.1	Enterobacter_hormaechei	379	Class-1	Class-1 (Classic wza; hmmscan_based)	Poly_export__SLBB__Wza_C	Poly_export__SLBB__SLBB__Wza_C
EGQ6905140.1	Salmonella_enterica	379	Class-1	Class-1 (Classic wza; hmmscan_based)	Poly_export__SLBB__Wza_C	Poly_export__SLBB__SLBB__Wza_C
EGQ7930524.1	Vibrio_vulnificus	378	Class-1	Class-1 (Classic wza; hmmscan_based)	Poly_export__SLBB__Wza_C	Poly_export__SLBB__SLBB__Wza_C
EGQ7934003.1	Vibrio_vulnificus	378	Class-1	Class-1 (Classic wza; hmmscan_based)	Poly_export__SLBB__Wza_C	Poly_export__SLBB__SLBB__Wza_C
EGQ7939475.1	Vibrio_vulnificus	378	Class-1	Class-1 (Classic wza; hmmscan_based)	Poly_export__SLBB__Wza_C	Poly_export__SLBB__SLBB__Wza_C
EGQ7957771.1	Vibrio_vulnificus	378	Class-1	Class-1 (Classic wza; hmmscan_based)	Poly_export__SLBB__Wza_C	Poly_export__SLBB__SLBB__Wza_C
EGQ8088845.1	Vibrio_vulnificus	378	Class-1	Class-1 (Classic wza; hmmscan_based)	Poly_export__SLBB__Wza_C	Poly_export__SLBB__SLBB__Wza_C
EGQ8093112.1	Vibrio_vulnificus	378	Class-1	Class-1 (Classic wza; hmmscan_based)	Poly_export__SLBB__Wza_C	Poly_export__SLBB__SLBB__Wza_C
EGQ8176340.1	Vibrio_vulnificus	378	Class-1	Class-1 (Classic wza; hmmscan_based)	Poly_export__SLBB__Wza_C	Poly_export__SLBB__SLBB__Wza_C
EGQ8231374.1	Vibrio_parahaemolyticus	373	Class-1	Class-1 (Classic wza; hmmscan_based)	Poly_export__SLBB__Wza_C	Poly_export__SLBB__SLBB__Wza_C
EGQ8295500.1	Vibrio_parahaemolyticus	373	Class-1	Class-1 (Classic wza; hmmscan_based)	Poly_export__SLBB__Wza_C	Poly_export__SLBB__SLBB__Wza_C
EGQ8485177.1	Vibrio_parahaemolyticus	373	Class-1	Class-1 (Classic wza; hmmscan_based)	Poly_export__SLBB__Wza_C	Poly_export__SLBB__SLBB__Wza_C
EGQ8650337.1	Vibrio_cholerae	385	Class-1	Class-1 (Classic wza; hmmscan_based)	Poly_export__SLBB__Wza_C	Poly_export__SLBB__SLBB__Wza_C
EGQ8900488.1	Vibrio_parahaemolyticus	373	Class-1	Class-1 (Classic wza; hmmscan_based)	Poly_export__SLBB__Wza_C	Poly_export__SLBB__SLBB__Wza_C
EGQ8919927.1	Vibrio_parahaemolyticus	373	Class-1	Class-1 (Classic wza; hmmscan_based)	Poly_export__SLBB__Wza_C	Poly_export__SLBB__SLBB__Wza_C
EGQ9051510.1	Vibrio_parahaemolyticus	373	Class-1	Class-1 (Classic wza; hmmscan_based)	Poly_export__SLBB__Wza_C	Poly_export__SLBB__SLBB__Wza_C
EGQ9178087.1	Vibrio_alginolyticus	373	Class-1	Class-1 (Classic wza; hmmscan_based)	Poly_export__SLBB__Wza_C	Poly_export__SLBB__SLBB__Wza_C
EGQ9279540.1	Vibrio_vulnificus	378	Class-1	Class-1 (Classic wza; hmmscan_based)	Poly_export__SLBB__Wza_C	Poly_export__SLBB__SLBB__Wza_C
EGQ9280608.1	Vibrio_vulnificus	378	Class-1	Class-1 (Classic wza; hmmscan_based)	Poly_export__SLBB__Wza_C	Poly_export__SLBB__SLBB__Wza_C
EGQ9295126.1	Vibrio_parahaemolyticus	372	Class-1	Class-1 (Classic wza; hmmscan_based)	Poly_export__SLBB__Wza_C	Poly_export__SLBB__SLBB__Wza_C
EGQ9302043.1	Vibrio_vulnificus	378	Class-1	Class-1 (Classic wza; hmmscan_based)	Poly_export__SLBB__Wza_C	Poly_export__SLBB__SLBB__Wza_C
EGQ9313252.1	Vibrio_vulnificus	378	Class-1	Class-1 (Classic wza; hmmscan_based)	Poly_export__SLBB__Wza_C	Poly_export__SLBB__SLBB__Wza_C
EGQ9520549.1	Vibrio_parahaemolyticus	373	Class-1	Class-1 (Classic wza; hmmscan_based)	Poly_export__SLBB__Wza_C	Poly_export__SLBB__SLBB__Wza_C
EGQ9631642.1	Vibrio_cholerae	385	Class-1	Class-1 (Classic wza; hmmscan_based)	Poly_export__SLBB__Wza_C	Poly_export__SLBB__SLBB__Wza_C
EGQ9700222.1	Vibrio_parahaemolyticus	373	Class-1	Class-1 (Classic wza; hmmscan_based)	Poly_export__SLBB__Wza_C	Poly_export__SLBB__SLBB__Wza_C
EGQ9853970.1	Vibrio_cholerae	385	Class-1	Class-1 (Classic wza; hmmscan_based)	Poly_export__SLBB__Wza_C	Poly_export__SLBB__SLBB__Wza_C
EGQ9975065.1	Vibrio_vulnificus	378	Class-1	Class-1 (Classic wza; hmmscan_based)	Poly_export__SLBB__Wza_C	Poly_export__SLBB__SLBB__Wza_C
EGQ9991173.1	Vibrio_vulnificus	378	Class-1	Class-1 (Classic wza; hmmscan_based)	Poly_export__SLBB__Wza_C	Poly_export__SLBB__SLBB__Wza_C
EGR0027344.1	Vibrio_alginolyticus	373	Class-1	Class-1 (Classic wza; hmmscan_based)	Poly_export__SLBB__Wza_C	Poly_export__SLBB__SLBB__Wza_C
EGR0057841.1	Vibrio_vulnificus	378	Class-1	Class-1 (Classic wza; hmmscan_based)	Poly_export__SLBB__Wza_C	Poly_export__SLBB__SLBB__Wza_C
EGR0084685.1	Vibrio_vulnificus	378	Class-1	Class-1 (Classic wza; hmmscan_based)	Poly_export__SLBB__Wza_C	Poly_export__SLBB__SLBB__Wza_C
EGR0106367.1	Vibrio_vulnificus	378	Class-1	Class-1 (Classic wza; hmmscan_based)	Poly_export__SLBB__Wza_C	Poly_export__SLBB__SLBB__Wza_C
EGR0110495.1	Vibrio_vulnificus	378	Class-1	Class-1 (Classic wza; hmmscan_based)	Poly_export__SLBB__Wza_C	Poly_export__SLBB__SLBB__Wza_C
EGR0394650.1	Vibrio_vulnificus	378	Class-1	Class-1 (Classic wza; hmmscan_based)	Poly_export__SLBB__Wza_C	Poly_export__SLBB__SLBB__Wza_C
EGR0490412.1	Vibrio_cholerae	385	Class-1	Class-1 (Classic wza; hmmscan_based)	Poly_export__SLBB__Wza_C	Poly_export__SLBB__SLBB__Wza_C
EGR0581277.1	Vibrio_cholerae	385	Class-1	Class-1 (Classic wza; hmmscan_based)	Poly_export__SLBB__Wza_C	Poly_export__SLBB__SLBB__Wza_C
EGR0636230.1	Vibrio_vulnificus	378	Class-1	Class-1 (Classic wza; hmmscan_based)	Poly_export__SLBB__Wza_C	Poly_export__SLBB__SLBB__Wza_C
EGR0691638.1	Vibrio_parahaemolyticus	373	Class-1	Class-1 (Classic wza; hmmscan_based)	Poly_export__SLBB__Wza_C	Poly_export__SLBB__SLBB__Wza_C
EGR1023370.1	Vibrio_cholerae	385	Class-1	Class-1 (Classic wza; hmmscan_based)	Poly_export__SLBB__Wza_C	Poly_export__SLBB__SLBB__Wza_C
EGR1546932.1	Vibrio_parahaemolyticus	373	Class-1	Class-1 (Classic wza; hmmscan_based)	Poly_export__SLBB__Wza_C	Poly_export__SLBB__SLBB__Wza_C
EGR1868640.1	Vibrio_vulnificus	378	Class-1	Class-1 (Classic wza; hmmscan_based)	Poly_export__SLBB__Wza_C	Poly_export__SLBB__SLBB__Wza_C
EGR1891054.1	Vibrio_vulnificus	378	Class-1	Class-1 (Classic wza; hmmscan_based)	Poly_export__SLBB__Wza_C	Poly_export__SLBB__SLBB__Wza_C
EGR2241094.1	Vibrio_cholerae	385	Class-1	Class-1 (Classic wza; hmmscan_based)	Poly_export__SLBB__Wza_C	Poly_export__SLBB__SLBB__Wza_C
EGR2357522.1	Vibrio_parahaemolyticus	373	Class-1	Class-1 (Classic wza; hmmscan_based)	Poly_export__SLBB__Wza_C	Poly_export__SLBB__SLBB__Wza_C
EGR2460835.1	Vibrio_cholerae	385	Class-1	Class-1 (Classic wza; hmmscan_based)	Poly_export__SLBB__Wza_C	Poly_export__SLBB__SLBB__Wza_C
EGR3111011.1	Vibrio_parahaemolyticus	373	Class-1	Class-1 (Classic wza; hmmscan_based)	Poly_export__SLBB__Wza_C	Poly_export__SLBB__SLBB__Wza_C
EGR3203211.1	Vibrio_parahaemolyticus	373	Class-1	Class-1 (Classic wza; hmmscan_based)	Poly_export__SLBB__Wza_C	Poly_export__SLBB__SLBB__Wza_C
EGR4059730.1	Vibrio_cholerae	385	Class-1	Class-1 (Classic wza; hmmscan_based)	Poly_export__SLBB__Wza_C	Poly_export__SLBB__SLBB__Wza_C
EGR4790834.1	Vibrio_parahaemolyticus	373	Class-1	Class-1 (Classic wza; hmmscan_based)	Poly_export__SLBB__Wza_C	Poly_export__SLBB__SLBB__Wza_C
EGR5779616.1	Vibrio_parahaemolyticus	373	Class-1	Class-1 (Classic wza; hmmscan_based)	Poly_export__SLBB__Wza_C	Poly_export__SLBB__SLBB__Wza_C
EGR7955134.1	Vibrio_vulnificus	378	Class-1	Class-1 (Classic wza; hmmscan_based)	Poly_export__SLBB__Wza_C	Poly_export__SLBB__SLBB__Wza_C
EGR9570653.1	Salmonella_enterica_subsp._enterica_serovar_Grumpensis	379	Class-1	Class-1 (Classic wza; hmmscan_based)	Poly_export__SLBB__Wza_C	Poly_export__SLBB__SLBB__Wza_C
EGS8977716.1	Salmonella_enterica	379	Class-1	Class-1 (Classic wza; hmmscan_based)	Poly_export__SLBB__Wza_C	Poly_export__SLBB__SLBB__Wza_C
EGT0490756.1	Providencia_rettgeri	383	Class-1	Class-1 (Classic wza; hmmscan_based)	Poly_export__SLBB__Wza_C	Poly_export__SLBB__SLBB__Wza_C
EGT0662423.1	Citrobacter_werkmanii	379	Class-1	Class-1 (Classic wza; hmmscan_based)	Poly_export__SLBB__Wza_C	Poly_export__SLBB__SLBB__Wza_C
EGT0677077.1	Citrobacter_braakii	379	Class-1	Class-1 (Classic wza; hmmscan_based)	Poly_export__SLBB__Wza_C	Poly_export__SLBB__SLBB__Wza_C
EGT5586381.1	Citrobacter_freundii	379	Class-1	Class-1 (Classic wza; hmmscan_based)	Poly_export__SLBB__Wza_C	Poly_export__SLBB__SLBB__Wza_C
EGU3546181.1	Salmonella_enterica	379	Class-1	Class-1 (Classic wza; hmmscan_based)	Poly_export__SLBB__Wza_C	Poly_export__SLBB__SLBB__Wza_C
EGU5630978.1	Salmonella_enterica	379	Class-1	Class-1 (Classic wza; hmmscan_based)	Poly_export__SLBB__Wza_C	Poly_export__SLBB__SLBB__Wza_C
EGU5931827.1	Salmonella_enterica	379	Class-1	Class-1 (Classic wza; hmmscan_based)	Poly_export__SLBB__Wza_C	Poly_export__SLBB__SLBB__Wza_C
EGV0670890.1	Escherichia_coli	379	Class-1	Class-1 (Classic wza; hmmscan_based)	Poly_export__SLBB__Wza_C	Poly_export__SLBB__SLBB__Wza_C
EGV35039.1	Neisseria_weaveri_ATCC_51223	355	Class-1	Class-1 (Classic wza; hmmscan_based)	Poly_export__SLBB__Wza_C	Poly_export__SLBB__SLBB__Wza_C
EGW20384.1	Methylobacter_tundripaludum_SV96	375	Class-1	Class-1 (Classic wza; hmmscan_based)	Poly_export__SLBB__Wza_C	Poly_export__SLBB__Wza_C
EGX18288.1	Escherichia_coli_STEC_S1191	328	Class-1	Class-1 (Classic wza; hmmscan_based)	Poly_export__SLBB__Wza_C	Poly_export__SLBB__SLBB__Wza_C
EGY0413762.1	Salmonella_enterica_subsp._enterica_serovar_Infantis	379	Class-1	Class-1 (Classic wza; hmmscan_based)	Poly_export__SLBB__Wza_C	Poly_export__SLBB__SLBB__Wza_C
EGY1702658.1	Salmonella_enterica	379	Class-1	Class-1 (Classic wza; hmmscan_based)	Poly_export__SLBB__Wza_C	Poly_export__SLBB__SLBB__Wza_C
EGY5752772.1	Acinetobacter_baumannii	366	Class-1	Class-1 (Classic wza; hmmscan_based)	Poly_export__SLBB__Wza_C	Poly_export__SLBB__Wza_C
EGY5782851.1	Acinetobacter_baumannii	366	Class-1	Class-1 (Classic wza; hmmscan_based)	Poly_export__SLBB__Wza_C	Poly_export__SLBB__Wza_C
EGY5918347.1	Acinetobacter_baumannii	366	Class-1	Class-1 (Classic wza; hmmscan_based)	Poly_export__SLBB__Wza_C	Poly_export__SLBB__Wza_C
EGY6291702.1	Acinetobacter_baumannii	366	Class-1	Class-1 (Classic wza; hmmscan_based)	Poly_export__SLBB__Wza_C	Poly_export__SLBB__Wza_C
EGY6382914.1	Acinetobacter_baumannii	366	Class-1	Class-1 (Classic wza; hmmscan_based)	Poly_export__SLBB__Wza_C	Poly_export__SLBB__Wza_C
EGY7228166.1	Acinetobacter_baumannii	366	Class-1	Class-1 (Classic wza; hmmscan_based)	Poly_export__SLBB__Wza_C	Poly_export__SLBB__Wza_C
EGY7827655.1	Acinetobacter_baumannii	366	Class-1	Class-1 (Classic wza; hmmscan_based)	Poly_export__SLBB__Wza_C	Poly_export__SLBB__Wza_C
EGY8254261.1	Acinetobacter_baumannii	364	Class-1	Class-1 (Classic wza; hmmscan_based)	Poly_export__SLBB__Wza_C	Poly_export__SLBB__Wza_C
EGY8393194.1	Acinetobacter_baumannii	366	Class-1	Class-1 (Classic wza; hmmscan_based)	Poly_export__SLBB__Wza_C	Poly_export__SLBB__Wza_C
EGZ5948359.1	Escherichia_coli	379	Class-1	Class-1 (Classic wza; hmmscan_based)	Poly_export__SLBB__Wza_C	Poly_export__SLBB__SLBB__Wza_C
EHA0987808.1	Escherichia_coli	379	Class-1	Class-1 (Classic wza; hmmscan_based)	Poly_export__SLBB__Wza_C	Poly_export__SLBB__SLBB__Wza_C
EHA1074105.1	Vibrio_parahaemolyticus	377	Class-1	Class-1 (Classic wza; hmmscan_based)	Poly_export__SLBB__Wza_C	Poly_export__SLBB__SLBB__Wza_C
EHA1089042.1	Vibrio_parahaemolyticus	425	Class-1	Class-1 (Classic wza; hmmscan_based)	Poly_export__SLBB__Wza_C	Poly_export__SLBB__SLBB__Wza_C
EHA1115765.1	Vibrio_parahaemolyticus	425	Class-1	Class-1 (Classic wza; hmmscan_based)	Poly_export__SLBB__Wza_C	Poly_export__SLBB__SLBB__Wza_C
EHA1124960.1	Vibrio_navarrensis	377	Class-1	Class-1 (Classic wza; hmmscan_based)	Poly_export__SLBB__Wza_C	Poly_export__SLBB__SLBB__Wza_C
EHA3861226.1	Escherichia_coli	379	Class-1	Class-1 (Classic wza; hmmscan_based)	Poly_export__SLBB__Wza_C	Poly_export__SLBB__SLBB__Wza_C
EHA5465568.1	Salmonella_enterica	379	Class-1	Class-1 (Classic wza; hmmscan_based)	Poly_export__SLBB__Wza_C	Poly_export__SLBB__SLBB__Wza_C
EHA9993201.1	Escherichia_coli	379	Class-1	Class-1 (Classic wza; hmmscan_based)	Poly_export__SLBB__Wza_C	Poly_export__SLBB__SLBB__Wza_C
EHB2497045.1	Escherichia_coli	379	Class-1	Class-1 (Classic wza; hmmscan_based)	Poly_export__SLBB__Wza_C	Poly_export__SLBB__SLBB__Wza_C
EHB2573891.1	Salmonella_enterica	379	Class-1	Class-1 (Classic wza; hmmscan_based)	Poly_export__SLBB__Wza_C	Poly_export__SLBB__SLBB__Wza_C
EHB2626538.1	Escherichia_coli	379	Class-1	Class-1 (Classic wza; hmmscan_based)	Poly_export__SLBB__Wza_C	Poly_export__SLBB__SLBB__Wza_C
EHB5559311.1	Escherichia_coli	379	Class-1	Class-1 (Classic wza; hmmscan_based)	Poly_export__SLBB__Wza_C	Poly_export__SLBB__SLBB__Wza_C
EHB7275069.1	Salmonella_enterica	379	Class-1	Class-1 (Classic wza; hmmscan_based)	Poly_export__SLBB__Wza_C	Poly_export__SLBB__SLBB__Wza_C
EHB7434723.1	Escherichia_coli	251	Class-1	Class-1 (Classic wza; hmmscan_based)	Poly_export__SLBB__Wza_C	Poly_export__SLBB__SLBB__Wza_C
EHC0530223.1	Escherichia_coli	379	Class-1	Class-1 (Classic wza; hmmscan_based)	Poly_export__SLBB__Wza_C	Poly_export__SLBB__SLBB__Wza_C
EHC2989598.1	Escherichia_coli	379	Class-1	Class-1 (Classic wza; hmmscan_based)	Poly_export__SLBB__Wza_C	Poly_export__SLBB__SLBB__Wza_C
EHC34919.1	Salmonella_enterica_subsp._enterica_serovar_Adelaide_str._A4-669	374	Class-1	Class-1 (Classic wza; hmmscan_based)	Poly_export__SLBB__Wza_C	Poly_export__SLBB__SLBB__Wza_C
EHC35266.1	Salmonella_enterica_subsp._enterica_serovar_Gaminara_str._A4-567	344	Class-1	Class-1 (Classic wza; hmmscan_based)	Poly_export__SLBB__Wza_C	Poly_export__SLBB__SLBB__Wza_C
EHC37181.1	Salmonella_enterica_subsp._enterica_serovar_Alachua_str._R6-377	360	Class-1	Class-1 (Classic wza; hmmscan_based)	Poly_export__SLBB__Wza_C	Poly_export__SLBB__SLBB__Wza_C
EHC4146802.1	Escherichia_coli	280	Class-1	Class-1 (Classic wza; hmmscan_based)	Poly_export__SLBB__Wza_C	Poly_export__SLBB__SLBB__Wza_C
EHC4933537.1	Escherichia_coli	379	Class-1	Class-1 (Classic wza; hmmscan_based)	Poly_export__SLBB__Wza_C	Poly_export__SLBB__SLBB__Wza_C
EHC4973856.1	Escherichia_coli	379	Class-1	Class-1 (Classic wza; hmmscan_based)	Poly_export__SLBB__Wza_C	Poly_export__SLBB__SLBB__Wza_C
EHC55835.1	Salmonella_enterica_subsp._enterica_serovar_Inverness_str._R8-3668	383	Class-1	Class-1 (Classic wza; hmmscan_based)	Poly_export__SLBB__Wza_C	Poly_export__SLBB__SLBB__Wza_C
EHC70213.1	Salmonella_enterica_subsp._enterica_serovar_Mississippi_str._A4-633	344	Class-1	Class-1 (Classic wza; hmmscan_based)	Poly_export__SLBB__Wza_C	Poly_export__SLBB__SLBB__Wza_C
EHC7982340.1	Escherichia_coli	379	Class-1	Class-1 (Classic wza; hmmscan_based)	Poly_export__SLBB__Wza_C	Poly_export__SLBB__SLBB__Wza_C
EHC8511633.1	Salmonella_enterica_subsp._enterica_serovar_Enteritidis	379	Class-1	Class-1 (Classic wza; hmmscan_based)	Poly_export__SLBB__Wza_C	Poly_export__SLBB__SLBB__Wza_C
EHD0102992.1	Vibrio_vulnificus	378	Class-1	Class-1 (Classic wza; hmmscan_based)	Poly_export__SLBB__Wza_C	Poly_export__SLBB__SLBB__Wza_C
EHD1444576.1	Escherichia_coli	359	Class-1	Class-1 (Classic wza; hmmscan_based)	Poly_export__SLBB__Wza_C	Poly_export__SLBB__SLBB__Wza_C
EHD2242469.1	Vibrio_vulnificus	378	Class-1	Class-1 (Classic wza; hmmscan_based)	Poly_export__SLBB__Wza_C	Poly_export__SLBB__SLBB__Wza_C
EHD3451153.1	Escherichia_coli_O124	347	Class-1	Class-1 (Classic wza; hmmscan_based)	Poly_export__SLBB__Wza_C	Poly_export__SLBB__SLBB__Wza_C
EHD4390063.1	Providencia_stuartii	384	Class-1	Class-1 (Classic wza; hmmscan_based)	Poly_export__SLBB__Wza_C	Poly_export__SLBB__SLBB__Wza_C
EHD4467837.1	Providencia_rettgeri	384	Class-1	Class-1 (Classic wza; hmmscan_based)	Poly_export__SLBB__Wza_C	Poly_export__SLBB__SLBB__Wza_C
EHD4469978.1	Providencia_rettgeri	384	Class-1	Class-1 (Classic wza; hmmscan_based)	Poly_export__SLBB__Wza_C	Poly_export__SLBB__SLBB__Wza_C
EHD5463034.1	Escherichia_coli	379	Class-1	Class-1 (Classic wza; hmmscan_based)	Poly_export__SLBB__Wza_C	Poly_export__SLBB__SLBB__Wza_C
EHD5606055.1	Escherichia_coli	379	Class-1	Class-1 (Classic wza; hmmscan_based)	Poly_export__SLBB__Wza_C	Poly_export__SLBB__SLBB__Wza_C
EHE2519425.1	Escherichia_coli	379	Class-1	Class-1 (Classic wza; hmmscan_based)	Poly_export__SLBB__Wza_C	Poly_export__SLBB__SLBB__Wza_C
EHE2761840.1	Escherichia_coli	379	Class-1	Class-1 (Classic wza; hmmscan_based)	Poly_export__SLBB__Wza_C	Poly_export__SLBB__SLBB__Wza_C
EHE5028603.1	Salmonella_enterica	379	Class-1	Class-1 (Classic wza; hmmscan_based)	Poly_export__SLBB__Wza_C	Poly_export__SLBB__SLBB__Wza_C
EHE5991375.1	Salmonella_enterica	379	Class-1	Class-1 (Classic wza; hmmscan_based)	Poly_export__SLBB__Wza_C	Poly_export__SLBB__SLBB__Wza_C
EHF0305666.1	Salmonella_enterica	379	Class-1	Class-1 (Classic wza; hmmscan_based)	Poly_export__SLBB__Wza_C	Poly_export__SLBB__SLBB__Wza_C
EHF0906729.1	Shigella_flexneri	379	Class-1	Class-1 (Classic wza; hmmscan_based)	Poly_export__SLBB__Wza_C	Poly_export__SLBB__SLBB__Wza_C
EHF4935308.1	Enterobacter_hormaechei	377	Class-1	Class-1 (Classic wza; hmmscan_based)	Poly_export__SLBB__Wza_C	Poly_export__SLBB__SLBB__Wza_C
EHG1331515.1	Vibrio_vulnificus	378	Class-1	Class-1 (Classic wza; hmmscan_based)	Poly_export__SLBB__Wza_C	Poly_export__SLBB__SLBB__Wza_C
EHG6156276.1	Escherichia_fergusonii	379	Class-1	Class-1 (Classic wza; hmmscan_based)	Poly_export__SLBB__Wza_C	Poly_export__SLBB__SLBB__Wza_C
EHG8940477.1	Salmonella_enterica_subsp._enterica_serovar_4,[5,12:b:-	379	Class-1	Class-1 (Classic wza; hmmscan_based)	Poly_export__SLBB__Wza_C	Poly_export__SLBB__SLBB__Wza_C
EHG9262169.1	Salmonella_enterica	379	Class-1	Class-1 (Classic wza; hmmscan_based)	Poly_export__SLBB__Wza_C	Poly_export__SLBB__SLBB__Wza_C
EHH0313384.1	Salmonella_enterica	379	Class-1	Class-1 (Classic wza; hmmscan_based)	Poly_export__SLBB__Wza_C	Poly_export__SLBB__SLBB__Wza_C
EHH0684870.1	Vibrio_vulnificus	378	Class-1	Class-1 (Classic wza; hmmscan_based)	Poly_export__SLBB__Wza_C	Poly_export__SLBB__SLBB__Wza_C
EHH0795233.1	Vibrio_vulnificus	378	Class-1	Class-1 (Classic wza; hmmscan_based)	Poly_export__SLBB__Wza_C	Poly_export__SLBB__SLBB__Wza_C
EHH1243363.1	Vibrio_parahaemolyticus	373	Class-1	Class-1 (Classic wza; hmmscan_based)	Poly_export__SLBB__Wza_C	Poly_export__SLBB__SLBB__Wza_C
EHH2453707.1	Vibrio_parahaemolyticus	373	Class-1	Class-1 (Classic wza; hmmscan_based)	Poly_export__SLBB__Wza_C	Poly_export__SLBB__SLBB__Wza_C
EHH2479393.1	Vibrio_vulnificus	378	Class-1	Class-1 (Classic wza; hmmscan_based)	Poly_export__SLBB__Wza_C	Poly_export__SLBB__SLBB__Wza_C
EHH2556295.1	Vibrio_parahaemolyticus	373	Class-1	Class-1 (Classic wza; hmmscan_based)	Poly_export__SLBB__Wza_C	Poly_export__SLBB__SLBB__Wza_C
EHH3081901.1	Vibrio_vulnificus	378	Class-1	Class-1 (Classic wza; hmmscan_based)	Poly_export__SLBB__Wza_C	Poly_export__SLBB__SLBB__Wza_C
EHH4323869.1	Escherichia_coli	379	Class-1	Class-1 (Classic wza; hmmscan_based)	Poly_export__SLBB__Wza_C	Poly_export__SLBB__SLBB__Wza_C
EHH4516162.1	Escherichia_coli	379	Class-1	Class-1 (Classic wza; hmmscan_based)	Poly_export__SLBB__Wza_C	Poly_export__SLBB__SLBB__Wza_C
EHH6703218.1	Escherichia_coli	379	Class-1	Class-1 (Classic wza; hmmscan_based)	Poly_export__SLBB__Wza_C	Poly_export__SLBB__SLBB__Wza_C
EHH6874107.1	Escherichia_coli	379	Class-1	Class-1 (Classic wza; hmmscan_based)	Poly_export__SLBB__Wza_C	Poly_export__SLBB__SLBB__Wza_C
EHH6877066.1	Escherichia_coli	379	Class-1	Class-1 (Classic wza; hmmscan_based)	Poly_export__SLBB__Wza_C	Poly_export__SLBB__Wza_C
EHH7393164.1	Escherichia_coli	379	Class-1	Class-1 (Classic wza; hmmscan_based)	Poly_export__SLBB__Wza_C	Poly_export__SLBB__SLBB__Wza_C
EHH7579192.1	Escherichia_coli	379	Class-1	Class-1 (Classic wza; hmmscan_based)	Poly_export__SLBB__Wza_C	Poly_export__SLBB__SLBB__Wza_C
EHH7725688.1	Escherichia_coli	379	Class-1	Class-1 (Classic wza; hmmscan_based)	Poly_export__SLBB__Wza_C	Poly_export__SLBB__SLBB__Wza_C
EHH7869832.1	Escherichia_coli	344	Class-1	Class-1 (Classic wza; hmmscan_based)	Poly_export__SLBB__Wza_C	Poly_export__SLBB__SLBB__Wza_C
EHI0488745.1	Escherichia_coli	379	Class-1	Class-1 (Classic wza; hmmscan_based)	Poly_export__SLBB__Wza_C	Poly_export__SLBB__SLBB__Wza_C
EHI1115574.1	Escherichia_coli	379	Class-1	Class-1 (Classic wza; hmmscan_based)	Poly_export__SLBB__Wza_C	Poly_export__SLBB__SLBB__Wza_C
EHI3925428.1	Salmonella_enterica	379	Class-1	Class-1 (Classic wza; hmmscan_based)	Poly_export__SLBB__Wza_C	Poly_export__SLBB__SLBB__Wza_C
EHI5244284.1	Salmonella_enterica	378	Class-1	Class-1 (Classic wza; hmmscan_based)	Poly_export__SLBB__Wza_C	Poly_export__SLBB__SLBB__Wza_C
EHI6072922.1	Salmonella_enterica	379	Class-1	Class-1 (Classic wza; hmmscan_based)	Poly_export__SLBB__Wza_C	Poly_export__SLBB__SLBB__Wza_C
EHI9277805.1	Vibrio_vulnificus	378	Class-1	Class-1 (Classic wza; hmmscan_based)	Poly_export__SLBB__Wza_C	Poly_export__SLBB__SLBB__Wza_C
EHM46318.1	Yokenella_regensburgei_ATCC_43003	374	Class-1	Class-1 (Classic wza; hmmscan_based)	Poly_export__SLBB__Wza_C	Poly_export__SLBB__SLBB__Wza_C
EHP42580.1	Cupriavidus_basilensis_OR16	394	Class-1	Class-1 (Classic wza; hmmscan_based)	Poly_export__SLBB__Wza_C	Poly_export__SLBB__SLBB__Wza_C
EHU55315.1	Escherichia_coli_DEC2E	348	Class-1	Class-1 (Classic wza; hmmscan_based)	Poly_export__SLBB__Wza_C	Poly_export__SLBB__SLBB__Wza_C
EHW94288.1	Escherichia_coli_DEC10F	348	Class-1	Class-1 (Classic wza; hmmscan_based)	Poly_export__SLBB__Wza_C	Poly_export__SLBB__SLBB__Wza_C
EHY16133.1	Escherichia_coli_DEC15D	317	Class-1	Class-1 (Classic wza; hmmscan_based)	Poly_export__SLBB__Wza_C	Poly_export__SLBB__SLBB__Wza_C
EHY71136.1	Salmonella_enterica_subsp._houtenae_str._ATCC_BAA-1581	351	Class-1	Class-1 (Classic wza; hmmscan_based)	Poly_export__SLBB__Wza_C	Poly_export__SLBB__SLBB__Wza_C
EIE51168.1	Citreicella_sp._357	456	Class-1	Class-1 (Classic wza; hmmscan_based)	Poly_export__SLBB__Wza_C	Poly_export__SLBB__Wza_C
EIF44756.1	gamma_proteobacterium_BDW918	378	Class-1	Class-1 (Classic wza; hmmscan_based)	Poly_export__SLBB__Wza_C	Poly_export__SLBB__SLBB__Wza_C
EIG92222.1	Escherichia_coli_97.0246	331	Class-1	Class-1 (Classic wza; hmmscan_based)	Poly_export__SLBB__Wza_C	Poly_export__SLBB__SLBB__Wza_C
EIH54603.1	Escherichia_coli_3.2608	348	Class-1	Class-1 (Classic wza; hmmscan_based)	Poly_export__SLBB__Wza_C	Poly_export__SLBB__SLBB__Wza_C
EIH68268.1	Escherichia_coli_93.0624	331	Class-1	Class-1 (Classic wza; hmmscan_based)	Poly_export__SLBB__Wza_C	Poly_export__SLBB__SLBB__Wza_C
EII78501.1	Escherichia_coli_3.2303	374	Class-1	Class-1 (Classic wza; hmmscan_based)	Poly_export__SLBB__Wza_C	Poly_export__SLBB__Wza_C
EIL45394.1	Escherichia_coli_KD2	348	Class-1	Class-1 (Classic wza; hmmscan_based)	Poly_export__SLBB__Wza_C	Poly_export__SLBB__SLBB__Wza_C
EIL48620.1	Escherichia_coli_KD1	348	Class-1	Class-1 (Classic wza; hmmscan_based)	Poly_export__SLBB__Wza_C	Poly_export__SLBB__SLBB__Wza_C
EIL60354.1	Escherichia_coli_541-1	348	Class-1	Class-1 (Classic wza; hmmscan_based)	Poly_export__SLBB__Wza_C	Poly_export__SLBB__SLBB__Wza_C
EIL95656.1	Rhodanobacter_sp._115	370	Class-1	Class-1 (Classic wza; hmmscan_based)	Poly_export__SLBB__Wza_C	Poly_export__SLBB__Wza_C
EIP85940.1	Burkholderia_thailandensis_MSMB43	383	Class-1	Class-1 (Classic wza; hmmscan_based)	Poly_export__SLBB__Wza_C	Poly_export__SLBB__SLBB__Wza_C
EIP87846.1	Burkholderia_thailandensis_MSMB43	340	Class-1	Class-1 (Classic wza; hmmscan_based)	Poly_export__SLBB__Wza_C	Poly_export__SLBB__SLBB__Wza_C
EIQ25192.1	Shigella_flexneri_K-315	331	Class-1	Class-1 (Classic wza; hmmscan_based)	Poly_export__SLBB__Wza_C	Poly_export__SLBB__SLBB__Wza_C
EIQ25740.1	Shigella_flexneri_K-404	348	Class-1	Class-1 (Classic wza; hmmscan_based)	Poly_export__SLBB__Wza_C	Poly_export__SLBB__SLBB__Wza_C
EIQ74687.1	Shigella_flexneri_1235-66	348	Class-1	Class-1 (Classic wza; hmmscan_based)	Poly_export__SLBB__Wza_C	Poly_export__SLBB__SLBB__Wza_C
EJF70824.1	Pseudomonas_sp._Ag1	340	Class-1	Class-1 (Classic wza; hmmscan_based)	Poly_export__SLBB__Wza_C	Poly_export__SLBB__Wza_C
EJJ91586.1	Klebsiella_pneumoniae_subsp._pneumoniae_KPNIH11	342	Class-1	Class-1 (Classic wza; hmmscan_based)	Poly_export__SLBB__Wza_C	Poly_export__SLBB__SLBB__Wza_C
EJL72828.1	Variovorax_sp._CF313	408	Class-1	Class-1 (Classic wza; hmmscan_based)	Poly_export__SLBB__Wza_C	Poly_export__SLBB__SLBB__Wza_C
EJM00590.1	Pseudomonas_sp._GM102	340	Class-1	Class-1 (Classic wza; hmmscan_based)	Poly_export__SLBB__Wza_C	Poly_export__SLBB__Wza_C
EJM06222.1	Pseudomonas_sp._GM16	363	Class-1	Class-1 (Classic wza; hmmscan_based)	Poly_export__SLBB__Wza_C	Poly_export__SLBB__Wza_C
EJM19971.1	Pseudomonas_sp._GM18	340	Class-1	Class-1 (Classic wza; hmmscan_based)	Poly_export__SLBB__Wza_C	Poly_export__SLBB__Wza_C
EJM59974.1	Pseudomonas_sp._GM48	418	Class-1	Class-1 (Classic wza; hmmscan_based)	Poly_export__SLBB__Wza_C	Poly_export__SLBB__Wza_C
EJM62129.1	Pseudomonas_sp._GM50	340	Class-1	Class-1 (Classic wza; hmmscan_based)	Poly_export__SLBB__Wza_C	Poly_export__SLBB__SLBB__Wza_C
EJM70135.1	Pseudomonas_sp._GM55	353	Class-1	Class-1 (Classic wza; hmmscan_based)	Poly_export__SLBB__Wza_C	Poly_export__SLBB__SLBB__Wza_C
EJM82207.1	Pseudomonas_sp._GM74	363	Class-1	Class-1 (Classic wza; hmmscan_based)	Poly_export__SLBB__Wza_C	Poly_export__SLBB__Wza_C
EJN18710.1	Pseudomonas_sp._GM80	363	Class-1	Class-1 (Classic wza; hmmscan_based)	Poly_export__SLBB__Wza_C	Poly_export__SLBB__Wza_C
EJN19488.1	Pseudomonas_sp._GM79	340	Class-1	Class-1 (Classic wza; hmmscan_based)	Poly_export__SLBB__Wza_C	Poly_export__SLBB__Wza_C
EJO58774.1	Burkholderia_multivorans_CF2	384	Class-1	Class-1 (Classic wza; hmmscan_based)	Poly_export__SLBB__Wza_C	Poly_export__SLBB__SLBB__Wza_C
EJS88243.1	Pasteurella_multocida_subsp._multocida_str._Anand1_buffalo	365	Class-1	Class-1 (Classic wza; hmmscan_based)	Poly_export__SLBB__Wza_C	Poly_export__SLBB__SLBB__Wza_C
EJS93419.1	Pectobacterium_wasabiae_CFBP_3304	368	Class-1	Class-1 (Classic wza; hmmscan_based)	Poly_export__SLBB__Wza_C	Poly_export__SLBB__SLBB__Wza_C
EJZ59159.1	Pseudomonas_fluorescens_R124	353	Class-1	Class-1 (Classic wza; hmmscan_based)	Poly_export__SLBB__Wza_C	Poly_export__SLBB__SLBB__Wza_C
EJZ65788.1	Shigella_flexneri_1485-80	348	Class-1	Class-1 (Classic wza; hmmscan_based)	Poly_export__SLBB__Wza_C	Poly_export__SLBB__SLBB__Wza_C
EKD92428.1	uncultured_bacterium	265	Class-1	Class-1 (Classic wza; hmmscan_based)	Poly_export__SLBB__Wza_C	Poly_export__SLBB__Wza_C
EKE74347.1	Celeribacter_baekdonensis_B30	384	Class-1	Class-1 (Classic wza; hmmscan_based)	Poly_export__SLBB__Wza_C	Poly_export__SLBB__SLBB__Wza_C
EKF64075.1	Serratia_plymuthica_A30	366	Class-1	Class-1 (Classic wza; hmmscan_based)	Poly_export__SLBB__Wza_C	Poly_export__SLBB__SLBB__Wza_C
EKI19009.1	Escherichia_coli_TW15901	348	Class-1	Class-1 (Classic wza; hmmscan_based)	Poly_export__SLBB__Wza_C	Poly_export__SLBB__Wza_C
EKM29683.1	Vibrio_harveyi	368	Class-1	Class-1 (Classic wza; hmmscan_based)	Poly_export__SLBB__Wza_C	Poly_export__SLBB__SLBB__Wza_C
EKS54470.1	Citrobacter_freundii_ATCC_8090_=_MTCC_1658_=_NBRC_12681	326	Class-1	Class-1 (Classic wza; hmmscan_based)	Poly_export__SLBB__Wza_C	Poly_export__SLBB__SLBB__Wza_C
EKX55726.1	Rhodobacter_sp._AKP1	334	Class-1	Class-1 (Classic wza; hmmscan_based)	Poly_export__SLBB__Wza_C	Poly_export__SLBB__SLBB__Wza_C
ELF37474.1	Escherichia_coli_KTE171	349	Class-1	Class-1 (Classic wza; hmmscan_based)	Poly_export__SLBB__Wza_C	Poly_export__SLBB__SLBB__Wza_C
ELR63782.1	Photobacterium_marinum	305	Class-1	Class-1 (Classic wza; hmmscan_based)	Poly_export__SLBB__Wza_C	Poly_export__SLBB__SLBB__Wza_C
EMU98456.1	Escherichia_coli_MP021017.2	348	Class-1	Class-1 (Classic wza; hmmscan_based)	Poly_export__SLBB__Wza_C	Poly_export__SLBB__SLBB__Wza_C
EMV11386.1	Escherichia_coli_MP021017.11	348	Class-1	Class-1 (Classic wza; hmmscan_based)	Poly_export__SLBB__Wza_C	Poly_export__SLBB__SLBB__Wza_C
EMV41335.1	Escherichia_coli_BCE019_MS-13	348	Class-1	Class-1 (Classic wza; hmmscan_based)	Poly_export__SLBB__Wza_C	Poly_export__SLBB__SLBB__Wza_C
EMV72321.1	Escherichia_coli_2866550	348	Class-1	Class-1 (Classic wza; hmmscan_based)	Poly_export__SLBB__Wza_C	Poly_export__SLBB__Wza_C
EMV73474.1	Escherichia_coli_2866450	348	Class-1	Class-1 (Classic wza; hmmscan_based)	Poly_export__SLBB__Wza_C	Poly_export__SLBB__SLBB__Wza_C
EMV84858.1	Escherichia_coli_2861200	348	Class-1	Class-1 (Classic wza; hmmscan_based)	Poly_export__SLBB__Wza_C	Poly_export__SLBB__SLBB__Wza_C
EMV91072.1	Escherichia_coli_2865200	254	Class-1	Class-1 (Classic wza; hmmscan_based)	Poly_export__SLBB__Wza_C	Poly_export__SLBB__SLBB__Wza_C
EMV93342.1	Escherichia_coli_2860050	348	Class-1	Class-1 (Classic wza; hmmscan_based)	Poly_export__SLBB__Wza_C	Poly_export__SLBB__SLBB__Wza_C
EMW49269.1	Escherichia_coli_2780750	348	Class-1	Class-1 (Classic wza; hmmscan_based)	Poly_export__SLBB__Wza_C	Poly_export__SLBB__SLBB__Wza_C
EMW60832.1	Escherichia_coli_2756500	348	Class-1	Class-1 (Classic wza; hmmscan_based)	Poly_export__SLBB__Wza_C	Poly_export__SLBB__SLBB__Wza_C
EMW68059.1	Escherichia_coli_2749250	348	Class-1	Class-1 (Classic wza; hmmscan_based)	Poly_export__SLBB__Wza_C	Poly_export__SLBB__SLBB__Wza_C
EMW80365.1	Escherichia_coli_180600	348	Class-1	Class-1 (Classic wza; hmmscan_based)	Poly_export__SLBB__Wza_C	Poly_export__SLBB__SLBB__Wza_C
EMX55576.1	Escherichia_coli_MP020940.1	348	Class-1	Class-1 (Classic wza; hmmscan_based)	Poly_export__SLBB__Wza_C	Poly_export__SLBB__SLBB__Wza_C
EMX86451.1	Escherichia_coli_2719100	348	Class-1	Class-1 (Classic wza; hmmscan_based)	Poly_export__SLBB__Wza_C	Poly_export__SLBB__SLBB__Wza_C
EMZ96543.1	Escherichia_coli_P0304816.1	378	Class-1	Class-1 (Classic wza; hmmscan_based)	Poly_export__SLBB__Wza_C	Poly_export__SLBB__SLBB__Wza_C
ENA39245.1	Escherichia_coli_P0301867.4	348	Class-1	Class-1 (Classic wza; hmmscan_based)	Poly_export__SLBB__Wza_C	Poly_export__SLBB__SLBB__Wza_C
ENA94248.1	Escherichia_coli_2860650	348	Class-1	Class-1 (Classic wza; hmmscan_based)	Poly_export__SLBB__Wza_C	Poly_export__SLBB__SLBB__Wza_C
ENB27643.1	Escherichia_coli_BCE030_MS-09	348	Class-1	Class-1 (Classic wza; hmmscan_based)	Poly_export__SLBB__Wza_C	Poly_export__SLBB__SLBB__Wza_C
ENB94985.1	Escherichia_coli_P0299438.11	348	Class-1	Class-1 (Classic wza; hmmscan_based)	Poly_export__SLBB__Wza_C	Poly_export__SLBB__SLBB__Wza_C
ENB99199.1	Escherichia_coli_P0299438.3	348	Class-1	Class-1 (Classic wza; hmmscan_based)	Poly_export__SLBB__Wza_C	Poly_export__SLBB__SLBB__Wza_C
ENC15982.1	Escherichia_coli_P0299438.6	348	Class-1	Class-1 (Classic wza; hmmscan_based)	Poly_export__SLBB__Wza_C	Poly_export__SLBB__SLBB__Wza_C
ENC91006.1	Escherichia_coli_P0301867.11	348	Class-1	Class-1 (Classic wza; hmmscan_based)	Poly_export__SLBB__Wza_C	Poly_export__SLBB__SLBB__Wza_C
END03038.1	Escherichia_coli_P0302308.11	348	Class-1	Class-1 (Classic wza; hmmscan_based)	Poly_export__SLBB__Wza_C	Poly_export__SLBB__SLBB__Wza_C
END40795.1	Escherichia_coli_2854350	348	Class-1	Class-1 (Classic wza; hmmscan_based)	Poly_export__SLBB__Wza_C	Poly_export__SLBB__SLBB__Wza_C
ENE10375.1	Escherichia_coli_P0304799.3	348	Class-1	Class-1 (Classic wza; hmmscan_based)	Poly_export__SLBB__Wza_C	Poly_export__SLBB__SLBB__Wza_C
ENE56722.1	Escherichia_coli_P0304777.11	348	Class-1	Class-1 (Classic wza; hmmscan_based)	Poly_export__SLBB__Wza_C	Poly_export__SLBB__SLBB__Wza_C
ENE87131.1	Escherichia_coli_P0304777.3	348	Class-1	Class-1 (Classic wza; hmmscan_based)	Poly_export__SLBB__Wza_C	Poly_export__SLBB__SLBB__Wza_C
ENF19133.1	Escherichia_coli_P0304816.11	348	Class-1	Class-1 (Classic wza; hmmscan_based)	Poly_export__SLBB__Wza_C	Poly_export__SLBB__SLBB__Wza_C
ENF34085.1	Escherichia_coli_P0304816.14	348	Class-1	Class-1 (Classic wza; hmmscan_based)	Poly_export__SLBB__Wza_C	Poly_export__SLBB__SLBB__Wza_C
ENF46926.1	Escherichia_coli_P0304816.15	348	Class-1	Class-1 (Classic wza; hmmscan_based)	Poly_export__SLBB__Wza_C	Poly_export__SLBB__SLBB__Wza_C
ENF51317.1	Escherichia_coli_P0304816.2	348	Class-1	Class-1 (Classic wza; hmmscan_based)	Poly_export__SLBB__Wza_C	Poly_export__SLBB__SLBB__Wza_C
ENF83248.1	Escherichia_coli_P0305260.11	348	Class-1	Class-1 (Classic wza; hmmscan_based)	Poly_export__SLBB__Wza_C	Poly_export__SLBB__SLBB__Wza_C
ENG04782.1	Escherichia_coli_P0305260.4	348	Class-1	Class-1 (Classic wza; hmmscan_based)	Poly_export__SLBB__Wza_C	Poly_export__SLBB__SLBB__Wza_C
ENO85874.1	Thauera_linaloolentis_47Lol_=_DSM_12138	362	Class-1	Class-1 (Classic wza; hmmscan_based)	Poly_export__SLBB__Wza_C	Poly_export__SLBB__SLBB__Wza_C
ENO95030.1	Thauera_phenylacetica_B4P	495	Class-1	Class-1 (Classic wza; hmmscan_based)	Poly_export__SLBB__Wza_C	Poly_export__SLBB__SLBB__Wza_C
ENU18509.1	Acinetobacter_bohemicus_ANC_3994	241	Class-1	Class-1 (Classic wza; hmmscan_based)	Poly_export__SLBB__Wza_C	Poly_export__Wza_C
ENV43188.1	Acinetobacter_schindleri_CIP_107287	360	Class-1	Class-1 (Classic wza; hmmscan_based)	Poly_export__SLBB__Wza_C	Poly_export__Wza_C
ENW94377.1	Acinetobacter_sp._ANC_4105	381	Class-1	Class-1 (Classic wza; hmmscan_based)	Poly_export__SLBB__Wza_C	Poly_export__SLBB__Wza_C
ENX25429.1	Acinetobacter_sp._CIP_102136	386	Class-1	Class-1 (Classic wza; hmmscan_based)	Poly_export__SLBB__Wza_C	Poly_export__Wza_C
ENX53864.1	Acinetobacter_sp._NIPH_1867	389	Class-1	Class-1 (Classic wza; hmmscan_based)	Poly_export__SLBB__Wza_C	Poly_export__SLBB__Wza_C
EON19596.1	Cupriavidus_sp._GA3-3	362	Class-1	Class-1 (Classic wza; hmmscan_based)	Poly_export__SLBB__Wza_C	Poly_export__SLBB__SLBB__Wza_C
EPJ96499.1	Pseudomonas_psychrophila	371	Class-1	Class-1 (Classic wza; hmmscan_based)	Poly_export__SLBB__Wza_C	Poly_export__SLBB__Wza_C
EPR38263.1	Enterobacter_ludwigii	344	Class-1	Class-1 (Classic wza; hmmscan_based)	Poly_export__SLBB__Wza_C	Poly_export__SLBB__SLBB__Wza_C
EPX65388.1	Cystobacter_fuscus_DSM_2262	350	Class-1	Class-1 (Classic wza; hmmscan_based)	Poly_export__SLBB__Wza_C	Poly_export__SLBB__SLBB__Wza_C
EPX75668.1	Salipiger_mucosus_DSM_16094	346	Class-1	Class-1 (Classic wza; hmmscan_based)	Poly_export__SLBB__Wza_C	Poly_export__SLBB__SLBB__Wza_C
EQA01023.1	Glaesserella_parasuis_SW114	363	Class-1	Class-1 (Classic wza; hmmscan_based)	Poly_export__SLBB__Wza_C	Poly_export__SLBB__SLBB__Wza_C
EQA04175.1	Glaesserella_parasuis_str._Nagasaki	364	Class-1	Class-1 (Classic wza; hmmscan_based)	Poly_export__SLBB__Wza_C	Poly_export__SLBB__SLBB__Wza_C
EQA11299.1	Glaesserella_parasuis_84-15995	363	Class-1	Class-1 (Classic wza; hmmscan_based)	Poly_export__SLBB__Wza_C	Poly_export__SLBB__SLBB__Wza_C
EQA96343.1	Glaesserella_parasuis_29755	363	Class-1	Class-1 (Classic wza; hmmscan_based)	Poly_export__SLBB__Wza_C	Poly_export__SLBB__SLBB__Wza_C
EQM45068.1	Vibrio_parahaemolyticus_NIHCB0757	362	Class-1	Class-1 (Classic wza; hmmscan_based)	Poly_export__SLBB__Wza_C	Poly_export__SLBB__SLBB__Wza_C
EQM83059.1	Stenotrophomonas_maltophilia_MF89	370	Class-1	Class-1 (Classic wza; hmmscan_based)	Poly_export__SLBB__Wza_C	Poly_export__SLBB__SLBB__Wza_C
ERH62550.1	Pantoea_dispersa_EGD-AAK13	317	Class-1	Class-1 (Classic wza; hmmscan_based)	Poly_export__SLBB__Wza_C	Poly_export__SLBB__SLBB__Wza_C
ERH67128.1	Pantoea_dispersa_EGD-AAK13	324	Class-1	Class-1 (Classic wza; hmmscan_based)	Poly_export__SLBB__Wza_C	Poly_export__SLBB__SLBB__Wza_C
ERK07447.1	Pantoea_sp._AS-PWVM4	376	Class-1	Class-1 (Classic wza; hmmscan_based)	Poly_export__SLBB__Wza_C	Poly_export__SLBB__SLBB__Wza_C
ERK09457.1	Pantoea_sp._AS-PWVM4	379	Class-1	Class-1 (Classic wza; hmmscan_based)	Poly_export__SLBB__Wza_C	Poly_export__SLBB__SLBB__Wza_C
ERL56189.1	Psychrobacter_aquaticus_CMS_56	361	Class-1	Class-1 (Classic wza; hmmscan_based)	Poly_export__SLBB__Wza_C	Poly_export__SLBB__Wza_C
ERP08299.1	Enterobacter_sp._MGH_14	344	Class-1	Class-1 (Classic wza; hmmscan_based)	Poly_export__SLBB__Wza_C	Poly_export__SLBB__SLBB__Wza_C
ERP91184.1	Alcanivorax_sp._P2S70	380	Class-1	Class-1 (Classic wza; hmmscan_based)	Poly_export__SLBB__Wza_C	Poly_export__SLBB__SLBB__Wza_C
ESB71967.1	Salmonella_enterica_subsp._enterica_serovar_Pullorum_str._13036	352	Class-1	Class-1 (Classic wza; hmmscan_based)	Poly_export__SLBB__Wza_C	Poly_export__SLBB__SLBB__Wza_C
ESK38448.1	Acinetobacter_nectaris_CIP_110549	373	Class-1	Class-1 (Classic wza; hmmscan_based)	Poly_export__SLBB__Wza_C	Poly_export__SLBB__Wza_C
ESL73466.1	Klebsiella_quasipneumoniae_subsp._quasipneumoniae	287	Class-1	Class-1 (Classic wza; hmmscan_based)	Poly_export__SLBB__Wza_C	Poly_export__SLBB__SLBB__Wza_C
ESL87446.1	Enterobacter_hormaechei	321	Class-1	Class-1 (Classic wza; hmmscan_based)	Poly_export__SLBB__Wza_C	Poly_export__SLBB__SLBB__Wza_C
ESM47723.1	Enterobacter_hormaechei	344	Class-1	Class-1 (Classic wza; hmmscan_based)	Poly_export__SLBB__Wza_C	Poly_export__SLBB__SLBB__Wza_C
ESM68973.1	Klebsiella_oxytoca_MGH_42	355	Class-1	Class-1 (Classic wza; hmmscan_based)	Poly_export__SLBB__Wza_C	Poly_export__SLBB__SLBB__Wza_C
ESM81018.1	Enterobacter_sp._MGH_38	344	Class-1	Class-1 (Classic wza; hmmscan_based)	Poly_export__SLBB__Wza_C	Poly_export__SLBB__SLBB__Wza_C
ESN49995.1	Enterobacter_sp._MGH_16	349	Class-1	Class-1 (Classic wza; hmmscan_based)	Poly_export__SLBB__Wza_C	Poly_export__SLBB__SLBB__Wza_C
ESQ09846.1	Thiohalocapsa_sp._PB-PSB1	402	Class-1	Class-1 (Classic wza; hmmscan_based)	Poly_export__SLBB__Wza_C	Poly_export__SLBB__SLBB__Wza_C
ESS49829.1	Ralstonia_solanacearum_SD54	429	Class-1	Class-1 (Classic wza; hmmscan_based)	Poly_export__SLBB__Wza_C	Poly_export__SLBB__SLBB__Wza_C
ETC40316.1	Salmonella_enterica_subsp._enterica_serovar_Montevideo_str._CFSAN004346	348	Class-1	Class-1 (Classic wza; hmmscan_based)	Poly_export__SLBB__Wza_C	Poly_export__SLBB__SLBB__Wza_C
ETF06957.1	Pseudomonas_moraviensis_R28-S	371	Class-1	Class-1 (Classic wza; hmmscan_based)	Poly_export__SLBB__Wza_C	Poly_export__SLBB__Wza_C
ETX46153.1	Serratia_marcescens_BIDMC_50	369	Class-1	Class-1 (Classic wza; hmmscan_based)	Poly_export__SLBB__Wza_C	Poly_export__SLBB__SLBB__Wza_C
ETX47900.1	Serratia_marcescens_BIDMC_44	369	Class-1	Class-1 (Classic wza; hmmscan_based)	Poly_export__SLBB__Wza_C	Poly_export__SLBB__SLBB__Wza_C
EUB86604.1	Pseudomonas_sp._GM30	353	Class-1	Class-1 (Classic wza; hmmscan_based)	Poly_export__SLBB__Wza_C	Poly_export__SLBB__SLBB__Wza_C
EUJ12248.1	Ralstonia_solanacearum_P673	365	Class-1	Class-1 (Classic wza; hmmscan_based)	Poly_export__SLBB__Wza_C	Poly_export__SLBB__SLBB__Wza_C
EUL33591.1	Klebsiella_aerogenes_UCI_48	368	Class-1	Class-1 (Classic wza; hmmscan_based)	Poly_export__SLBB__Wza_C	Poly_export__SLBB__SLBB__Wza_C
EUL60944.1	Enterobacter_roggenkampii_UCI_39	351	Class-1	Class-1 (Classic wza; hmmscan_based)	Poly_export__SLBB__Wza_C	Poly_export__SLBB__SLBB__Wza_C
EUL94400.1	Enterobacter_hormaechei	318	Class-1	Class-1 (Classic wza; hmmscan_based)	Poly_export__SLBB__Wza_C	Poly_export__SLBB__SLBB__Wza_C
EUL98381.1	Klebsiella_aerogenes_UCI_15	368	Class-1	Class-1 (Classic wza; hmmscan_based)	Poly_export__SLBB__Wza_C	Poly_export__SLBB__SLBB__Wza_C
EUM09628.1	Enterobacter_sp._BIDMC_30	344	Class-1	Class-1 (Classic wza; hmmscan_based)	Poly_export__SLBB__Wza_C	Poly_export__SLBB__SLBB__Wza_C
EUM29551.1	Enterobacter_sp._BIDMC_26	344	Class-1	Class-1 (Classic wza; hmmscan_based)	Poly_export__SLBB__Wza_C	Poly_export__SLBB__SLBB__Wza_C
EUM31328.1	Enterobacter_hormaechei	344	Class-1	Class-1 (Classic wza; hmmscan_based)	Poly_export__SLBB__Wza_C	Poly_export__SLBB__SLBB__Wza_C
EUM43048.1	Enterobacter_sp._BWH_37	381	Class-1	Class-1 (Classic wza; hmmscan_based)	Poly_export__SLBB__Wza_C	Poly_export__SLBB__SLBB__Wza_C
EWD61199.1	Klebsiella_pneumoniae_UCI_25	342	Class-1	Class-1 (Classic wza; hmmscan_based)	Poly_export__SLBB__Wza_C	Poly_export__SLBB__SLBB__Wza_C
EWH01106.1	Halomonas_sp._BC04	349	Class-1	Class-1 (Classic wza; hmmscan_based)	Poly_export__SLBB__Wza_C	Poly_export__SLBB__SLBB__Wza_C
EWH02435.1	Halomonas_sp._BC04	343	Class-1	Class-1 (Classic wza; hmmscan_based)	Poly_export__SLBB__Wza_C	Poly_export__SLBB__SLBB__Wza_C
EXB67496.1	Acinetobacter_sp._21871	364	Class-1	Class-1 (Classic wza; hmmscan_based)	Poly_export__SLBB__Wza_C	Poly_export__SLBB__Wza_C
EXF44472.1	Pseudomonas_sp._BAY1663	316	Class-1	Class-1 (Classic wza; hmmscan_based)	Poly_export__SLBB__Wza_C	Poly_export__SLBB__SLBB__Wza_C
EXI75286.1	Candidatus_Accumulibacter_sp._SK-11	397	Class-1	Class-1 (Classic wza; hmmscan_based)	Poly_export__SLBB__Wza_C	Poly_export__SLBB__SLBB__Wza_C
EXI79975.1	Candidatus_Accumulibacter_sp._BA-92	399	Class-1	Class-1 (Classic wza; hmmscan_based)	Poly_export__SLBB__Wza_C	Poly_export__SLBB__SLBB__Wza_C
EXI85411.1	Candidatus_Accumulibacter_sp._BA-93	399	Class-1	Class-1 (Classic wza; hmmscan_based)	Poly_export__SLBB__Wza_C	Poly_export__SLBB__SLBB__Wza_C
EYD78218.1	Rubellimicrobium_mesophilum_DSM_19309	456	Class-1	Class-1 (Classic wza; hmmscan_based)	Poly_export__SLBB__Wza_C	Poly_export__SLBB__SLBB__Wza_C
EYD85089.1	Escherichia_coli_1-176-05_S3_C2	351	Class-1	Class-1 (Classic wza; hmmscan_based)	Poly_export__SLBB__Wza_C	Poly_export__SLBB__SLBB__Wza_C
EZI28759.1	Pseudomonas_extremaustralis_14-3_substr._14-3b	340	Class-1	Class-1 (Classic wza; hmmscan_based)	Poly_export__SLBB__Wza_C	Poly_export__SLBB__SLBB__Wza_C
EZQ19847.1	Pseudomonas_bauzanensis	369	Class-1	Class-1 (Classic wza; hmmscan_based)	Poly_export__SLBB__Wza_C	Poly_export__SLBB__SLBB__Wza_C
EZQ64763.1	Serratia_marcescens_BIDMC_81	356	Class-1	Class-1 (Classic wza; hmmscan_based)	Poly_export__SLBB__Wza_C	Poly_export__SLBB__SLBB__Wza_C
GAC36855.1	Paraglaciecola_psychrophila_170	325	Class-1	Class-1 (Classic wza; hmmscan_based)	Poly_export__SLBB__Wza_C	Poly_export__SLBB__SLBB__Wza_C
GAD90086.1	Vibrio_halioticoli_NBRC_102217	404	Class-1	Class-1 (Classic wza; hmmscan_based)	Poly_export__SLBB__Wza_C	Poly_export__SLBB__SLBB__Wza_C
GAF53881.1	Psychrobacter_sp._JCM_18900	348	Class-1	Class-1 (Classic wza; hmmscan_based)	Poly_export__SLBB__Wza_C	Poly_export__SLBB__Wza_C
GAF56439.1	Psychrobacter_sp._JCM_18901	348	Class-1	Class-1 (Classic wza; hmmscan_based)	Poly_export__SLBB__Wza_C	Poly_export__SLBB__Wza_C
GAF60483.1	Psychrobacter_sp._JCM_18903	362	Class-1	Class-1 (Classic wza; hmmscan_based)	Poly_export__SLBB__Wza_C	Poly_export__SLBB__Wza_C
GAJ71414.1	Vibrio_sp._JCM_18904	373	Class-1	Class-1 (Classic wza; hmmscan_based)	Poly_export__SLBB__Wza_C	Poly_export__SLBB__SLBB__Wza_C
GAJ74534.1	Vibrio_sp._JCM_18905	373	Class-1	Class-1 (Classic wza; hmmscan_based)	Poly_export__SLBB__Wza_C	Poly_export__SLBB__SLBB__Wza_C
GAJ88069.1	Erwinia_amylovora_NBRC_12687_=_CFBP_1232	366	Class-1	Class-1 (Classic wza; hmmscan_based)	Poly_export__SLBB__Wza_C	Poly_export__SLBB__SLBB__Wza_C
GAK25802.1	Serratia_liquefaciens_FK01	371	Class-1	Class-1 (Classic wza; hmmscan_based)	Poly_export__SLBB__Wza_C	Poly_export__SLBB__SLBB__Wza_C
GAL22057.1	Vibrio_maritimus	363	Class-1	Class-1 (Classic wza; hmmscan_based)	Poly_export__SLBB__Wza_C	Poly_export__SLBB__SLBB__Wza_C
GAL24248.1	Vibrio_variabilis	378	Class-1	Class-1 (Classic wza; hmmscan_based)	Poly_export__SLBB__Wza_C	Poly_export__SLBB__SLBB__Wza_C
GAL37565.1	Vibrio_maritimus	377	Class-1	Class-1 (Classic wza; hmmscan_based)	Poly_export__SLBB__Wza_C	Poly_export__SLBB__SLBB__Wza_C
GAL57473.1	Pseudescherichia_vulneris_NBRC_102420	351	Class-1	Class-1 (Classic wza; hmmscan_based)	Poly_export__SLBB__Wza_C	Poly_export__SLBB__SLBB__Wza_C
GAM63368.1	Vibrio_ishigakensis	412	Class-1	Class-1 (Classic wza; hmmscan_based)	Poly_export__SLBB__Wza_C	Poly_export__SLBB__SLBB__Wza_C
GAM73800.1	Vibrio_ishigakensis	426	Class-1	Class-1 (Classic wza; hmmscan_based)	Poly_export__SLBB__Wza_C	Poly_export__SLBB__SLBB__Wza_C
GAU05030.1	Burkholderia_stabilis	384	Class-1	Class-1 (Classic wza; hmmscan_based)	Poly_export__SLBB__Wza_C	Poly_export__SLBB__SLBB__Wza_C
GBE69120.1	Enterobacter_sp._KINAN-G	351	Class-1	Class-1 (Classic wza; hmmscan_based)	Poly_export__SLBB__Wza_C	Poly_export__SLBB__SLBB__Wza_C
GBH09361.1	Pseudomonas_syringae_pv._actinidiae	317	Class-1	Class-1 (Classic wza; hmmscan_based)	Poly_export__SLBB__Wza_C	Poly_export__SLBB__Wza_C
GBL63278.1	Cupriavidus_sp._P-10	332	Class-1	Class-1 (Classic wza; hmmscan_based)	Poly_export__SLBB__Wza_C	Poly_export__SLBB__SLBB__Wza_C
GBL64907.1	Cupriavidus_sp._P-10	388	Class-1	Class-1 (Classic wza; hmmscan_based)	Poly_export__SLBB__Wza_C	Poly_export__SLBB__SLBB__Wza_C
GCB38442.1	Citrobacter_freundii	348	Class-1	Class-1 (Classic wza; hmmscan_based)	Poly_export__SLBB__Wza_C	Poly_export__SLBB__SLBB__Wza_C
GCD30261.1	Klebsiella_pneumoniae	384	Class-1	Class-1 (Classic wza; hmmscan_based)	Poly_export__SLBB__Wza_C	Poly_export__SLBB__SLBB__Wza_C
GCO99110.1	Escherichia_coli	321	Class-1	Class-1 (Classic wza; hmmscan_based)	Poly_export__SLBB__Wza_C	Poly_export__SLBB__SLBB__Wza_C
GDG72163.1	Escherichia_coli	386	Class-1	Class-1 (Classic wza; hmmscan_based)	Poly_export__SLBB__Wza_C	Poly_export__SLBB__SLBB__Wza_C
GDX04589.1	Buttiauxella_sp._A111	346	Class-1	Class-1 (Classic wza; hmmscan_based)	Poly_export__SLBB__Wza_C	Poly_export__SLBB__SLBB__Wza_C
GEA52369.1	Vibrio_inusitatus_NBRC_102082	404	Class-1	Class-1 (Classic wza; hmmscan_based)	Poly_export__SLBB__Wza_C	Poly_export__SLBB__SLBB__Wza_C
GEA62013.1	Vibrio_comitans_NBRC_102076	404	Class-1	Class-1 (Classic wza; hmmscan_based)	Poly_export__SLBB__Wza_C	Poly_export__SLBB__SLBB__Wza_C
GED41850.1	Cobetia_marina	357	Class-1	Class-1 (Classic wza; hmmscan_based)	Poly_export__SLBB__Wza_C	Poly_export__SLBB__SLBB__Wza_C
GED44118.1	Cobetia_marina	387	Class-1	Class-1 (Classic wza; hmmscan_based)	Poly_export__SLBB__Wza_C	Poly_export__SLBB__SLBB__Wza_C
GEJ57629.1	Anaeromyxobacter_sp._Red267	389	Class-1	Class-1 (Classic wza; hmmscan_based)	Poly_export__SLBB__Wza_C	Poly_export__SLBB__Wza_C
GER19489.1	Variovorax_boronicumulans	384	Class-1	Class-1 (Classic wza; hmmscan_based)	Poly_export__SLBB__Wza_C	Poly_export__SLBB__SLBB__Wza_C
GFN28864.1	Achromobacter_denitrificans	349	Class-1	Class-1 (Classic wza; hmmscan_based)	Poly_export__SLBB__Wza_C	Poly_export__SLBB__SLBB__Wza_C
GFQ12335.1	Enterobacter_hormaechei	387	Class-1	Class-1 (Classic wza; hmmscan_based)	Poly_export__SLBB__Wza_C	Poly_export__SLBB__SLBB__Wza_C
GFZ53750.1	Enterobacter_sp._AS-1	348	Class-1	Class-1 (Classic wza; hmmscan_based)	Poly_export__SLBB__Wza_C	Poly_export__SLBB__SLBB__Wza_C
GFZ77429.1	Pseudohongiella_nitratireducens	442	Class-1	Class-1 (Classic wza; hmmscan_based)	Poly_export__SLBB__Wza_C	Poly_export__SLBB__SLBB__Wza_C
GGC97409.1	Pseudomonas_salina	352	Class-1	Class-1 (Classic wza; hmmscan_based)	Poly_export__SLBB__Wza_C	Poly_export__SLBB__Wza_C
GGD35083.1	Franconibacter_daqui	348	Class-1	Class-1 (Classic wza; hmmscan_based)	Poly_export__SLBB__Wza_C	Poly_export__SLBB__SLBB__Wza_C
GGD53920.1	Pseudoxanthomonas_indica	359	Class-1	Class-1 (Classic wza; hmmscan_based)	Poly_export__SLBB__Wza_C	Poly_export__SLBB__Wza_C
GGH59960.1	Comamonas_phosphati	449	Class-1	Class-1 (Classic wza; hmmscan_based)	Poly_export__SLBB__Wza_C	Poly_export__SLBB__SLBB__Wza_C
GGI96982.1	Pseudomonas_pertucinogena	349	Class-1	Class-1 (Classic wza; hmmscan_based)	Poly_export__SLBB__Wza_C	Poly_export__SLBB__Wza_C
GGL88332.1	Streptomyces_cinereus	343	Class-1	Class-1 (Classic wza; hmmscan_based)	Poly_export__SLBB__Wza_C	Poly_export__SLBB__SLBB__Wza_C
GGX23231.1	Pigmentiphaga_litoralis	348	Class-1	Class-1 (Classic wza; hmmscan_based)	Poly_export__SLBB__Wza_C	Poly_export__SLBB__SLBB__Wza_C
GGY27548.1	Rhodanobacter_panaciterrae	392	Class-1	Class-1 (Classic wza; hmmscan_based)	Poly_export__SLBB__Wza_C	Poly_export__SLBB__Wza_C
GHA38799.1	Photobacterium_aphoticum	289	Class-1	Class-1 (Classic wza; hmmscan_based)	Poly_export__SLBB__Wza_C	Poly_export__SLBB__SLBB__Wza_C
GHA39004.1	Photobacterium_aphoticum	387	Class-1	Class-1 (Classic wza; hmmscan_based)	Poly_export__SLBB__Wza_C	Poly_export__SLBB__SLBB__Wza_C
GHA58904.1	Amylibacter_ulvae	454	Class-1	Class-1 (Classic wza; hmmscan_based)	Poly_export__SLBB__Wza_C	Poly_export__SLBB__Wza_C
GHB05452.1	Halomonas_lutea	359	Class-1	Class-1 (Classic wza; hmmscan_based)	Poly_export__SLBB__Wza_C	Poly_export__SLBB__SLBB__Wza_C
GHH52058.1	Pseudomonas_boreopolis	372	Class-1	Class-1 (Classic wza; hmmscan_based)	Poly_export__SLBB__Wza_C	Poly_export__SLBB__SLBB__Wza_C
GHM24076.1	Enterobacter_cloacae	360	Class-1	Class-1 (Classic wza; hmmscan_based)	Poly_export__SLBB__Wza_C	Poly_export__SLBB__SLBB__Wza_C
GHM57142.1	Escherichia_coli	348	Class-1	Class-1 (Classic wza; hmmscan_based)	Poly_export__SLBB__Wza_C	Poly_export__SLBB__Wza_C
GHS71631.1	Enterobacter_kobei	326	Class-1	Class-1 (Classic wza; hmmscan_based)	Poly_export__SLBB__Wza_C	Poly_export__SLBB__SLBB__Wza_C
GID05357.1	Pseudomonas_sp._008	349	Class-1	Class-1 (Classic wza; hmmscan_based)	Poly_export__SLBB__Wza_C	Poly_export__SLBB__Wza_C
HAA0720079.1	Salmonella_enterica	379	Class-1	Class-1 (Classic wza; hmmscan_based)	Poly_export__SLBB__Wza_C	Poly_export__SLBB__SLBB__Wza_C
HAB07576.1	Alcanivorax_sp.	370	Class-1	Class-1 (Classic wza; hmmscan_based)	Poly_export__SLBB__Wza_C	Poly_export__SLBB__SLBB__Wza_C
HAB0902176.1	Salmonella_enterica_subsp._enterica_serovar_Enteritidis	379	Class-1	Class-1 (Classic wza; hmmscan_based)	Poly_export__SLBB__Wza_C	Poly_export__SLBB__SLBB__Wza_C
HAB43735.1	Acinetobacter_sp.	358	Class-1	Class-1 (Classic wza; hmmscan_based)	Poly_export__SLBB__Wza_C	Poly_export__SLBB__Wza_C
HAB63618.1	Pseudomonas_sp.	362	Class-1	Class-1 (Classic wza; hmmscan_based)	Poly_export__SLBB__Wza_C	Poly_export__SLBB__SLBB__Wza_C
HAB74254.1	Pantoea_sp.	247	Class-1	Class-1 (Classic wza; hmmscan_based)	Poly_export__SLBB__Wza_C	Poly_export__SLBB__SLBB__Wza_C
HAB98687.1	Parachlamydiales_bacterium	350	Class-1	Class-1 (Classic wza; hmmscan_based)	Poly_export__SLBB__Wza_C	Poly_export__SLBB__Wza_C
HAD4100463.1	Salmonella_enterica_subsp._enterica_serovar_Typhi_str._CT18	379	Class-1	Class-1 (Classic wza; hmmscan_based)	Poly_export__SLBB__Wza_C	Poly_export__SLBB__Wza_C
HAD4214222.1	Salmonella_enterica_subsp._enterica_serovar_Typhi_str._CT18	379	Class-1	Class-1 (Classic wza; hmmscan_based)	Poly_export__SLBB__Wza_C	Poly_export__SLBB__SLBB__Wza_C
HAD6543913.1	Salmonella_enterica_subsp._enterica_serovar_Typhimurium_str._SL1344	379	Class-1	Class-1 (Classic wza; hmmscan_based)	Poly_export__SLBB__Wza_C	Poly_export__SLBB__Wza_C
HAD68487.1	Acinetobacter_radioresistens	359	Class-1	Class-1 (Classic wza; hmmscan_based)	Poly_export__SLBB__Wza_C	Poly_export__SLBB__Wza_C
HAF1498761.1	Salmonella_enterica	379	Class-1	Class-1 (Classic wza; hmmscan_based)	Poly_export__SLBB__Wza_C	Poly_export__SLBB__SLBB__Wza_C
HAF1568893.1	Salmonella_enterica	379	Class-1	Class-1 (Classic wza; hmmscan_based)	Poly_export__SLBB__Wza_C	Poly_export__SLBB__SLBB__Wza_C
HAF2470091.1	Salmonella_enterica	379	Class-1	Class-1 (Classic wza; hmmscan_based)	Poly_export__SLBB__Wza_C	Poly_export__SLBB__SLBB__Wza_C
HAF2728436.1	Salmonella_enterica	379	Class-1	Class-1 (Classic wza; hmmscan_based)	Poly_export__SLBB__Wza_C	Poly_export__SLBB__SLBB__Wza_C
HAF5770740.1	Salmonella_enterica	379	Class-1	Class-1 (Classic wza; hmmscan_based)	Poly_export__SLBB__Wza_C	Poly_export__SLBB__SLBB__Wza_C
HAF8616525.1	Salmonella_enterica	379	Class-1	Class-1 (Classic wza; hmmscan_based)	Poly_export__SLBB__Wza_C	Poly_export__SLBB__SLBB__Wza_C
HAG1882515.1	Salmonella_enterica	379	Class-1	Class-1 (Classic wza; hmmscan_based)	Poly_export__SLBB__Wza_C	Poly_export__SLBB__SLBB__Wza_C
HAG40775.1	Pseudoalteromonas_sp.	371	Class-1	Class-1 (Classic wza; hmmscan_based)	Poly_export__SLBB__Wza_C	Poly_export__SLBB__SLBB__Wza_C
HAG74541.1	Thauera_sp.	410	Class-1	Class-1 (Classic wza; hmmscan_based)	Poly_export__SLBB__Wza_C	Poly_export__SLBB__SLBB__Wza_C
HAG77195.1	Pseudomonas_sp.	351	Class-1	Class-1 (Classic wza; hmmscan_based)	Poly_export__SLBB__Wza_C	Poly_export__SLBB__SLBB__Wza_C
HAG8025110.1	Escherichia_coli	379	Class-1	Class-1 (Classic wza; hmmscan_based)	Poly_export__SLBB__Wza_C	Poly_export__SLBB__SLBB__Wza_C
HAG8482539.1	Escherichia_coli	379	Class-1	Class-1 (Classic wza; hmmscan_based)	Poly_export__SLBB__Wza_C	Poly_export__SLBB__SLBB__Wza_C
HAG8992527.1	Escherichia_coli	379	Class-1	Class-1 (Classic wza; hmmscan_based)	Poly_export__SLBB__Wza_C	Poly_export__SLBB__SLBB__Wza_C
HAG9186645.1	Escherichia_coli	378	Class-1	Class-1 (Classic wza; hmmscan_based)	Poly_export__SLBB__Wza_C	Poly_export__SLBB__SLBB__Wza_C
HAH0638759.1	Escherichia_coli	359	Class-1	Class-1 (Classic wza; hmmscan_based)	Poly_export__SLBB__Wza_C	Poly_export__SLBB__SLBB__Wza_C
HAH0768773.1	Escherichia_coli	379	Class-1	Class-1 (Classic wza; hmmscan_based)	Poly_export__SLBB__Wza_C	Poly_export__SLBB__SLBB__Wza_C
HAH0999807.1	Escherichia_coli	377	Class-1	Class-1 (Classic wza; hmmscan_based)	Poly_export__SLBB__Wza_C	Poly_export__SLBB__SLBB__Wza_C
HAH1217066.1	Escherichia_coli	379	Class-1	Class-1 (Classic wza; hmmscan_based)	Poly_export__SLBB__Wza_C	Poly_export__SLBB__SLBB__Wza_C
HAH2506213.1	Escherichia_coli	379	Class-1	Class-1 (Classic wza; hmmscan_based)	Poly_export__SLBB__Wza_C	Poly_export__SLBB__SLBB__Wza_C
HAH3340882.1	Escherichia_coli	379	Class-1	Class-1 (Classic wza; hmmscan_based)	Poly_export__SLBB__Wza_C	Poly_export__SLBB__SLBB__Wza_C
HAH3365942.1	Escherichia_coli	379	Class-1	Class-1 (Classic wza; hmmscan_based)	Poly_export__SLBB__Wza_C	Poly_export__SLBB__SLBB__Wza_C
HAH42124.1	Shigella_sp.	379	Class-1	Class-1 (Classic wza; hmmscan_based)	Poly_export__SLBB__Wza_C	Poly_export__SLBB__SLBB__Wza_C
HAH7430371.1	Escherichia_coli	379	Class-1	Class-1 (Classic wza; hmmscan_based)	Poly_export__SLBB__Wza_C	Poly_export__SLBB__SLBB__Wza_C
HAH8388976.1	Escherichia_coli	379	Class-1	Class-1 (Classic wza; hmmscan_based)	Poly_export__SLBB__Wza_C	Poly_export__SLBB__Wza_C
HAH8743823.1	Escherichia_coli	369	Class-1	Class-1 (Classic wza; hmmscan_based)	Poly_export__SLBB__Wza_C	Poly_export__SLBB__SLBB__Wza_C
HAH9002217.1	Escherichia_coli	379	Class-1	Class-1 (Classic wza; hmmscan_based)	Poly_export__SLBB__Wza_C	Poly_export__SLBB__SLBB__Wza_C
HAH9582084.1	Escherichia_coli	379	Class-1	Class-1 (Classic wza; hmmscan_based)	Poly_export__SLBB__Wza_C	Poly_export__SLBB__SLBB__Wza_C
HAH9837198.1	Escherichia_coli	379	Class-1	Class-1 (Classic wza; hmmscan_based)	Poly_export__SLBB__Wza_C	Poly_export__SLBB__SLBB__Wza_C
HAI1500137.1	Escherichia_coli	379	Class-1	Class-1 (Classic wza; hmmscan_based)	Poly_export__SLBB__Wza_C	Poly_export__SLBB__SLBB__Wza_C
HAI1647109.1	Escherichia_coli_O25b:H4-ST131	378	Class-1	Class-1 (Classic wza; hmmscan_based)	Poly_export__SLBB__Wza_C	Poly_export__SLBB__SLBB__Wza_C
HAI4794814.1	Escherichia_coli	379	Class-1	Class-1 (Classic wza; hmmscan_based)	Poly_export__SLBB__Wza_C	Poly_export__SLBB__SLBB__Wza_C
HAI9460651.1	Escherichia_coli	379	Class-1	Class-1 (Classic wza; hmmscan_based)	Poly_export__SLBB__Wza_C	Poly_export__SLBB__SLBB__Wza_C
HAJ0098677.1	Escherichia_coli	357	Class-1	Class-1 (Classic wza; hmmscan_based)	Poly_export__SLBB__Wza_C	Poly_export__SLBB__SLBB__Wza_C
HAJ3323220.1	Escherichia_coli	314	Class-1	Class-1 (Classic wza; hmmscan_based)	Poly_export__SLBB__Wza_C	Poly_export__SLBB__SLBB__Wza_C
HAJ4259864.1	Escherichia_coli	379	Class-1	Class-1 (Classic wza; hmmscan_based)	Poly_export__SLBB__Wza_C	Poly_export__SLBB__SLBB__Wza_C
HAJ4692426.1	Escherichia_coli	379	Class-1	Class-1 (Classic wza; hmmscan_based)	Poly_export__SLBB__Wza_C	Poly_export__SLBB__SLBB__Wza_C
HAJ4959439.1	Escherichia_coli	379	Class-1	Class-1 (Classic wza; hmmscan_based)	Poly_export__SLBB__Wza_C	Poly_export__SLBB__SLBB__Wza_C
HAJ5514435.1	Escherichia_coli	379	Class-1	Class-1 (Classic wza; hmmscan_based)	Poly_export__SLBB__Wza_C	Poly_export__SLBB__SLBB__Wza_C
HAJ6495886.1	Escherichia_coli	378	Class-1	Class-1 (Classic wza; hmmscan_based)	Poly_export__SLBB__Wza_C	Poly_export__SLBB__SLBB__Wza_C
HAJ6601898.1	Escherichia_coli	379	Class-1	Class-1 (Classic wza; hmmscan_based)	Poly_export__SLBB__Wza_C	Poly_export__SLBB__SLBB__Wza_C
HAJ7093372.1	Escherichia_coli	379	Class-1	Class-1 (Classic wza; hmmscan_based)	Poly_export__SLBB__Wza_C	Poly_export__SLBB__SLBB__Wza_C
HAJ7802258.1	Escherichia_coli	379	Class-1	Class-1 (Classic wza; hmmscan_based)	Poly_export__SLBB__Wza_C	Poly_export__SLBB__Wza_C
HAK5375617.1	Salmonella_enterica	379	Class-1	Class-1 (Classic wza; hmmscan_based)	Poly_export__SLBB__Wza_C	Poly_export__SLBB__SLBB__Wza_C
HAK8028623.1	Salmonella_enterica	379	Class-1	Class-1 (Classic wza; hmmscan_based)	Poly_export__SLBB__Wza_C	Poly_export__SLBB__SLBB__Wza_C
HAK8093665.1	Salmonella_enterica	379	Class-1	Class-1 (Classic wza; hmmscan_based)	Poly_export__SLBB__Wza_C	Poly_export__SLBB__SLBB__Wza_C
HAL0230344.1	Escherichia_coli	379	Class-1	Class-1 (Classic wza; hmmscan_based)	Poly_export__SLBB__Wza_C	Poly_export__SLBB__SLBB__Wza_C
HAL0929723.1	Escherichia_coli	379	Class-1	Class-1 (Classic wza; hmmscan_based)	Poly_export__SLBB__Wza_C	Poly_export__SLBB__SLBB__Wza_C
HAL1568923.1	Escherichia_coli	379	Class-1	Class-1 (Classic wza; hmmscan_based)	Poly_export__SLBB__Wza_C	Poly_export__SLBB__SLBB__Wza_C
HAL1608059.1	Escherichia_coli	379	Class-1	Class-1 (Classic wza; hmmscan_based)	Poly_export__SLBB__Wza_C	Poly_export__SLBB__SLBB__Wza_C
HAL1735519.1	Escherichia_coli	379	Class-1	Class-1 (Classic wza; hmmscan_based)	Poly_export__SLBB__Wza_C	Poly_export__SLBB__SLBB__Wza_C
HAL2251891.1	Escherichia_coli	379	Class-1	Class-1 (Classic wza; hmmscan_based)	Poly_export__SLBB__Wza_C	Poly_export__SLBB__SLBB__Wza_C
HAL3066912.1	Escherichia_coli	379	Class-1	Class-1 (Classic wza; hmmscan_based)	Poly_export__SLBB__Wza_C	Poly_export__SLBB__Wza_C
HAL4348649.1	Escherichia_coli_O157	318	Class-1	Class-1 (Classic wza; hmmscan_based)	Poly_export__SLBB__Wza_C	Poly_export__SLBB__SLBB__Wza_C
HAL6211623.1	Escherichia_coli	379	Class-1	Class-1 (Classic wza; hmmscan_based)	Poly_export__SLBB__Wza_C	Poly_export__SLBB__SLBB__Wza_C
HAL6932287.1	Escherichia_coli	379	Class-1	Class-1 (Classic wza; hmmscan_based)	Poly_export__SLBB__Wza_C	Poly_export__SLBB__SLBB__Wza_C
HAL7299411.1	Escherichia_coli	371	Class-1	Class-1 (Classic wza; hmmscan_based)	Poly_export__SLBB__Wza_C	Poly_export__SLBB__SLBB__Wza_C
HAL7580135.1	Escherichia_coli	374	Class-1	Class-1 (Classic wza; hmmscan_based)	Poly_export__SLBB__Wza_C	Poly_export__SLBB__SLBB__Wza_C
HAL7824255.1	Escherichia_coli	379	Class-1	Class-1 (Classic wza; hmmscan_based)	Poly_export__SLBB__Wza_C	Poly_export__SLBB__SLBB__Wza_C
HAL9193053.1	Escherichia_coli	379	Class-1	Class-1 (Classic wza; hmmscan_based)	Poly_export__SLBB__Wza_C	Poly_export__SLBB__SLBB__Wza_C
HAM0530409.1	Escherichia_coli	379	Class-1	Class-1 (Classic wza; hmmscan_based)	Poly_export__SLBB__Wza_C	Poly_export__SLBB__SLBB__Wza_C
HAM0775003.1	Escherichia_coli	377	Class-1	Class-1 (Classic wza; hmmscan_based)	Poly_export__SLBB__Wza_C	Poly_export__SLBB__SLBB__Wza_C
HAM0879199.1	Escherichia_coli	379	Class-1	Class-1 (Classic wza; hmmscan_based)	Poly_export__SLBB__Wza_C	Poly_export__SLBB__SLBB__Wza_C
HAM2286136.1	Escherichia_coli	373	Class-1	Class-1 (Classic wza; hmmscan_based)	Poly_export__SLBB__Wza_C	Poly_export__SLBB__SLBB__Wza_C
HAM2992827.1	Escherichia_coli	379	Class-1	Class-1 (Classic wza; hmmscan_based)	Poly_export__SLBB__Wza_C	Poly_export__SLBB__SLBB__Wza_C
HAM3530819.1	Escherichia_coli	379	Class-1	Class-1 (Classic wza; hmmscan_based)	Poly_export__SLBB__Wza_C	Poly_export__SLBB__SLBB__Wza_C
HAM4952431.1	Escherichia_coli	379	Class-1	Class-1 (Classic wza; hmmscan_based)	Poly_export__SLBB__Wza_C	Poly_export__SLBB__SLBB__Wza_C
HAM5293110.1	Escherichia_coli	378	Class-1	Class-1 (Classic wza; hmmscan_based)	Poly_export__SLBB__Wza_C	Poly_export__SLBB__SLBB__Wza_C
HAM5682468.1	Escherichia_coli	364	Class-1	Class-1 (Classic wza; hmmscan_based)	Poly_export__SLBB__Wza_C	Poly_export__SLBB__SLBB__Wza_C
HAM6967044.1	Escherichia_coli	379	Class-1	Class-1 (Classic wza; hmmscan_based)	Poly_export__SLBB__Wza_C	Poly_export__SLBB__SLBB__Wza_C
HAN1278466.1	Escherichia_coli	253	Class-1	Class-1 (Classic wza; hmmscan_based)	Poly_export__SLBB__Wza_C	Poly_export__SLBB__SLBB__Wza_C
HAN2916478.1	Escherichia_coli_O25b:H4-ST131	379	Class-1	Class-1 (Classic wza; hmmscan_based)	Poly_export__SLBB__Wza_C	Poly_export__SLBB__SLBB__Wza_C
HAN3679371.1	Escherichia_coli	379	Class-1	Class-1 (Classic wza; hmmscan_based)	Poly_export__SLBB__Wza_C	Poly_export__SLBB__SLBB__Wza_C
HAN4052925.1	Escherichia_coli	379	Class-1	Class-1 (Classic wza; hmmscan_based)	Poly_export__SLBB__Wza_C	Poly_export__SLBB__SLBB__Wza_C
HAN4238316.1	Escherichia_coli	377	Class-1	Class-1 (Classic wza; hmmscan_based)	Poly_export__SLBB__Wza_C	Poly_export__SLBB__SLBB__Wza_C
HAN4507142.1	Escherichia_coli	379	Class-1	Class-1 (Classic wza; hmmscan_based)	Poly_export__SLBB__Wza_C	Poly_export__SLBB__SLBB__Wza_C
HAN4548533.1	Escherichia_coli	379	Class-1	Class-1 (Classic wza; hmmscan_based)	Poly_export__SLBB__Wza_C	Poly_export__SLBB__SLBB__Wza_C
HAN5972959.1	Escherichia_coli	379	Class-1	Class-1 (Classic wza; hmmscan_based)	Poly_export__SLBB__Wza_C	Poly_export__SLBB__SLBB__Wza_C
HAN6036606.1	Escherichia_coli	379	Class-1	Class-1 (Classic wza; hmmscan_based)	Poly_export__SLBB__Wza_C	Poly_export__SLBB__SLBB__Wza_C
HAN6930878.1	Escherichia_coli	246	Class-1	Class-1 (Classic wza; hmmscan_based)	Poly_export__SLBB__Wza_C	Poly_export__SLBB__SLBB__Wza_C
HAO0280592.1	Escherichia_coli	379	Class-1	Class-1 (Classic wza; hmmscan_based)	Poly_export__SLBB__Wza_C	Poly_export__SLBB__SLBB__Wza_C
HAO0299238.1	Escherichia_coli	379	Class-1	Class-1 (Classic wza; hmmscan_based)	Poly_export__SLBB__Wza_C	Poly_export__SLBB__SLBB__Wza_C
HAO0395732.1	Escherichia_coli	379	Class-1	Class-1 (Classic wza; hmmscan_based)	Poly_export__SLBB__Wza_C	Poly_export__SLBB__SLBB__Wza_C
HAO1069840.1	Escherichia_coli	379	Class-1	Class-1 (Classic wza; hmmscan_based)	Poly_export__SLBB__Wza_C	Poly_export__SLBB__SLBB__Wza_C
HAO3013375.1	Escherichia_coli	303	Class-1	Class-1 (Classic wza; hmmscan_based)	Poly_export__SLBB__Wza_C	Poly_export__SLBB__SLBB__Wza_C
HAO9086210.1	Escherichia_coli	379	Class-1	Class-1 (Classic wza; hmmscan_based)	Poly_export__SLBB__Wza_C	Poly_export__SLBB__SLBB__Wza_C
HAO9469595.1	Escherichia_coli	379	Class-1	Class-1 (Classic wza; hmmscan_based)	Poly_export__SLBB__Wza_C	Poly_export__SLBB__SLBB__Wza_C
HAO9827763.1	Escherichia_coli_O25b:H4-ST131	263	Class-1	Class-1 (Classic wza; hmmscan_based)	Poly_export__SLBB__Wza_C	Poly_export__SLBB__SLBB__Wza_C
HAP27866.1	Achromobacter_sp.	378	Class-1	Class-1 (Classic wza; hmmscan_based)	Poly_export__SLBB__Wza_C	Poly_export__SLBB__SLBB__Wza_C
HAP3352563.1	Escherichia_coli	379	Class-1	Class-1 (Classic wza; hmmscan_based)	Poly_export__SLBB__Wza_C	Poly_export__SLBB__SLBB__Wza_C
HAR08995.1	Cobetia_sp.	308	Class-1	Class-1 (Classic wza; hmmscan_based)	Poly_export__SLBB__Wza_C	Poly_export__SLBB__SLBB__Wza_C
HAR59631.1	Alcanivorax_sp.	374	Class-1	Class-1 (Classic wza; hmmscan_based)	Poly_export__SLBB__Wza_C	Poly_export__SLBB__SLBB__Wza_C
HAR83335.1	Sulfitobacter_pontiacus	414	Class-1	Class-1 (Classic wza; hmmscan_based)	Poly_export__SLBB__Wza_C	Poly_export__SLBB__SLBB__Wza_C
HAS0715362.1	Enterobacter_hormaechei_subsp._steigerwaltii	377	Class-1	Class-1 (Classic wza; hmmscan_based)	Poly_export__SLBB__Wza_C	Poly_export__SLBB__SLBB__Wza_C
HAS0725675.1	Enterobacter_hormaechei_subsp._xiangfangensis	356	Class-1	Class-1 (Classic wza; hmmscan_based)	Poly_export__SLBB__Wza_C	Poly_export__SLBB__SLBB__Wza_C
HAS0735907.1	Enterobacter_hormaechei_subsp._xiangfangensis	370	Class-1	Class-1 (Classic wza; hmmscan_based)	Poly_export__SLBB__Wza_C	Poly_export__SLBB__SLBB__Wza_C
HAS0745399.1	Enterobacter_hormaechei_subsp._xiangfangensis	378	Class-1	Class-1 (Classic wza; hmmscan_based)	Poly_export__SLBB__Wza_C	Poly_export__SLBB__SLBB__Wza_C
HAS0814466.1	Enterobacter_hormaechei_subsp._xiangfangensis	373	Class-1	Class-1 (Classic wza; hmmscan_based)	Poly_export__SLBB__Wza_C	Poly_export__SLBB__SLBB__Wza_C
HAS0967234.1	Enterobacter_hormaechei	378	Class-1	Class-1 (Classic wza; hmmscan_based)	Poly_export__SLBB__Wza_C	Poly_export__SLBB__SLBB__Wza_C
HAS1000765.1	Enterobacter_cloacae	379	Class-1	Class-1 (Classic wza; hmmscan_based)	Poly_export__SLBB__Wza_C	Poly_export__SLBB__SLBB__Wza_C
HAS1130300.1	Enterobacter_cloacae	343	Class-1	Class-1 (Classic wza; hmmscan_based)	Poly_export__SLBB__Wza_C	Poly_export__SLBB__SLBB__Wza_C
HAS1185681.1	Enterobacter_cloacae	379	Class-1	Class-1 (Classic wza; hmmscan_based)	Poly_export__SLBB__Wza_C	Poly_export__SLBB__SLBB__Wza_C
HAS1192897.1	Enterobacter_hormaechei	377	Class-1	Class-1 (Classic wza; hmmscan_based)	Poly_export__SLBB__Wza_C	Poly_export__SLBB__SLBB__Wza_C
HAS1331985.1	Enterobacter_hormaechei	353	Class-1	Class-1 (Classic wza; hmmscan_based)	Poly_export__SLBB__Wza_C	Poly_export__SLBB__SLBB__Wza_C
HAS1342928.1	Enterobacter_hormaechei	364	Class-1	Class-1 (Classic wza; hmmscan_based)	Poly_export__SLBB__Wza_C	Poly_export__SLBB__SLBB__Wza_C
HAS1362212.1	Enterobacter_hormaechei	371	Class-1	Class-1 (Classic wza; hmmscan_based)	Poly_export__SLBB__Wza_C	Poly_export__SLBB__SLBB__Wza_C
HAS1381940.1	Enterobacter_hormaechei	371	Class-1	Class-1 (Classic wza; hmmscan_based)	Poly_export__SLBB__Wza_C	Poly_export__SLBB__SLBB__Wza_C
HAS1461092.1	Enterobacter_hormaechei	366	Class-1	Class-1 (Classic wza; hmmscan_based)	Poly_export__SLBB__Wza_C	Poly_export__SLBB__SLBB__Wza_C
HAS1464686.1	Enterobacter_hormaechei	379	Class-1	Class-1 (Classic wza; hmmscan_based)	Poly_export__SLBB__Wza_C	Poly_export__SLBB__SLBB__Wza_C
HAS1479756.1	Enterobacter_hormaechei	366	Class-1	Class-1 (Classic wza; hmmscan_based)	Poly_export__SLBB__Wza_C	Poly_export__SLBB__SLBB__Wza_C
HAS1494034.1	Enterobacter_hormaechei	356	Class-1	Class-1 (Classic wza; hmmscan_based)	Poly_export__SLBB__Wza_C	Poly_export__SLBB__SLBB__Wza_C
HAS1559837.1	Enterobacter_asburiae	379	Class-1	Class-1 (Classic wza; hmmscan_based)	Poly_export__SLBB__Wza_C	Poly_export__SLBB__SLBB__Wza_C
HAS1709247.1	Enterobacter_hormaechei	280	Class-1	Class-1 (Classic wza; hmmscan_based)	Poly_export__SLBB__Wza_C	Poly_export__SLBB__SLBB__Wza_C
HAS24250.1	Vibrio_sp.	377	Class-1	Class-1 (Classic wza; hmmscan_based)	Poly_export__SLBB__Wza_C	Poly_export__SLBB__SLBB__Wza_C
HAS6027600.1	Vibrio_vulnificus	378	Class-1	Class-1 (Classic wza; hmmscan_based)	Poly_export__SLBB__Wza_C	Poly_export__SLBB__SLBB__Wza_C
HAS6060163.1	Vibrio_vulnificus	378	Class-1	Class-1 (Classic wza; hmmscan_based)	Poly_export__SLBB__Wza_C	Poly_export__SLBB__SLBB__Wza_C
HAS6063695.1	Vibrio_vulnificus	378	Class-1	Class-1 (Classic wza; hmmscan_based)	Poly_export__SLBB__Wza_C	Poly_export__SLBB__SLBB__Wza_C
HAS6066692.1	Vibrio_vulnificus	378	Class-1	Class-1 (Classic wza; hmmscan_based)	Poly_export__SLBB__Wza_C	Poly_export__SLBB__SLBB__Wza_C
HAS6073732.1	Vibrio_vulnificus	378	Class-1	Class-1 (Classic wza; hmmscan_based)	Poly_export__SLBB__Wza_C	Poly_export__SLBB__SLBB__Wza_C
HAS6082323.1	Vibrio_vulnificus	378	Class-1	Class-1 (Classic wza; hmmscan_based)	Poly_export__SLBB__Wza_C	Poly_export__SLBB__SLBB__Wza_C
HAS6086752.1	Vibrio_vulnificus	378	Class-1	Class-1 (Classic wza; hmmscan_based)	Poly_export__SLBB__Wza_C	Poly_export__SLBB__SLBB__Wza_C
HAS6089091.1	Vibrio_vulnificus	378	Class-1	Class-1 (Classic wza; hmmscan_based)	Poly_export__SLBB__Wza_C	Poly_export__SLBB__SLBB__Wza_C
HAS6107136.1	Vibrio_vulnificus	378	Class-1	Class-1 (Classic wza; hmmscan_based)	Poly_export__SLBB__Wza_C	Poly_export__SLBB__SLBB__Wza_C
HAS6107665.1	Vibrio_vulnificus	378	Class-1	Class-1 (Classic wza; hmmscan_based)	Poly_export__SLBB__Wza_C	Poly_export__SLBB__SLBB__Wza_C
HAS6144863.1	Vibrio_vulnificus	378	Class-1	Class-1 (Classic wza; hmmscan_based)	Poly_export__SLBB__Wza_C	Poly_export__SLBB__SLBB__Wza_C
HAS6154252.1	Vibrio_vulnificus	378	Class-1	Class-1 (Classic wza; hmmscan_based)	Poly_export__SLBB__Wza_C	Poly_export__SLBB__SLBB__Wza_C
HAS6173818.1	Vibrio_vulnificus	378	Class-1	Class-1 (Classic wza; hmmscan_based)	Poly_export__SLBB__Wza_C	Poly_export__SLBB__SLBB__Wza_C
HAS6178838.1	Vibrio_vulnificus	378	Class-1	Class-1 (Classic wza; hmmscan_based)	Poly_export__SLBB__Wza_C	Poly_export__SLBB__SLBB__Wza_C
HAS6185950.1	Vibrio_vulnificus	378	Class-1	Class-1 (Classic wza; hmmscan_based)	Poly_export__SLBB__Wza_C	Poly_export__SLBB__SLBB__Wza_C
HAS6190256.1	Vibrio_vulnificus	378	Class-1	Class-1 (Classic wza; hmmscan_based)	Poly_export__SLBB__Wza_C	Poly_export__SLBB__SLBB__Wza_C
HAS6194638.1	Vibrio_vulnificus	378	Class-1	Class-1 (Classic wza; hmmscan_based)	Poly_export__SLBB__Wza_C	Poly_export__SLBB__SLBB__Wza_C
HAS6214077.1	Vibrio_vulnificus	378	Class-1	Class-1 (Classic wza; hmmscan_based)	Poly_export__SLBB__Wza_C	Poly_export__SLBB__SLBB__Wza_C
HAS6230181.1	Vibrio_vulnificus	378	Class-1	Class-1 (Classic wza; hmmscan_based)	Poly_export__SLBB__Wza_C	Poly_export__SLBB__SLBB__Wza_C
HAS6235514.1	Vibrio_vulnificus	378	Class-1	Class-1 (Classic wza; hmmscan_based)	Poly_export__SLBB__Wza_C	Poly_export__SLBB__SLBB__Wza_C
HAS6244279.1	Vibrio_vulnificus	378	Class-1	Class-1 (Classic wza; hmmscan_based)	Poly_export__SLBB__Wza_C	Poly_export__SLBB__SLBB__Wza_C
HAS6248713.1	Vibrio_vulnificus	378	Class-1	Class-1 (Classic wza; hmmscan_based)	Poly_export__SLBB__Wza_C	Poly_export__SLBB__SLBB__Wza_C
HAS6253553.1	Vibrio_vulnificus	378	Class-1	Class-1 (Classic wza; hmmscan_based)	Poly_export__SLBB__Wza_C	Poly_export__SLBB__SLBB__Wza_C
HAS6281455.1	Vibrio_vulnificus	378	Class-1	Class-1 (Classic wza; hmmscan_based)	Poly_export__SLBB__Wza_C	Poly_export__SLBB__SLBB__Wza_C
HAS6282140.1	Vibrio_vulnificus	378	Class-1	Class-1 (Classic wza; hmmscan_based)	Poly_export__SLBB__Wza_C	Poly_export__SLBB__SLBB__Wza_C
HAS6312358.1	Vibrio_vulnificus	378	Class-1	Class-1 (Classic wza; hmmscan_based)	Poly_export__SLBB__Wza_C	Poly_export__SLBB__SLBB__Wza_C
HAS6335168.1	Vibrio_vulnificus	378	Class-1	Class-1 (Classic wza; hmmscan_based)	Poly_export__SLBB__Wza_C	Poly_export__SLBB__SLBB__Wza_C
HAS6344869.1	Vibrio_vulnificus	378	Class-1	Class-1 (Classic wza; hmmscan_based)	Poly_export__SLBB__Wza_C	Poly_export__SLBB__SLBB__Wza_C
HAS6377105.1	Vibrio_vulnificus	378	Class-1	Class-1 (Classic wza; hmmscan_based)	Poly_export__SLBB__Wza_C	Poly_export__SLBB__SLBB__Wza_C
HAS6396241.1	Vibrio_vulnificus	378	Class-1	Class-1 (Classic wza; hmmscan_based)	Poly_export__SLBB__Wza_C	Poly_export__SLBB__SLBB__Wza_C
HAS6410284.1	Vibrio_vulnificus	378	Class-1	Class-1 (Classic wza; hmmscan_based)	Poly_export__SLBB__Wza_C	Poly_export__SLBB__SLBB__Wza_C
HAS6737388.1	Vibrio_parahaemolyticus	372	Class-1	Class-1 (Classic wza; hmmscan_based)	Poly_export__SLBB__Wza_C	Poly_export__SLBB__SLBB__Wza_C
HAS6776247.1	Vibrio_parahaemolyticus	372	Class-1	Class-1 (Classic wza; hmmscan_based)	Poly_export__SLBB__Wza_C	Poly_export__SLBB__SLBB__Wza_C
HAS6861262.1	Vibrio_parahaemolyticus	372	Class-1	Class-1 (Classic wza; hmmscan_based)	Poly_export__SLBB__Wza_C	Poly_export__SLBB__SLBB__Wza_C
HAS6970659.1	Vibrio_parahaemolyticus	372	Class-1	Class-1 (Classic wza; hmmscan_based)	Poly_export__SLBB__Wza_C	Poly_export__SLBB__SLBB__Wza_C
HAS7006351.1	Vibrio_parahaemolyticus	372	Class-1	Class-1 (Classic wza; hmmscan_based)	Poly_export__SLBB__Wza_C	Poly_export__SLBB__SLBB__Wza_C
HAS8124071.1	Vibrio_vulnificus	378	Class-1	Class-1 (Classic wza; hmmscan_based)	Poly_export__SLBB__Wza_C	Poly_export__SLBB__SLBB__Wza_C
HAS8137824.1	Vibrio_vulnificus	378	Class-1	Class-1 (Classic wza; hmmscan_based)	Poly_export__SLBB__Wza_C	Poly_export__SLBB__SLBB__Wza_C
HAS8191591.1	Vibrio_vulnificus	378	Class-1	Class-1 (Classic wza; hmmscan_based)	Poly_export__SLBB__Wza_C	Poly_export__SLBB__SLBB__Wza_C
HAS8196506.1	Vibrio_vulnificus	378	Class-1	Class-1 (Classic wza; hmmscan_based)	Poly_export__SLBB__Wza_C	Poly_export__SLBB__SLBB__Wza_C
HAS8254995.1	Vibrio_vulnificus	378	Class-1	Class-1 (Classic wza; hmmscan_based)	Poly_export__SLBB__Wza_C	Poly_export__SLBB__SLBB__Wza_C
HAS8312956.1	Vibrio_vulnificus	378	Class-1	Class-1 (Classic wza; hmmscan_based)	Poly_export__SLBB__Wza_C	Poly_export__SLBB__SLBB__Wza_C
HAS8321773.1	Vibrio_vulnificus	378	Class-1	Class-1 (Classic wza; hmmscan_based)	Poly_export__SLBB__Wza_C	Poly_export__SLBB__SLBB__Wza_C
HAS8344054.1	Vibrio_vulnificus	378	Class-1	Class-1 (Classic wza; hmmscan_based)	Poly_export__SLBB__Wza_C	Poly_export__SLBB__SLBB__Wza_C
HAS8432494.1	Vibrio_vulnificus	378	Class-1	Class-1 (Classic wza; hmmscan_based)	Poly_export__SLBB__Wza_C	Poly_export__SLBB__SLBB__Wza_C
HAS8452481.1	Vibrio_vulnificus	378	Class-1	Class-1 (Classic wza; hmmscan_based)	Poly_export__SLBB__Wza_C	Poly_export__SLBB__SLBB__Wza_C
HAS8519788.1	Vibrio_vulnificus	378	Class-1	Class-1 (Classic wza; hmmscan_based)	Poly_export__SLBB__Wza_C	Poly_export__SLBB__SLBB__Wza_C
HAS8528629.1	Vibrio_vulnificus	378	Class-1	Class-1 (Classic wza; hmmscan_based)	Poly_export__SLBB__Wza_C	Poly_export__SLBB__SLBB__Wza_C
HAS8542711.1	Vibrio_vulnificus	378	Class-1	Class-1 (Classic wza; hmmscan_based)	Poly_export__SLBB__Wza_C	Poly_export__SLBB__SLBB__Wza_C
HAS8552003.1	Vibrio_vulnificus	378	Class-1	Class-1 (Classic wza; hmmscan_based)	Poly_export__SLBB__Wza_C	Poly_export__SLBB__SLBB__Wza_C
HAS8556406.1	Vibrio_vulnificus	378	Class-1	Class-1 (Classic wza; hmmscan_based)	Poly_export__SLBB__Wza_C	Poly_export__SLBB__SLBB__Wza_C
HAS8565674.1	Vibrio_vulnificus	378	Class-1	Class-1 (Classic wza; hmmscan_based)	Poly_export__SLBB__Wza_C	Poly_export__SLBB__SLBB__Wza_C
HAS8572063.1	Vibrio_parahaemolyticus	373	Class-1	Class-1 (Classic wza; hmmscan_based)	Poly_export__SLBB__Wza_C	Poly_export__SLBB__SLBB__Wza_C
HAS8627065.1	Vibrio_vulnificus	378	Class-1	Class-1 (Classic wza; hmmscan_based)	Poly_export__SLBB__Wza_C	Poly_export__SLBB__SLBB__Wza_C
HAS9375921.1	Enterobacter_hormaechei	363	Class-1	Class-1 (Classic wza; hmmscan_based)	Poly_export__SLBB__Wza_C	Poly_export__SLBB__SLBB__Wza_C
HAS99957.1	Pantoea_agglomerans	379	Class-1	Class-1 (Classic wza; hmmscan_based)	Poly_export__SLBB__Wza_C	Poly_export__SLBB__SLBB__Wza_C
HAT1574069.1	Raoultella_ornithinolytica	378	Class-1	Class-1 (Classic wza; hmmscan_based)	Poly_export__SLBB__Wza_C	Poly_export__SLBB__SLBB__Wza_C
HAT1606483.1	Raoultella_planticola	378	Class-1	Class-1 (Classic wza; hmmscan_based)	Poly_export__SLBB__Wza_C	Poly_export__SLBB__SLBB__Wza_C
HAT1612986.1	Raoultella_planticola	377	Class-1	Class-1 (Classic wza; hmmscan_based)	Poly_export__SLBB__Wza_C	Poly_export__SLBB__SLBB__Wza_C
HAT1615488.1	Raoultella_ornithinolytica	377	Class-1	Class-1 (Classic wza; hmmscan_based)	Poly_export__SLBB__Wza_C	Poly_export__SLBB__SLBB__Wza_C
HAT1618857.1	Raoultella_planticola	377	Class-1	Class-1 (Classic wza; hmmscan_based)	Poly_export__SLBB__Wza_C	Poly_export__SLBB__SLBB__Wza_C
HAT1640285.1	Raoultella_ornithinolytica	378	Class-1	Class-1 (Classic wza; hmmscan_based)	Poly_export__SLBB__Wza_C	Poly_export__SLBB__SLBB__Wza_C
HAT1646181.1	Raoultella_planticola	378	Class-1	Class-1 (Classic wza; hmmscan_based)	Poly_export__SLBB__Wza_C	Poly_export__SLBB__SLBB__Wza_C
HAT2177524.1	Raoultella_ornithinolytica	377	Class-1	Class-1 (Classic wza; hmmscan_based)	Poly_export__SLBB__Wza_C	Poly_export__SLBB__SLBB__Wza_C
HAT2256285.1	Citrobacter_freundii	379	Class-1	Class-1 (Classic wza; hmmscan_based)	Poly_export__SLBB__Wza_C	Poly_export__SLBB__SLBB__Wza_C
HAT2279237.1	Raoultella_ornithinolytica	378	Class-1	Class-1 (Classic wza; hmmscan_based)	Poly_export__SLBB__Wza_C	Poly_export__SLBB__SLBB__Wza_C
HAT2491743.1	Aeromonas_hydrophila	373	Class-1	Class-1 (Classic wza; hmmscan_based)	Poly_export__SLBB__Wza_C	Poly_export__SLBB__SLBB__Wza_C
HAT2537461.1	Citrobacter_freundii	379	Class-1	Class-1 (Classic wza; hmmscan_based)	Poly_export__SLBB__Wza_C	Poly_export__SLBB__SLBB__Wza_C
HAT3680124.1	Serratia_marcescens	377	Class-1	Class-1 (Classic wza; hmmscan_based)	Poly_export__SLBB__Wza_C	Poly_export__SLBB__SLBB__Wza_C
HAT3728857.1	Serratia_marcescens	377	Class-1	Class-1 (Classic wza; hmmscan_based)	Poly_export__SLBB__Wza_C	Poly_export__SLBB__SLBB__Wza_C
HAT4378233.1	Citrobacter_freundii	379	Class-1	Class-1 (Classic wza; hmmscan_based)	Poly_export__SLBB__Wza_C	Poly_export__SLBB__SLBB__Wza_C
HAT4913163.1	Serratia_marcescens	377	Class-1	Class-1 (Classic wza; hmmscan_based)	Poly_export__SLBB__Wza_C	Poly_export__SLBB__SLBB__Wza_C
HAT4917678.1	Serratia_marcescens	378	Class-1	Class-1 (Classic wza; hmmscan_based)	Poly_export__SLBB__Wza_C	Poly_export__SLBB__SLBB__Wza_C
HAT4986153.1	Serratia_marcescens	377	Class-1	Class-1 (Classic wza; hmmscan_based)	Poly_export__SLBB__Wza_C	Poly_export__SLBB__SLBB__Wza_C
HAT4999879.1	Serratia_marcescens	378	Class-1	Class-1 (Classic wza; hmmscan_based)	Poly_export__SLBB__Wza_C	Poly_export__SLBB__SLBB__Wza_C
HAT7492384.1	Raoultella_ornithinolytica	379	Class-1	Class-1 (Classic wza; hmmscan_based)	Poly_export__SLBB__Wza_C	Poly_export__SLBB__SLBB__Wza_C
HAT7663361.1	Enterobacter_hormaechei_subsp._steigerwaltii	364	Class-1	Class-1 (Classic wza; hmmscan_based)	Poly_export__SLBB__Wza_C	Poly_export__SLBB__SLBB__Wza_C
HAT7677524.1	Enterobacter_hormaechei_subsp._oharae	365	Class-1	Class-1 (Classic wza; hmmscan_based)	Poly_export__SLBB__Wza_C	Poly_export__SLBB__SLBB__Wza_C
HAT7698351.1	Enterobacter_hormaechei_subsp._steigerwaltii	357	Class-1	Class-1 (Classic wza; hmmscan_based)	Poly_export__SLBB__Wza_C	Poly_export__SLBB__SLBB__Wza_C
HAT7705931.1	Enterobacter_roggenkampii	378	Class-1	Class-1 (Classic wza; hmmscan_based)	Poly_export__SLBB__Wza_C	Poly_export__SLBB__SLBB__Wza_C
HAT8022229.1	Citrobacter_freundii	379	Class-1	Class-1 (Classic wza; hmmscan_based)	Poly_export__SLBB__Wza_C	Poly_export__SLBB__SLBB__Wza_C
HAT8521791.1	Vibrio_vulnificus	378	Class-1	Class-1 (Classic wza; hmmscan_based)	Poly_export__SLBB__Wza_C	Poly_export__SLBB__SLBB__Wza_C
HAT8544563.1	Vibrio_vulnificus	378	Class-1	Class-1 (Classic wza; hmmscan_based)	Poly_export__SLBB__Wza_C	Poly_export__SLBB__SLBB__Wza_C
HAT8546882.1	Vibrio_vulnificus	378	Class-1	Class-1 (Classic wza; hmmscan_based)	Poly_export__SLBB__Wza_C	Poly_export__SLBB__SLBB__Wza_C
HAT8557786.1	Vibrio_vulnificus	378	Class-1	Class-1 (Classic wza; hmmscan_based)	Poly_export__SLBB__Wza_C	Poly_export__SLBB__SLBB__Wza_C
HAU2969153.1	Salmonella_enterica_subsp._diarizonae	379	Class-1	Class-1 (Classic wza; hmmscan_based)	Poly_export__SLBB__Wza_C	Poly_export__SLBB__SLBB__Wza_C
HAU3141810.1	Salmonella_enterica	379	Class-1	Class-1 (Classic wza; hmmscan_based)	Poly_export__SLBB__Wza_C	Poly_export__SLBB__SLBB__Wza_C
HAU3159952.1	Salmonella_enterica_subsp._houtenae	379	Class-1	Class-1 (Classic wza; hmmscan_based)	Poly_export__SLBB__Wza_C	Poly_export__SLBB__Wza_C
HAU5429432.1	Cronobacter_malonaticus	379	Class-1	Class-1 (Classic wza; hmmscan_based)	Poly_export__SLBB__Wza_C	Poly_export__SLBB__SLBB__Wza_C
HAU5562582.1	Serratia_fonticola	376	Class-1	Class-1 (Classic wza; hmmscan_based)	Poly_export__SLBB__Wza_C	Poly_export__SLBB__SLBB__Wza_C
HAU5612938.1	Citrobacter_freundii	379	Class-1	Class-1 (Classic wza; hmmscan_based)	Poly_export__SLBB__Wza_C	Poly_export__SLBB__SLBB__Wza_C
HAU5782421.1	Raoultella_ornithinolytica	377	Class-1	Class-1 (Classic wza; hmmscan_based)	Poly_export__SLBB__Wza_C	Poly_export__SLBB__SLBB__Wza_C
HAU5812106.1	Citrobacter_freundii	379	Class-1	Class-1 (Classic wza; hmmscan_based)	Poly_export__SLBB__Wza_C	Poly_export__SLBB__SLBB__Wza_C
HAU6024412.1	Cronobacter_sakazakii	376	Class-1	Class-1 (Classic wza; hmmscan_based)	Poly_export__SLBB__Wza_C	Poly_export__SLBB__SLBB__Wza_C
HAU6072029.1	Raoultella_ornithinolytica	378	Class-1	Class-1 (Classic wza; hmmscan_based)	Poly_export__SLBB__Wza_C	Poly_export__SLBB__SLBB__Wza_C
HAU9490685.1	Escherichia_coli	379	Class-1	Class-1 (Classic wza; hmmscan_based)	Poly_export__SLBB__Wza_C	Poly_export__SLBB__SLBB__Wza_C
HAV1004581.1	Enterobacter_hormaechei_subsp._steigerwaltii	362	Class-1	Class-1 (Classic wza; hmmscan_based)	Poly_export__SLBB__Wza_C	Poly_export__SLBB__SLBB__Wza_C
HAV1446563.1	Enterobacter_hormaechei_subsp._steigerwaltii	377	Class-1	Class-1 (Classic wza; hmmscan_based)	Poly_export__SLBB__Wza_C	Poly_export__SLBB__SLBB__Wza_C
HAV1616953.1	Enterobacter_hormaechei_subsp._xiangfangensis	378	Class-1	Class-1 (Classic wza; hmmscan_based)	Poly_export__SLBB__Wza_C	Poly_export__SLBB__SLBB__Wza_C
HAV1628172.1	Enterobacter_hormaechei_subsp._steigerwaltii	377	Class-1	Class-1 (Classic wza; hmmscan_based)	Poly_export__SLBB__Wza_C	Poly_export__SLBB__SLBB__Wza_C
HAV1667550.1	Enterobacter_hormaechei_subsp._xiangfangensis	378	Class-1	Class-1 (Classic wza; hmmscan_based)	Poly_export__SLBB__Wza_C	Poly_export__SLBB__SLBB__Wza_C
HAV1671378.1	Enterobacter_hormaechei_subsp._xiangfangensis	377	Class-1	Class-1 (Classic wza; hmmscan_based)	Poly_export__SLBB__Wza_C	Poly_export__SLBB__SLBB__Wza_C
HAV1676063.1	Enterobacter_hormaechei_subsp._xiangfangensis	378	Class-1	Class-1 (Classic wza; hmmscan_based)	Poly_export__SLBB__Wza_C	Poly_export__SLBB__Wza_C
HAV1693254.1	Enterobacter_hormaechei_subsp._steigerwaltii	377	Class-1	Class-1 (Classic wza; hmmscan_based)	Poly_export__SLBB__Wza_C	Poly_export__SLBB__SLBB__Wza_C
HAV1754739.1	Enterobacter_hormaechei_subsp._xiangfangensis	378	Class-1	Class-1 (Classic wza; hmmscan_based)	Poly_export__SLBB__Wza_C	Poly_export__SLBB__SLBB__Wza_C
HAV1765979.1	Enterobacter_hormaechei_subsp._steigerwaltii	379	Class-1	Class-1 (Classic wza; hmmscan_based)	Poly_export__SLBB__Wza_C	Poly_export__SLBB__SLBB__Wza_C
HAV1783139.1	Enterobacter_hormaechei_subsp._steigerwaltii	379	Class-1	Class-1 (Classic wza; hmmscan_based)	Poly_export__SLBB__Wza_C	Poly_export__SLBB__SLBB__Wza_C
HAV1794370.1	Enterobacter_hormaechei_subsp._steigerwaltii	378	Class-1	Class-1 (Classic wza; hmmscan_based)	Poly_export__SLBB__Wza_C	Poly_export__SLBB__SLBB__Wza_C
HAV1815432.1	Enterobacter_hormaechei_subsp._steigerwaltii	379	Class-1	Class-1 (Classic wza; hmmscan_based)	Poly_export__SLBB__Wza_C	Poly_export__SLBB__SLBB__Wza_C
HAV1873242.1	Enterobacter_hormaechei_subsp._steigerwaltii	371	Class-1	Class-1 (Classic wza; hmmscan_based)	Poly_export__SLBB__Wza_C	Poly_export__SLBB__SLBB__Wza_C
HAV1904281.1	Enterobacter_hormaechei_subsp._steigerwaltii	379	Class-1	Class-1 (Classic wza; hmmscan_based)	Poly_export__SLBB__Wza_C	Poly_export__SLBB__SLBB__Wza_C
HAV1912730.1	Enterobacter_hormaechei_subsp._steigerwaltii	379	Class-1	Class-1 (Classic wza; hmmscan_based)	Poly_export__SLBB__Wza_C	Poly_export__SLBB__SLBB__Wza_C
HAV1918460.1	Enterobacter_hormaechei_subsp._steigerwaltii	371	Class-1	Class-1 (Classic wza; hmmscan_based)	Poly_export__SLBB__Wza_C	Poly_export__SLBB__SLBB__Wza_C
HAV1924542.1	Enterobacter_hormaechei_subsp._steigerwaltii	379	Class-1	Class-1 (Classic wza; hmmscan_based)	Poly_export__SLBB__Wza_C	Poly_export__SLBB__SLBB__Wza_C
HAV1926276.1	Enterobacter_hormaechei_subsp._steigerwaltii	377	Class-1	Class-1 (Classic wza; hmmscan_based)	Poly_export__SLBB__Wza_C	Poly_export__SLBB__SLBB__Wza_C
HAV1931453.1	Enterobacter_hormaechei_subsp._steigerwaltii	364	Class-1	Class-1 (Classic wza; hmmscan_based)	Poly_export__SLBB__Wza_C	Poly_export__SLBB__SLBB__Wza_C
HAV1934037.1	Enterobacter_hormaechei_subsp._steigerwaltii	377	Class-1	Class-1 (Classic wza; hmmscan_based)	Poly_export__SLBB__Wza_C	Poly_export__SLBB__SLBB__Wza_C
HAV1954937.1	Enterobacter_hormaechei_subsp._xiangfangensis	378	Class-1	Class-1 (Classic wza; hmmscan_based)	Poly_export__SLBB__Wza_C	Poly_export__SLBB__SLBB__Wza_C
HAV1972534.1	Enterobacter_hormaechei_subsp._steigerwaltii	377	Class-1	Class-1 (Classic wza; hmmscan_based)	Poly_export__SLBB__Wza_C	Poly_export__SLBB__SLBB__Wza_C
HAV2049018.1	Raoultella_ornithinolytica	381	Class-1	Class-1 (Classic wza; hmmscan_based)	Poly_export__SLBB__Wza_C	Poly_export__SLBB__SLBB__Wza_C
HAV2143131.1	Escherichia_coli	379	Class-1	Class-1 (Classic wza; hmmscan_based)	Poly_export__SLBB__Wza_C	Poly_export__SLBB__SLBB__Wza_C
HAV2273976.1	Enterobacter_cloacae	365	Class-1	Class-1 (Classic wza; hmmscan_based)	Poly_export__SLBB__Wza_C	Poly_export__SLBB__SLBB__Wza_C
HAV2274634.1	Serratia_marcescens	377	Class-1	Class-1 (Classic wza; hmmscan_based)	Poly_export__SLBB__Wza_C	Poly_export__SLBB__SLBB__Wza_C
HAV2413035.1	Escherichia_coli	379	Class-1	Class-1 (Classic wza; hmmscan_based)	Poly_export__SLBB__Wza_C	Poly_export__SLBB__SLBB__Wza_C
HAV2934859.1	Acinetobacter_baumannii	378	Class-1	Class-1 (Classic wza; hmmscan_based)	Poly_export__SLBB__Wza_C	Poly_export__SLBB__Wza_C
HAV4684388.1	Acinetobacter_baumannii	363	Class-1	Class-1 (Classic wza; hmmscan_based)	Poly_export__SLBB__Wza_C	Poly_export__Wza_C
HAV47106.1	Psychrobacter_sp.	368	Class-1	Class-1 (Classic wza; hmmscan_based)	Poly_export__SLBB__Wza_C	Poly_export__SLBB__Wza_C
HAV5308868.1	Acinetobacter_baumannii	366	Class-1	Class-1 (Classic wza; hmmscan_based)	Poly_export__SLBB__Wza_C	Poly_export__SLBB__Wza_C
HAV6033973.1	Acinetobacter_baumannii	366	Class-1	Class-1 (Classic wza; hmmscan_based)	Poly_export__SLBB__Wza_C	Poly_export__SLBB__Wza_C
HAV6410958.1	Acinetobacter_baumannii	366	Class-1	Class-1 (Classic wza; hmmscan_based)	Poly_export__SLBB__Wza_C	Poly_export__SLBB__Wza_C
HAV6470728.1	Acinetobacter_baumannii	366	Class-1	Class-1 (Classic wza; hmmscan_based)	Poly_export__SLBB__Wza_C	Poly_export__SLBB__Wza_C
HAV6474935.1	Acinetobacter_baumannii	366	Class-1	Class-1 (Classic wza; hmmscan_based)	Poly_export__SLBB__Wza_C	Poly_export__SLBB__Wza_C
HAV7425166.1	Escherichia_coli	379	Class-1	Class-1 (Classic wza; hmmscan_based)	Poly_export__SLBB__Wza_C	Poly_export__SLBB__SLBB__Wza_C
HAV7493737.1	Escherichia_coli	377	Class-1	Class-1 (Classic wza; hmmscan_based)	Poly_export__SLBB__Wza_C	Poly_export__SLBB__SLBB__Wza_C
HAV7974194.1	Escherichia_coli	377	Class-1	Class-1 (Classic wza; hmmscan_based)	Poly_export__SLBB__Wza_C	Poly_export__SLBB__SLBB__Wza_C
HAV8073905.1	Escherichia_coli	379	Class-1	Class-1 (Classic wza; hmmscan_based)	Poly_export__SLBB__Wza_C	Poly_export__SLBB__SLBB__Wza_C
HAV8560543.1	Escherichia_coli	379	Class-1	Class-1 (Classic wza; hmmscan_based)	Poly_export__SLBB__Wza_C	Poly_export__SLBB__SLBB__Wza_C
HAV8573135.1	Escherichia_coli	378	Class-1	Class-1 (Classic wza; hmmscan_based)	Poly_export__SLBB__Wza_C	Poly_export__SLBB__SLBB__Wza_C
HAV8583446.1	Escherichia_coli	299	Class-1	Class-1 (Classic wza; hmmscan_based)	Poly_export__SLBB__Wza_C	Poly_export__SLBB__SLBB__Wza_C
HAV8659106.1	Escherichia_coli	379	Class-1	Class-1 (Classic wza; hmmscan_based)	Poly_export__SLBB__Wza_C	Poly_export__SLBB__SLBB__Wza_C
HAV8969227.1	Escherichia_coli	379	Class-1	Class-1 (Classic wza; hmmscan_based)	Poly_export__SLBB__Wza_C	Poly_export__SLBB__SLBB__Wza_C
HAV9016165.1	Escherichia_coli	379	Class-1	Class-1 (Classic wza; hmmscan_based)	Poly_export__SLBB__Wza_C	Poly_export__SLBB__SLBB__Wza_C
HAV9206083.1	Escherichia_coli	379	Class-1	Class-1 (Classic wza; hmmscan_based)	Poly_export__SLBB__Wza_C	Poly_export__SLBB__SLBB__Wza_C
HAV9358060.1	Escherichia_coli	379	Class-1	Class-1 (Classic wza; hmmscan_based)	Poly_export__SLBB__Wza_C	Poly_export__SLBB__SLBB__Wza_C
HAV9397679.1	Escherichia_coli	379	Class-1	Class-1 (Classic wza; hmmscan_based)	Poly_export__SLBB__Wza_C	Poly_export__SLBB__SLBB__Wza_C
HAV9527013.1	Escherichia_coli	379	Class-1	Class-1 (Classic wza; hmmscan_based)	Poly_export__SLBB__Wza_C	Poly_export__SLBB__SLBB__Wza_C
HAV9629476.1	Escherichia_coli	379	Class-1	Class-1 (Classic wza; hmmscan_based)	Poly_export__SLBB__Wza_C	Poly_export__SLBB__SLBB__Wza_C
HAV9711599.1	Escherichia_coli	379	Class-1	Class-1 (Classic wza; hmmscan_based)	Poly_export__SLBB__Wza_C	Poly_export__SLBB__SLBB__Wza_C
HAV9739038.1	Escherichia_coli	379	Class-1	Class-1 (Classic wza; hmmscan_based)	Poly_export__SLBB__Wza_C	Poly_export__SLBB__SLBB__Wza_C
HAV9983456.1	Escherichia_coli	379	Class-1	Class-1 (Classic wza; hmmscan_based)	Poly_export__SLBB__Wza_C	Poly_export__SLBB__SLBB__Wza_C
HAW0034424.1	Escherichia_coli	379	Class-1	Class-1 (Classic wza; hmmscan_based)	Poly_export__SLBB__Wza_C	Poly_export__SLBB__SLBB__Wza_C
HAW0142341.1	Escherichia_coli	379	Class-1	Class-1 (Classic wza; hmmscan_based)	Poly_export__SLBB__Wza_C	Poly_export__SLBB__SLBB__Wza_C
HAW0350718.1	Escherichia_coli	379	Class-1	Class-1 (Classic wza; hmmscan_based)	Poly_export__SLBB__Wza_C	Poly_export__SLBB__SLBB__Wza_C
HAW0667543.1	Escherichia_coli	379	Class-1	Class-1 (Classic wza; hmmscan_based)	Poly_export__SLBB__Wza_C	Poly_export__SLBB__SLBB__Wza_C
HAW0909687.1	Escherichia_coli	379	Class-1	Class-1 (Classic wza; hmmscan_based)	Poly_export__SLBB__Wza_C	Poly_export__SLBB__SLBB__Wza_C
HAW0911549.1	Escherichia_coli	379	Class-1	Class-1 (Classic wza; hmmscan_based)	Poly_export__SLBB__Wza_C	Poly_export__SLBB__SLBB__Wza_C
HAW1352005.1	Escherichia_coli	379	Class-1	Class-1 (Classic wza; hmmscan_based)	Poly_export__SLBB__Wza_C	Poly_export__SLBB__SLBB__Wza_C
HAW1626928.1	Escherichia_coli	379	Class-1	Class-1 (Classic wza; hmmscan_based)	Poly_export__SLBB__Wza_C	Poly_export__SLBB__SLBB__Wza_C
HAW1669550.1	Escherichia_coli	379	Class-1	Class-1 (Classic wza; hmmscan_based)	Poly_export__SLBB__Wza_C	Poly_export__SLBB__SLBB__Wza_C
HAW1952517.1	Escherichia_coli	379	Class-1	Class-1 (Classic wza; hmmscan_based)	Poly_export__SLBB__Wza_C	Poly_export__SLBB__SLBB__Wza_C
HAW2693110.1	Escherichia_coli	379	Class-1	Class-1 (Classic wza; hmmscan_based)	Poly_export__SLBB__Wza_C	Poly_export__SLBB__SLBB__Wza_C
HAW3056201.1	Escherichia_coli	379	Class-1	Class-1 (Classic wza; hmmscan_based)	Poly_export__SLBB__Wza_C	Poly_export__SLBB__SLBB__Wza_C
HAW3236617.1	Escherichia_coli	379	Class-1	Class-1 (Classic wza; hmmscan_based)	Poly_export__SLBB__Wza_C	Poly_export__SLBB__SLBB__Wza_C
HAW3487874.1	Escherichia_coli	379	Class-1	Class-1 (Classic wza; hmmscan_based)	Poly_export__SLBB__Wza_C	Poly_export__SLBB__SLBB__Wza_C
HAW3698900.1	Escherichia_coli	377	Class-1	Class-1 (Classic wza; hmmscan_based)	Poly_export__SLBB__Wza_C	Poly_export__SLBB__SLBB__Wza_C
HAW3705966.1	Escherichia_coli	379	Class-1	Class-1 (Classic wza; hmmscan_based)	Poly_export__SLBB__Wza_C	Poly_export__SLBB__SLBB__Wza_C
HAW3786873.1	Escherichia_coli	379	Class-1	Class-1 (Classic wza; hmmscan_based)	Poly_export__SLBB__Wza_C	Poly_export__SLBB__SLBB__Wza_C
HAW3824743.1	Escherichia_coli	379	Class-1	Class-1 (Classic wza; hmmscan_based)	Poly_export__SLBB__Wza_C	Poly_export__SLBB__SLBB__Wza_C
HAW4010661.1	Escherichia_coli	379	Class-1	Class-1 (Classic wza; hmmscan_based)	Poly_export__SLBB__Wza_C	Poly_export__SLBB__SLBB__Wza_C
HAW40894.1	Pseudomonas_sp.	357	Class-1	Class-1 (Classic wza; hmmscan_based)	Poly_export__SLBB__Wza_C	Poly_export__SLBB__SLBB__Wza_C
HAW4230001.1	Escherichia_coli	379	Class-1	Class-1 (Classic wza; hmmscan_based)	Poly_export__SLBB__Wza_C	Poly_export__SLBB__SLBB__Wza_C
HAW45850.1	Roseovarius_sp.	414	Class-1	Class-1 (Classic wza; hmmscan_based)	Poly_export__SLBB__Wza_C	Poly_export__SLBB__Wza_C
HAW4900905.1	Shigella_sonnei	379	Class-1	Class-1 (Classic wza; hmmscan_based)	Poly_export__SLBB__Wza_C	Poly_export__SLBB__SLBB__Wza_C
HAW6311035.1	Escherichia_coli	379	Class-1	Class-1 (Classic wza; hmmscan_based)	Poly_export__SLBB__Wza_C	Poly_export__SLBB__SLBB__Wza_C
HAW7385912.1	Escherichia_coli	379	Class-1	Class-1 (Classic wza; hmmscan_based)	Poly_export__SLBB__Wza_C	Poly_export__SLBB__SLBB__Wza_C
HAW8081379.1	Escherichia_coli	379	Class-1	Class-1 (Classic wza; hmmscan_based)	Poly_export__SLBB__Wza_C	Poly_export__SLBB__SLBB__Wza_C
HAW8178227.1	Escherichia_coli	379	Class-1	Class-1 (Classic wza; hmmscan_based)	Poly_export__SLBB__Wza_C	Poly_export__SLBB__SLBB__Wza_C
HAW8455846.1	Escherichia_coli	379	Class-1	Class-1 (Classic wza; hmmscan_based)	Poly_export__SLBB__Wza_C	Poly_export__SLBB__SLBB__Wza_C
HAW8462691.1	Escherichia_coli	379	Class-1	Class-1 (Classic wza; hmmscan_based)	Poly_export__SLBB__Wza_C	Poly_export__SLBB__SLBB__Wza_C
HAW9691835.1	Escherichia_coli	379	Class-1	Class-1 (Classic wza; hmmscan_based)	Poly_export__SLBB__Wza_C	Poly_export__SLBB__SLBB__Wza_C
HAW9718890.1	Escherichia_coli	379	Class-1	Class-1 (Classic wza; hmmscan_based)	Poly_export__SLBB__Wza_C	Poly_export__SLBB__SLBB__Wza_C
HAW9979493.1	Escherichia_coli	379	Class-1	Class-1 (Classic wza; hmmscan_based)	Poly_export__SLBB__Wza_C	Poly_export__SLBB__SLBB__Wza_C
HAX0238119.1	Escherichia_coli_MVAST0036	273	Class-1	Class-1 (Classic wza; hmmscan_based)	Poly_export__SLBB__Wza_C	Poly_export__SLBB__SLBB__Wza_C
HAX0433153.1	Escherichia_coli	379	Class-1	Class-1 (Classic wza; hmmscan_based)	Poly_export__SLBB__Wza_C	Poly_export__SLBB__SLBB__Wza_C
HAX2111886.1	Escherichia_coli	379	Class-1	Class-1 (Classic wza; hmmscan_based)	Poly_export__SLBB__Wza_C	Poly_export__SLBB__SLBB__Wza_C
HAX2899945.1	Escherichia_coli	379	Class-1	Class-1 (Classic wza; hmmscan_based)	Poly_export__SLBB__Wza_C	Poly_export__SLBB__SLBB__Wza_C
HAX3371420.1	Escherichia_coli	379	Class-1	Class-1 (Classic wza; hmmscan_based)	Poly_export__SLBB__Wza_C	Poly_export__SLBB__SLBB__Wza_C
HAX4296252.1	Escherichia_coli	379	Class-1	Class-1 (Classic wza; hmmscan_based)	Poly_export__SLBB__Wza_C	Poly_export__SLBB__SLBB__Wza_C
HAX4431017.1	Escherichia_coli	379	Class-1	Class-1 (Classic wza; hmmscan_based)	Poly_export__SLBB__Wza_C	Poly_export__SLBB__SLBB__Wza_C
HAX5622024.1	Escherichia_coli_O157	379	Class-1	Class-1 (Classic wza; hmmscan_based)	Poly_export__SLBB__Wza_C	Poly_export__SLBB__SLBB__Wza_C
HAX5630846.1	Escherichia_coli_O157	379	Class-1	Class-1 (Classic wza; hmmscan_based)	Poly_export__SLBB__Wza_C	Poly_export__SLBB__SLBB__Wza_C
HAX6621972.1	Escherichia_coli	379	Class-1	Class-1 (Classic wza; hmmscan_based)	Poly_export__SLBB__Wza_C	Poly_export__SLBB__SLBB__Wza_C
HAX6957458.1	Escherichia_coli	379	Class-1	Class-1 (Classic wza; hmmscan_based)	Poly_export__SLBB__Wza_C	Poly_export__SLBB__SLBB__Wza_C
HAX7277311.1	Escherichia_coli	379	Class-1	Class-1 (Classic wza; hmmscan_based)	Poly_export__SLBB__Wza_C	Poly_export__SLBB__SLBB__Wza_C
HAX7429409.1	Escherichia_coli	379	Class-1	Class-1 (Classic wza; hmmscan_based)	Poly_export__SLBB__Wza_C	Poly_export__SLBB__SLBB__Wza_C
HAX7525935.1	Escherichia_coli	254	Class-1	Class-1 (Classic wza; hmmscan_based)	Poly_export__SLBB__Wza_C	Poly_export__SLBB__SLBB__Wza_C
HAX7981686.1	Escherichia_coli	379	Class-1	Class-1 (Classic wza; hmmscan_based)	Poly_export__SLBB__Wza_C	Poly_export__SLBB__SLBB__Wza_C
HAX8367301.1	Escherichia_coli	379	Class-1	Class-1 (Classic wza; hmmscan_based)	Poly_export__SLBB__Wza_C	Poly_export__SLBB__SLBB__Wza_C
HAX8429547.1	Escherichia_coli	363	Class-1	Class-1 (Classic wza; hmmscan_based)	Poly_export__SLBB__Wza_C	Poly_export__SLBB__SLBB__Wza_C
HAX9228384.1	Escherichia_coli	379	Class-1	Class-1 (Classic wza; hmmscan_based)	Poly_export__SLBB__Wza_C	Poly_export__SLBB__SLBB__Wza_C
HAX9681226.1	Serratia_marcescens	377	Class-1	Class-1 (Classic wza; hmmscan_based)	Poly_export__SLBB__Wza_C	Poly_export__SLBB__SLBB__Wza_C
HAY0154121.1	Escherichia_coli	379	Class-1	Class-1 (Classic wza; hmmscan_based)	Poly_export__SLBB__Wza_C	Poly_export__SLBB__SLBB__Wza_C
HAY0229033.1	Escherichia_coli	379	Class-1	Class-1 (Classic wza; hmmscan_based)	Poly_export__SLBB__Wza_C	Poly_export__SLBB__SLBB__Wza_C
HAY0312963.1	Escherichia_coli	379	Class-1	Class-1 (Classic wza; hmmscan_based)	Poly_export__SLBB__Wza_C	Poly_export__SLBB__SLBB__Wza_C
HAY0585945.1	Escherichia_coli	379	Class-1	Class-1 (Classic wza; hmmscan_based)	Poly_export__SLBB__Wza_C	Poly_export__SLBB__SLBB__Wza_C
HAY4553897.1	Escherichia_coli	379	Class-1	Class-1 (Classic wza; hmmscan_based)	Poly_export__SLBB__Wza_C	Poly_export__SLBB__SLBB__Wza_C
HAY4568753.1	Escherichia_coli	379	Class-1	Class-1 (Classic wza; hmmscan_based)	Poly_export__SLBB__Wza_C	Poly_export__SLBB__SLBB__Wza_C
HAY5308461.1	Shigella_flexneri	379	Class-1	Class-1 (Classic wza; hmmscan_based)	Poly_export__SLBB__Wza_C	Poly_export__SLBB__SLBB__Wza_C
HAY6138348.1	Shigella_boydii	379	Class-1	Class-1 (Classic wza; hmmscan_based)	Poly_export__SLBB__Wza_C	Poly_export__SLBB__SLBB__Wza_C
HAY8874209.1	Shigella_boydii	391	Class-1	Class-1 (Classic wza; hmmscan_based)	Poly_export__SLBB__Wza_C	Poly_export__SLBB__SLBB__Wza_C
HAZ0552829.1	Enterobacter_hormaechei	377	Class-1	Class-1 (Classic wza; hmmscan_based)	Poly_export__SLBB__Wza_C	Poly_export__SLBB__SLBB__Wza_C
HAZ3265784.1	Escherichia_coli	379	Class-1	Class-1 (Classic wza; hmmscan_based)	Poly_export__SLBB__Wza_C	Poly_export__SLBB__SLBB__Wza_C
HAZ3487037.1	Escherichia_coli	379	Class-1	Class-1 (Classic wza; hmmscan_based)	Poly_export__SLBB__Wza_C	Poly_export__SLBB__SLBB__Wza_C
HAZ4812214.1	Enterobacter_cloacae	379	Class-1	Class-1 (Classic wza; hmmscan_based)	Poly_export__SLBB__Wza_C	Poly_export__SLBB__SLBB__Wza_C
HAZ7475951.1	Escherichia_coli	379	Class-1	Class-1 (Classic wza; hmmscan_based)	Poly_export__SLBB__Wza_C	Poly_export__SLBB__SLBB__Wza_C
HAZ76614.1	Enterobacteriaceae_bacterium	379	Class-1	Class-1 (Classic wza; hmmscan_based)	Poly_export__SLBB__Wza_C	Poly_export__SLBB__SLBB__Wza_C
HAZ8016587.1	Escherichia_coli	379	Class-1	Class-1 (Classic wza; hmmscan_based)	Poly_export__SLBB__Wza_C	Poly_export__SLBB__SLBB__Wza_C
HAZ80333.1	Porticoccaceae_bacterium	387	Class-1	Class-1 (Classic wza; hmmscan_based)	Poly_export__SLBB__Wza_C	Poly_export__SLBB__SLBB__Wza_C
HAZ8603626.1	Escherichia_coli	379	Class-1	Class-1 (Classic wza; hmmscan_based)	Poly_export__SLBB__Wza_C	Poly_export__SLBB__SLBB__Wza_C
HBA3719046.1	Escherichia_coli	379	Class-1	Class-1 (Classic wza; hmmscan_based)	Poly_export__SLBB__Wza_C	Poly_export__SLBB__SLBB__Wza_C
HBA3996375.1	Escherichia_coli	379	Class-1	Class-1 (Classic wza; hmmscan_based)	Poly_export__SLBB__Wza_C	Poly_export__SLBB__SLBB__Wza_C
HBA4041891.1	Escherichia_coli	379	Class-1	Class-1 (Classic wza; hmmscan_based)	Poly_export__SLBB__Wza_C	Poly_export__SLBB__SLBB__Wza_C
HBA4089194.1	Escherichia_coli	379	Class-1	Class-1 (Classic wza; hmmscan_based)	Poly_export__SLBB__Wza_C	Poly_export__SLBB__SLBB__Wza_C
HBA4324546.1	Escherichia_coli	379	Class-1	Class-1 (Classic wza; hmmscan_based)	Poly_export__SLBB__Wza_C	Poly_export__SLBB__SLBB__Wza_C
HBA4345682.1	Escherichia_coli	379	Class-1	Class-1 (Classic wza; hmmscan_based)	Poly_export__SLBB__Wza_C	Poly_export__SLBB__SLBB__Wza_C
HBA4448248.1	Escherichia_coli	276	Class-1	Class-1 (Classic wza; hmmscan_based)	Poly_export__SLBB__Wza_C	Poly_export__SLBB__SLBB__Wza_C
HBA4947390.1	Escherichia_coli	379	Class-1	Class-1 (Classic wza; hmmscan_based)	Poly_export__SLBB__Wza_C	Poly_export__SLBB__SLBB__Wza_C
HBA5469788.1	Escherichia_coli	379	Class-1	Class-1 (Classic wza; hmmscan_based)	Poly_export__SLBB__Wza_C	Poly_export__SLBB__SLBB__Wza_C
HBA5731007.1	Escherichia_coli	379	Class-1	Class-1 (Classic wza; hmmscan_based)	Poly_export__SLBB__Wza_C	Poly_export__SLBB__SLBB__Wza_C
HBA5874874.1	Escherichia_coli	379	Class-1	Class-1 (Classic wza; hmmscan_based)	Poly_export__SLBB__Wza_C	Poly_export__SLBB__SLBB__Wza_C
HBA6355393.1	Escherichia_coli	379	Class-1	Class-1 (Classic wza; hmmscan_based)	Poly_export__SLBB__Wza_C	Poly_export__SLBB__SLBB__Wza_C
HBA6803116.1	Escherichia_coli	379	Class-1	Class-1 (Classic wza; hmmscan_based)	Poly_export__SLBB__Wza_C	Poly_export__SLBB__SLBB__Wza_C
HBA7490937.1	Escherichia_coli	379	Class-1	Class-1 (Classic wza; hmmscan_based)	Poly_export__SLBB__Wza_C	Poly_export__SLBB__SLBB__Wza_C
HBA7511437.1	Escherichia_coli	379	Class-1	Class-1 (Classic wza; hmmscan_based)	Poly_export__SLBB__Wza_C	Poly_export__SLBB__SLBB__Wza_C
HBA7630981.1	Escherichia_coli	379	Class-1	Class-1 (Classic wza; hmmscan_based)	Poly_export__SLBB__Wza_C	Poly_export__SLBB__SLBB__Wza_C
HBA8744054.1	Escherichia_coli	379	Class-1	Class-1 (Classic wza; hmmscan_based)	Poly_export__SLBB__Wza_C	Poly_export__SLBB__SLBB__Wza_C
HBA8827531.1	Escherichia_coli	379	Class-1	Class-1 (Classic wza; hmmscan_based)	Poly_export__SLBB__Wza_C	Poly_export__SLBB__SLBB__Wza_C
HBA8918476.1	Escherichia_coli	379	Class-1	Class-1 (Classic wza; hmmscan_based)	Poly_export__SLBB__Wza_C	Poly_export__SLBB__SLBB__Wza_C
[truncated: 89,754 more rows]
