# Supplementary material for: Bacterial Outer Membrane Polysaccharide Export (OPX) Proteins Occupy Three Structural Classes with Selective β-Barrel Porin Requirements for Polymer Secretion
Source: Microbiol Spectr. 2022 Oct 6;10(5):e01290-22. doi: 10.1128/spectrum.01290-22 (PMC9603273; doi:10.1128/spectrum.01290-22)
Supplement: Supplemental file 5 — Table S4. Download spectrum.01290-22-s0005.xlsx, XLSX file, 0.4 MB [file spectrum.01290-22-s0005.xlsx]

## Sheet: SummaryNotes
CLASS 1 OPX PROTEINS:
These proteins were largely confined to the phylum Proteobacteria (837/1632 genomes; ~51%) with a predominance in classes Gammaproteobacteria (430/760 genomes; ~56%), Alphaproteobacteria (232/410 genomes; ~57%), and Betaproteobacteria (133/274 genomes; ~49%), and representation also in phyla Bacteroidetes (67/283 genomes; ~24%), Planctomycetes (56/62 genomes; ~90%), and Cyanobacteria (46/55 genom…
CLASS 2A OPX PROTEINS:
These proteins were found to be encoded mainly in Proteobacteria (77/1632 genomes, ~5%), Bacteroidetes (9/283 genomes, ~3%), and Acidobacteria (3/14 genomes, ~21%). Taxonomy orders Alteromonadales (14/83 genomes, ~17%), Campylobacterales (10/88 genomes, ~11%), Burkholderiales (9/175 genomes, ~5%), and Oceanospirillales (9/43 genomes, ~21%) display the maximum representation for Class 2A
CLASS 2B OPX PROTEINS:
These proteins were largely encoded by Proteobacteria (226/1632 genomes, ~14%), Bacteroidetes (107/283 genomes, ~38%) and Cyanobacteria (14/55 genomes, ~25%). At the level of Order, Alteromonadales (66/83 genomes, ~80%), Bacteroidales (38/52 genomes, ~73%), Cytophagales (23/50 genomes, 46%), and Vibrionales (20/46 genomes, ~43%) were found to contain the most organisms encoding Class 2B OPX archi…
CLASS 3 OPX PROTEINS:
These OPX proteins (i.e. those lacking a Wza_C or GfcC) domain were found across multiple bacterial classes such as Alphaproteobacteria (274/410 genomes, ~67%), Gammaproteobacteria (247/760 genomes, ~33%), Betaproteobacteria (100/274 genomes, ~37%), Flavobacteria (116/133 genomes, ~87%), and Deltaproteobacteria (66/82 genomes, ~80%).

## Sheet: Phylum
PHYLUM	Total organisms	Class-1	Class-2A	Class-2B	Class-3		Class-1	Class-2A	Class-2B	Class-3
Proteobacteria	1632	837	77	226	694		51.2868	4.71814	13.848	42.5245
Actinobacteria	663	0	0	0	35		0	0	0	5.27903
Firmicutes	609	12	0	0	55		1.97044	0	0	9.0312
Bacteroidetes	283	67	9	107	241		23.6749	3.18021	37.8092	85.159
Tenericutes	109	0	0	0	2		0	0	0	1.83486
Planctomycetes	62	56	1	0	50		90.3226	1.6129	0	80.6452
Cyanobacteria	55	46	2	14	6		83.6364	3.63636	25.4545	10.9091
Spirochaetes	49	0	2	2	7		0	4.08163	4.08163	14.2857
Deinococcus-Thermus	26	0	0	0	0		0	0	0	0
Thermotogae	25	10	1	9	6		40	4	36	24
Chlamydiae	19	5	0	0	0		26.3158	0	0	0
Fusobacteria	18	0	0	0	0		0	0	0	0
Chloroflexi	16	0	0	0	1		0	0	0	6.25
Acidobacteria	14	8	3	8	13		57.1429	21.4286	57.1429	92.8571
Verrucomicrobia	11	2	0	0	10		18.1818	0	0	90.9091
Aquificae	10	0	1	1	0		0	10	10	0
Chlorobi	9	5	1	1	0		55.5556	11.1111	11.1111	0
Synergistetes	9	0	0	3	2		0	0	33.3333	22.2222
Nitrospirae	6	1	0	0	4		16.6667	0	0	66.6667
Thermodesulfobacteria	6	0	0	1	2		0	0	16.6667	33.3333
Deferribacteres	5	0	0	2	2		0	0	40	40
Gemmatimonadetes	3	0	0	2	1		0	0	66.6667	33.3333
Elusimicrobia	3	0	0	0	0		0	0	0	0
Dictyoglomi	2	2	2	0	0		100	100	0	0
Ignavibacteriae	2	1	0	1	1		50	0	50	50
Armatimonadetes	2	1	1	1	0		50	50	50	0
Candidatus Saccharibacteria	2	0	0	0	0		0	0	0	0
Calditrichaeota	1	1	0	1	1		100	0	100	100
Kiritimatiellaeota	1	1	0	0	1		100	0	0	100
Fibrobacteres	1	1	0	0	0		100	0	0	0
Balneolaeota	1	0	0	0	1		0	0	0	100
Atribacterota	1	0	0	0	0		0	0	0	0
Caldiserica	1	0	0	0	0		0	0	0	0
Candidatus Bipolaricaulota	1	0	0	0	0		0	0	0	0
Candidatus Cloacimonetes	1	0	0	0	0		0	0	0	0
Candidatus Omnitrophica	1	0	0	0	0		0	0	0	0
Chrysiogenetes	1	0	0	0	0		0	0	0	0
Coprothermobacterota	1	0	0	0	0		0	0	0	0

## Sheet: Class
PHYLUM	CLASS	Total organisms	Class-1	Class-2A	Class-2B	Class-3		Class-1	Class-2A	Class-2B	Class-3
Proteobacteria	Gammaproteobacteria	760	430	43	142	247		56.5789	5.65789	18.6842	32.5
Actinobacteria	Actinomycetia	633	0	0	0	34		0	0	0	5.37125
Proteobacteria	Alphaproteobacteria	410	232	9	20	274		56.5854	2.19512	4.87805	66.8293
Firmicutes	Bacilli	397	0	0	0	25		0	0	0	6.29723
Proteobacteria	Betaproteobacteria	274	133	9	30	100		48.5401	3.28467	10.9489	36.4964
Firmicutes	Clostridia	172	3	0	0	25		1.74419	0	0	14.5349
Bacteroidetes	Flavobacteriia	133	23	7	12	116		17.2932	5.26316	9.02256	87.218
Tenericutes	Mollicutes	107	0	0	0	2		0	0	0	1.86916
Proteobacteria	Epsilonproteobacteria	93	8	10	15	5		8.60215	10.7527	16.129	5.37634
Proteobacteria	Deltaproteobacteria	82	29	6	16	66		35.3659	7.31707	19.5122	80.4878
Bacteroidetes	Bacteroidia	56	10	0	42	45		17.8571	0	75	80.3571
Planctomycetes	Planctomycetia	54	50	1	0	45		92.5926	1.85185	0	83.3333
Bacteroidetes	Cytophagia	50	20	2	23	43		40	4	46	86
Spirochaetes	Spirochaetia	49	0	2	2	7		0	4.08163	4.08163	14.2857
Deinococcus-Thermus	Deinococci	26	0	0	0	0		0	0	0	0
Thermotogae	Thermotogae	25	10	1	9	6		40	4	36	24
Bacteroidetes	Sphingobacteriia	24	8	0	16	22		33.3333	0	66.6667	91.6667
Chlamydiae	Chlamydiia	19	5	0	0	0		26.3158	0	0	0
Fusobacteria	Fusobacteriia	18	0	0	0	0		0	0	0	0
Actinobacteria	Coriobacteriia	17	0	0	0	1		0	0	0	5.88235
Bacteroidetes	Chitinophagia	16	6	0	11	13		37.5	0	68.75	81.25
Firmicutes	Negativicutes	15	9	0	0	4		60	0	0	26.6667
Firmicutes	Erysipelotrichia	12	0	0	0	1		0	0	0	8.33333
Firmicutes	Tissierellia	11	0	0	0	0		0	0	0	0
Aquificae	Aquificae	10	0	1	1	0		0	10	10	0
Acidobacteria	Acidobacteriia	9	8	3	8	9		88.8889	33.3333	88.8889	100
Synergistetes	Synergistia	9	0	0	3	2		0	0	33.3333	22.2222
Chlorobi	Chlorobia	9	5	1	1	0		55.5556	11.1111	11.1111	0
Planctomycetes	Phycisphaerae	7	5	0	0	4		71.4286	0	0	57.1429
Thermodesulfobacteria	Thermodesulfobacteria	6	0	0	1	2		0	0	16.6667	33.3333
Verrucomicrobia	Opitutae	5	1	0	0	5		20	0	0	100
Deferribacteres	Deferribacteres	5	0	0	2	2		0	0	40	40
Proteobacteria	Acidithiobacillia	5	4	0	0	1		80	0	0	20
Proteobacteria	Oligoflexia	5	1	0	0	0		20	0	0	0
Nitrospirae	Nitrospira	4	1	0	0	4		25	0	0	100
Verrucomicrobia	Verrucomicrobiae	4	1	0	0	4		25	0	0	100
Actinobacteria	Rubrobacteria	4	0	0	0	0		0	0	0	0
Acidobacteria	Blastocatellia	3	0	0	0	3		0	0	0	100
Gemmatimonadetes	Gemmatimonadetes	3	0	0	2	1		0	0	66.6667	33.3333
Cyanobacteria	Gloeobacteria	3	3	1	0	1		100	33.3333	0	33.3333
Actinobacteria	Acidimicrobiia	3	0	0	0	0		0	0	0	0
Actinobacteria	Nitriliruptoria	3	0	0	0	0		0	0	0	0
Actinobacteria	Thermoleophilia	3	0	0	0	0		0	0	0	0
Chloroflexi	Anaerolineae	3	0	0	0	0		0	0	0	0
Chloroflexi	Chloroflexia	3	0	0	0	0		0	0	0	0
Chloroflexi	Dehalococcoidia	3	0	0	0	0		0	0	0	0
Ignavibacteriae	Ignavibacteria	2	1	0	1	1		50	0	50	50
Bacteroidetes	Saprospiria	2	0	0	1	1		0	0	50	50
Verrucomicrobia	Methylacidiphilae	2	0	0	0	1		0	0	0	50
Proteobacteria	Zetaproteobacteria	2	0	0	2	0		0	0	100	0
Dictyoglomi	Dictyoglomia	2	2	2	0	0		100	100	0	0
Chloroflexi	Thermomicrobia	2	0	0	0	0		0	0	0	0
Elusimicrobia	Endomicrobia	2	0	0	0	0		0	0	0	0
Nitrospirae	Thermodesulfovibrionia	2	0	0	0	0		0	0	0	0
Calditrichaeota	Calditrichia	1	1	0	1	1		100	0	100	100
Proteobacteria	Hydrogenophilalia	1	0	0	1	1		0	0	100	100
Kiritimatiellaeota	Kiritimatiellae	1	1	0	0	1		100	0	0	100
Planctomycetes	Candidatus Brocadiia	1	1	0	0	1		100	0	0	100
Acidobacteria	Vicinamibacteria	1	0	0	0	1		0	0	0	100
Armatimonadetes	Fimbriimonadia	1	1	0	1	0		100	0	100	0
Armatimonadetes	Chthonomonadetes	1	0	1	0	0		0	100	0	0
Fibrobacteres	Fibrobacteria	1	1	0	0	0		100	0	0	0
Acidobacteria	Holophagae	1	0	0	0	0		0	0	0	0
Atribacterota	Atribacteria	1	0	0	0	0		0	0	0	0
Caldiserica	Caldisericia	1	0	0	0	0		0	0	0	0
Candidatus Saccharibacteria	Candidatus Saccharimonia	1	0	0	0	0		0	0	0	0
Chloroflexi	Ardenticatenia	1	0	0	0	0		0	0	0	0
Chloroflexi	Caldilineae	1	0	0	0	0		0	0	0	0
Chloroflexi	Ktedonobacteria	1	0	0	0	0		0	0	0	0
Chloroflexi	Tepidiformia	1	0	0	0	0		0	0	0	0
Chrysiogenetes	Chrysiogenetes	1	0	0	0	0		0	0	0	0
Coprothermobacterota	Coprothermobacteria	1	0	0	0	0		0	0	0	0
Elusimicrobia	Elusimicrobia	1	0	0	0	0		0	0	0	0
Firmicutes	Limnochordia	1	0	0	0	0		0	0	0	0
	Candidatus Babeliae	1	0	0	0	0		0	0	0	0

## Sheet: Order
PHYLUM	CLASS	ORDER	Total organisms	Class-1	Class-2A	Class-2B	Class-3		Class-1	Class-2A	Class-2B	Class-3
Firmicutes	Bacilli	Bacillales	222	0	0	0	10		0	0	0	4.5045
Actinobacteria	Actinomycetia	Corynebacteriales	211	0	0	0	7		0	0	0	3.31754
Proteobacteria	Gammaproteobacteria	Enterobacterales	201	145	3	13	35		72.1393	1.49254	6.46766	17.4129
Proteobacteria	Betaproteobacteria	Burkholderiales	175	101	9	19	59		57.7143	5.14286	10.8571	33.7143
Firmicutes	Bacilli	Lactobacillales	175	0	0	0	15		0	0	0	8.57143
Proteobacteria	Alphaproteobacteria	Hyphomicrobiales	152	82	3	0	130		53.9474	1.97368	0	85.5263
Bacteroidetes	Flavobacteriia	Flavobacteriales	133	23	7	12	116		17.2932	5.26316	9.02256	87.218
Firmicutes	Clostridia	Eubacteriales	132	0	0	0	18		0	0	0	13.6364
Actinobacteria	Actinomycetia	Micrococcales	129	0	0	0	7		0	0	0	5.42636
Proteobacteria	Gammaproteobacteria	Pseudomonadales	117	86	2	3	39		73.5043	1.7094	2.5641	33.3333
Actinobacteria	Actinomycetia	Streptomycetales	99	0	0	0	11		0	0	0	11.1111
Proteobacteria	Epsilonproteobacteria	Campylobacterales	88	6	10	14	4		6.81818	11.3636	15.9091	4.54545
Proteobacteria	Gammaproteobacteria	Alteromonadales	83	38	14	66	45		45.7831	16.8675	79.5181	54.2169
Proteobacteria	Alphaproteobacteria	Sphingomonadales	65	51	1	3	61		78.4615	1.53846	4.61538	93.8462
Proteobacteria	Alphaproteobacteria	Rhodobacterales	65	63	0	0	21		96.9231	0	0	32.3077
Tenericutes	Mollicutes	Mycoplasmatales	62	0	0	0	1		0	0	0	1.6129
Proteobacteria	Alphaproteobacteria	Rhodospirillales	55	21	3	15	38		38.1818	5.45455	27.2727	69.0909
Bacteroidetes	Bacteroidia	Bacteroidales	52	9	0	38	42		17.3077	0	73.0769	80.7692
Proteobacteria	Gammaproteobacteria	Xanthomonadales	52	33	0	0	13		63.4615	0	0	25
Bacteroidetes	Cytophagia	Cytophagales	50	20	2	23	43		40	4	46	86
Actinobacteria	Actinomycetia	Propionibacteriales	48	0	0	0	2		0	0	0	4.16667
Proteobacteria	Gammaproteobacteria	Vibrionales	46	29	7	20	38		63.0435	15.2174	43.4783	82.6087
Proteobacteria	Betaproteobacteria	Neisseriales	46	25	0	9	10		54.3478	0	19.5652	21.7391
Proteobacteria	Gammaproteobacteria	Oceanospirillales	43	18	9	7	13		41.8605	20.9302	16.2791	30.2326
Proteobacteria	Alphaproteobacteria	Rickettsiales	40	0	0	0	2		0	0	0	5
Spirochaetes	Spirochaetia	Spirochaetales	38	0	2	2	4		0	5.26316	5.26316	10.5263
Proteobacteria	Gammaproteobacteria	Moraxellales	37	32	0	8	1		86.4865	0	21.6216	2.7027
Tenericutes	Mollicutes	Entomoplasmatales	37	0	0	0	1		0	0	0	2.7027
Proteobacteria	Gammaproteobacteria	Pasteurellales	34	14	0	0	3		41.1765	0	0	8.82353
Proteobacteria	Gammaproteobacteria	Chromatiales	33	9	3	2	21		27.2727	9.09091	6.06061	63.6364
Actinobacteria	Actinomycetia	Micromonosporales	33	0	0	0	1		0	0	0	3.0303
Proteobacteria	Betaproteobacteria	Nitrosomonadales	31	5	0	2	22		16.129	0	6.45161	70.9677
Proteobacteria	Gammaproteobacteria	Thiotrichales	30	2	1	5	4		6.66667	3.33333	16.6667	13.3333
Actinobacteria	Actinomycetia	Actinomycetales	29	0	0	0	0		0	0	0	0
Actinobacteria	Actinomycetia	Pseudonocardiales	29	0	0	0	4		0	0	0	13.7931
Firmicutes	Clostridia	Thermoanaerobacterales	29	0	0	0	6		0	0	0	20.6897
Bacteroidetes	Sphingobacteriia	Sphingobacteriales	24	8	0	16	22		33.3333	0	66.6667	91.6667
Proteobacteria	Deltaproteobacteria	Desulfovibrionales	24	9	2	3	12		37.5	8.33333	12.5	50
Cyanobacteria		Nostocales	24	23	0	1	3		95.8333	0	4.16667	12.5
Planctomycetes	Planctomycetia	Pirellulales	23	23	0	0	20		100	0	0	86.9565
Actinobacteria	Actinomycetia	Bifidobacteriales	22	0	0	0	0		0	0	0	0
Proteobacteria	Gammaproteobacteria	Legionellales	20	1	0	0	1		5	0	0	5
Planctomycetes	Planctomycetia	Planctomycetales	19	15	1	0	13		78.9474	5.26316	0	68.4211
Proteobacteria	Deltaproteobacteria	Desulfobacterales	18	6	2	0	17		33.3333	11.1111	0	94.4444
Fusobacteria	Fusobacteriia	Fusobacteriales	18	0	0	0	0		0	0	0	0
Bacteroidetes	Chitinophagia	Chitinophagales	16	6	0	11	13		37.5	0	68.75	81.25
Thermotogae	Thermotogae	Thermotogales	16	8	0	4	6		50	0	25	37.5
Proteobacteria	Deltaproteobacteria	Myxococcales	16	3	1	1	16		18.75	6.25	6.25	100
Deinococcus-Thermus	Deinococci	Deinococcales	16	0	0	0	0		0	0	0	0
Proteobacteria	Gammaproteobacteria	Cellvibrionales	15	5	2	7	12		33.3333	13.3333	46.6667	80
Proteobacteria	Deltaproteobacteria	Desulfuromonadales	14	8	1	9	13		57.1429	7.14286	64.2857	92.8571
Proteobacteria	Alphaproteobacteria	Caulobacterales	14	13	0	0	13		92.8571	0	0	92.8571
Proteobacteria	Gammaproteobacteria	Methylococcales	14	7	0	0	13		50	0	0	92.8571
Proteobacteria	Betaproteobacteria	Rhodocyclales	14	1	0	0	9		7.14286	0	0	64.2857
Proteobacteria	Gammaproteobacteria	Aeromonadales	13	6	0	5	3		46.1538	0	38.4615	23.0769
Chlamydiae	Chlamydiia	Chlamydiales	13	0	0	0	0		0	0	0	0
Firmicutes	Erysipelotrichia	Erysipelotrichales	12	0	0	0	1		0	0	0	8.33333
Actinobacteria	Actinomycetia	Streptosporangiales	10	0	0	0	1		0	0	0	10
Firmicutes	Tissierellia	Tissierellales	10	0	0	0	0		0	0	0	0
Synergistetes	Synergistia	Synergistales	9	0	0	3	2		0	0	33.3333	22.2222
Chlorobi	Chlorobia	Chlorobiales	9	5	1	1	0		55.5556	11.1111	11.1111	0
Actinobacteria	Actinomycetia	Candidatus Nanopelagicales	9	0	0	0	0		0	0	0	0
Actinobacteria	Coriobacteriia	Eggerthellales	9	0	0	0	1		0	0	0	11.1111
Deinococcus-Thermus	Deinococci	Thermales	9	0	0	0	0		0	0	0	0
Acidobacteria	Acidobacteriia	Acidobacteriales	8	7	3	7	8		87.5	37.5	87.5	100
Cyanobacteria		Chroococcales	8	6	0	5	1		75	0	62.5	12.5
Aquificae	Aquificae	Aquificales	8	0	1	0	0		0	12.5	0	0
Firmicutes	Negativicutes	Veillonellales	8	5	0	0	1		62.5	0	0	12.5
Tenericutes	Mollicutes	Acholeplasmatales	8	0	0	0	0		0	0	0	0
Actinobacteria	Coriobacteriia	Coriobacteriales	8	0	0	0	0		0	0	0	0
Planctomycetes	Planctomycetia	Gemmatales	7	7	0	0	7		100	0	0	100
Spirochaetes	Spirochaetia	Leptospirales	7	0	0	0	0		0	0	0	0
Cyanobacteria		Oscillatoriales	6	4	1	6	0		66.6667	16.6667	100	0
Cyanobacteria		Synechococcales	6	3	0	2	0		50	0	33.3333	0
Thermodesulfobacteria	Thermodesulfobacteria	Thermodesulfobacteriales	6	0	0	1	2		0	0	16.6667	33.3333
Chlamydiae	Chlamydiia	Parachlamydiales	6	5	0	0	0		83.3333	0	0	0
Firmicutes	Clostridia	Halanaerobiales	6	3	0	0	1		50	0	0	16.6667
Proteobacteria	Deltaproteobacteria	Syntrophobacterales	5	3	0	3	4		60	0	60	80
Deferribacteres	Deferribacteres	Deferribacterales	5	0	0	2	2		0	0	40	40
Proteobacteria	Epsilonproteobacteria	Nautiliales	5	2	0	1	1		40	0	20	20
Planctomycetes	Planctomycetia	Isosphaerales	5	5	0	0	5		100	0	0	100
Proteobacteria	Acidithiobacillia	Acidithiobacillales	5	4	0	0	1		80	0	0	20
Proteobacteria	Alphaproteobacteria	Holosporales	5	0	0	0	0		0	0	0	0
Bacteroidetes	Bacteroidia	Marinilabiliales	4	1	0	4	3		25	0	100	75
Thermotogae	Thermotogae	Kosmotogales	4	0	0	4	0		0	0	100	0
Proteobacteria	Gammaproteobacteria	Kangiellales	4	1	2	2	0		25	50	50	0
Thermotogae	Thermotogae	Petrotogales	4	2	1	1	0		50	25	25	0
Planctomycetes	Phycisphaerae	Sedimentisphaerales	4	4	0	0	1		100	0	0	25
Firmicutes	Negativicutes	Selenomonadales	4	2	0	0	3		50	0	0	75
Nitrospirae	Nitrospira	Nitrospirales	4	1	0	0	4		25	0	0	100
Verrucomicrobia	Verrucomicrobiae	Verrucomicrobiales	4	1	0	0	4		25	0	0	100
Spirochaetes	Spirochaetia	Brachyspirales	4	0	0	0	3		0	0	0	75
Verrucomicrobia	Opitutae	Opitutales	4	0	0	0	4		0	0	0	100
Actinobacteria	Rubrobacteria	Rubrobacterales	4	0	0	0	0		0	0	0	0
Gemmatimonadetes	Gemmatimonadetes	Gemmatimonadales	3	0	0	2	1		0	0	66.6667	33.3333
Cyanobacteria	Gloeobacteria	Gloeobacterales	3	3	1	0	1		100	33.3333	0	33.3333
Cyanobacteria		Pseudanabaenales	3	3	0	0	1		100	0	0	33.3333
Firmicutes	Negativicutes	Acidaminococcales	3	2	0	0	0		66.6667	0	0	0
Actinobacteria	Acidimicrobiia	Acidimicrobiales	3	0	0	0	0		0	0	0	0
Chloroflexi	Anaerolineae	Anaerolineales	3	0	0	0	0		0	0	0	0
Chloroflexi	Chloroflexia	Chloroflexales	3	0	0	0	0		0	0	0	0
Actinobacteria	Actinomycetia	Frankiales	3	0	0	0	1		0	0	0	33.3333
Proteobacteria	Alphaproteobacteria	Pelagibacterales	3	0	0	0	0		0	0	0	0
Firmicutes	Clostridia	Thermosediminibacterales	3	0	0	0	0		0	0	0	0
Bacteroidetes		Bacteroidetes Order II. Incertae sedis	2	0	0	2	1		0	0	100	50
Proteobacteria	Zetaproteobacteria	Mariprofundales	2	0	0	2	0		0	0	100	0
Ignavibacteriae	Ignavibacteria	Ignavibacteriales	2	1	0	1	1		50	0	50	50
Proteobacteria	Gammaproteobacteria	Acidiferrobacterales	2	0	0	1	2		0	0	50	100
Aquificae	Aquificae	Desulfurobacteriales	2	0	0	1	0		0	0	50	0
Bacteroidetes	Saprospiria	Saprospirales	2	0	0	1	1		0	0	50	50
Dictyoglomi	Dictyoglomia	Dictyoglomales	2	2	2	0	0		100	100	0	0
Proteobacteria	Alphaproteobacteria	Emcibacterales	2	0	2	0	2		0	100	0	100
Proteobacteria	Gammaproteobacteria	Orbales	2	2	0	0	0		100	0	0	0
Cyanobacteria		Thermostichales	2	2	0	0	0		100	0	0	0
Proteobacteria	Alphaproteobacteria	Hyphomonadales	2	1	0	0	2		50	0	0	100
Proteobacteria	Alphaproteobacteria	Maricaulales	2	1	0	0	2		50	0	0	100
Planctomycetes	Phycisphaerae	Phycisphaerales	2	1	0	0	2		50	0	0	100
Proteobacteria	Oligoflexia	Bacteriovoracales	2	1	0	0	0		50	0	0	0
Proteobacteria	Oligoflexia	Bdellovibrionales	2	0	0	0	0		0	0	0	0
Proteobacteria	Deltaproteobacteria	Bradymonadales	2	0	0	0	2		0	0	0	100
Elusimicrobia	Endomicrobia	Endomicrobiales	2	0	0	0	0		0	0	0	0
Actinobacteria	Actinomycetia	Glycomycetales	2	0	0	0	0		0	0	0	0
Verrucomicrobia	Methylacidiphilae	Methylacidiphilales	2	0	0	0	1		0	0	0	50
Actinobacteria	Thermoleophilia	Miltoncostaeales	2	0	0	0	0		0	0	0	0
Tenericutes		Mycoplasmoidales	2	0	0	0	0		0	0	0	0
Actinobacteria	Actinomycetia	Nakamurellales	2	0	0	0	0		0	0	0	0
Nitrospirae	Thermodesulfovibrionia	Thermodesulfovibrionales	2	0	0	0	0		0	0	0	0
Acidobacteria	Acidobacteriia	Bryobacterales	1	1	0	1	1		100	0	100	100
Calditrichaeota	Calditrichia	Calditrichales	1	1	0	1	1		100	0	100	100
Proteobacteria	Gammaproteobacteria	Nevskiales	1	1	0	1	1		100	0	100	100
Armatimonadetes	Fimbriimonadia	Fimbriimonadales	1	1	0	1	0		100	0	100	0
Proteobacteria	Hydrogenophilalia	Hydrogenophilales	1	0	0	1	1		0	0	100	100
Proteobacteria	Alphaproteobacteria	Kordiimonadales	1	0	0	1	1		0	0	100	100
Armatimonadetes	Chthonomonadetes	Chthonomonadales	1	0	1	0	0		0	100	0	0
Planctomycetes	Candidatus Brocadiia	Candidatus Brocadiales	1	1	0	0	1		100	0	0	100
Kiritimatiellaeota	Kiritimatiellae	Kiritimatiellales	1	1	0	0	1		100	0	0	100
Verrucomicrobia	Opitutae	Puniceicoccales	1	1	0	0	1		100	0	0	100
Cyanobacteria		Chroococcidiopsidales	1	1	0	0	0		100	0	0	0
Fibrobacteres	Fibrobacteria	Fibrobacterales	1	1	0	0	0		100	0	0	0
Cyanobacteria		Pleurocapsales	1	1	0	0	0		100	0	0	0
Actinobacteria	Actinomycetia	Acidothermales	1	0	0	0	0		0	0	0	0
Actinobacteria	Actinomycetia	Actinopolysporales	1	0	0	0	0		0	0	0	0
Chloroflexi	Ardenticatenia	Ardenticatenales	1	0	0	0	0		0	0	0	0
Atribacterota	Atribacteria	Atribacterales	1	0	0	0	0		0	0	0	0
Chloroflexi	Caldilineae	Caldilineales	1	0	0	0	0		0	0	0	0
Caldiserica	Caldisericia	Caldisericales	1	0	0	0	0		0	0	0	0
	Candidatus Babeliae	Candidatus Babeliales	1	0	0	0	0		0	0	0	0
Candidatus Saccharibacteria	Candidatus Saccharimonia	Candidatus Nanosynbacterales	1	0	0	0	0		0	0	0	0
Proteobacteria	Gammaproteobacteria	Cardiobacteriales	1	0	0	0	0		0	0	0	0
Actinobacteria	Actinomycetia	Catenulisporales	1	0	0	0	0		0	0	0	0
Chrysiogenetes	Chrysiogenetes	Chrysiogenales	1	0	0	0	0		0	0	0	0
Coprothermobacterota	Coprothermobacteria	Coprothermobacterales	1	0	0	0	0		0	0	0	0
Chloroflexi	Dehalococcoidia	Dehalococcoidales	1	0	0	0	0		0	0	0	0
Proteobacteria	Deltaproteobacteria	Desulfarculales	1	0	0	0	1		0	0	0	100
Proteobacteria	Deltaproteobacteria	Desulfurellales	1	0	0	0	0		0	0	0	0
Actinobacteria	Nitriliruptoria	Egibacterales	1	0	0	0	0		0	0	0	0
Actinobacteria	Nitriliruptoria	Egicoccales	1	0	0	0	0		0	0	0	0
Elusimicrobia	Elusimicrobia	Elusimicrobiales	1	0	0	0	0		0	0	0	0
Actinobacteria	Nitriliruptoria	Euzebyales	1	0	0	0	0		0	0	0	0
Actinobacteria	Actinomycetia	Geodermatophilales	1	0	0	0	0		0	0	0	0
Cyanobacteria		Gloeomargaritales	1	0	0	0	0		0	0	0	0
Proteobacteria	Gammaproteobacteria	Immundisolibacterales	1	0	0	0	1		0	0	0	100
Actinobacteria	Actinomycetia	Jiangellales	1	0	0	0	0		0	0	0	0
Actinobacteria	Actinomycetia	Kineosporiales	1	0	0	0	0		0	0	0	0
Firmicutes	Clostridia	Koleobacterales	1	0	0	0	0		0	0	0	0
Chloroflexi	Ktedonobacteria	Ktedonobacterales	1	0	0	0	0		0	0	0	0
Firmicutes	Limnochordia	Limnochordales	1	0	0	0	0		0	0	0	0
Proteobacteria	Alphaproteobacteria	Magnetococcales	1	0	0	0	1		0	0	0	100
Thermotogae	Thermotogae	Mesoaciditogales	1	0	0	0	0		0	0	0	0
Firmicutes	Clostridia	Natranaerobiales	1	0	0	0	0		0	0	0	0
Proteobacteria	Alphaproteobacteria	Parvularculales	1	0	0	0	1		0	0	0	100
Proteobacteria	Oligoflexia	Silvanigrellales	1	0	0	0	0		0	0	0	0
Actinobacteria	Thermoleophilia	Solirubrobacterales	1	0	0	0	0		0	0	0	0
Chloroflexi	Thermomicrobia	Sphaerobacterales	1	0	0	0	0		0	0	0	0
Actinobacteria	Actinomycetia	Sporichthyales	1	0	0	0	0		0	0	0	0
Chloroflexi	Tepidiformia	Tepidiformales	1	0	0	0	0		0	0	0	0
Planctomycetes	Phycisphaerae	Tepidisphaerales	1	0	0	0	1		0	0	0	100
Chloroflexi	Thermomicrobia	Thermomicrobiales	1	0	0	0	0		0	0	0	0
Acidobacteria	Holophagae	Thermotomaculales	1	0	0	0	0		0	0	0	0
Deinococcus-Thermus	Deinococci	Trueperales	1	0	0	0	0		0	0	0	0

## Sheet: Family
PHYLUM	CLASS	ORDER	FAMILY	Total organisms	Class-1	Class-2A	Class-2B	Class-3		Class-1	Class-2A	Class-2B	Class-3
Proteobacteria	Gammaproteobacteria	Pseudomonadales	Pseudomonadaceae	112	86	0	1	34		76.7857	0	0.892857	30.3571
Actinobacteria	Actinomycetia	Corynebacteriales	Mycobacteriaceae	99	0	0	0	0		0	0	0	0
Actinobacteria	Actinomycetia	Streptomycetales	Streptomycetaceae	99	0	0	0	11		0	0	0	11.1111
Firmicutes	Bacilli	Lactobacillales	Lactobacillaceae	93	0	0	0	11		0	0	0	11.828
Bacteroidetes	Flavobacteriia	Flavobacteriales	Flavobacteriaceae	92	13	7	12	82		14.1304	7.6087	13.0435	89.1304
Firmicutes	Bacilli	Bacillales	Bacillaceae	92	0	0	0	5		0	0	0	5.43478
Proteobacteria	Gammaproteobacteria	Enterobacterales	Enterobacteriaceae	90	72	1	11	20		80	1.11111	12.2222	22.2222
Proteobacteria	Betaproteobacteria	Burkholderiales	Burkholderiaceae	79	66	4	6	5		83.5443	5.06329	7.59494	6.32911
Actinobacteria	Actinomycetia	Corynebacteriales	Corynebacteriaceae	68	0	0	0	3		0	0	0	4.41176
Tenericutes	Mollicutes	Mycoplasmatales	Mycoplasmataceae	62	0	0	0	1		0	0	0	1.6129
Actinobacteria	Actinomycetia	Micrococcales	Microbacteriaceae	58	0	0	0	2		0	0	0	3.44828
Firmicutes	Bacilli	Bacillales	Paenibacillaceae	51	0	0	0	2		0	0	0	3.92157
Firmicutes	Bacilli	Lactobacillales	Streptococcaceae	49	0	0	0	0		0	0	0	0
Proteobacteria	Gammaproteobacteria	Vibrionales	Vibrionaceae	46	29	7	20	38		63.0435	15.2174	43.4783	82.6087
Proteobacteria	Alphaproteobacteria	Sphingomonadales	Sphingomonadaceae	45	34	1	3	43		75.5556	2.22222	6.66667	95.5556
Proteobacteria	Gammaproteobacteria	Xanthomonadales	Xanthomonadaceae	43	29	0	0	7		67.4419	0	0	16.2791
Proteobacteria	Alphaproteobacteria	Hyphomicrobiales	Rhizobiaceae	40	30	2	0	35		75	5	0	87.5
Proteobacteria	Alphaproteobacteria	Rhodobacterales	Rhodobacteraceae	40	40	0	0	14		100	0	0	35
Firmicutes	Bacilli	Bacillales	Staphylococcaceae	39	0	0	0	2		0	0	0	5.12821
Firmicutes	Clostridia	Eubacteriales	Clostridiaceae	39	0	0	0	6		0	0	0	15.3846
Proteobacteria	Epsilonproteobacteria	Campylobacterales	Campylobacteraceae	37	0	7	11	1		0	18.9189	29.7297	2.7027
Proteobacteria	Gammaproteobacteria	Moraxellales	Moraxellaceae	37	32	0	8	1		86.4865	0	21.6216	2.7027
Proteobacteria	Betaproteobacteria	Burkholderiales	Comamonadaceae	35	5	1	3	14		14.2857	2.85714	8.57143	40
Proteobacteria	Gammaproteobacteria	Pasteurellales	Pasteurellaceae	34	14	0	0	3		41.1765	0	0	8.82353
Proteobacteria	Gammaproteobacteria	Enterobacterales	Yersiniaceae	33	19	2	2	1		57.5758	6.06061	6.06061	3.0303
Proteobacteria	Betaproteobacteria	Neisseriales	Neisseriaceae	33	21	0	2	5		63.6364	0	6.06061	15.1515
Actinobacteria	Actinomycetia	Micromonosporales	Micromonosporaceae	33	0	0	0	1		0	0	0	3.0303
Bacteroidetes	Flavobacteriia	Flavobacteriales	Weeksellaceae	32	9	0	0	32		28.125	0	0	100
Proteobacteria	Alphaproteobacteria	Rhodospirillales	Acetobacteraceae	29	18	2	2	16		62.069	6.89655	6.89655	55.1724
Proteobacteria	Gammaproteobacteria	Alteromonadales	Shewanellaceae	29	13	1	28	4		44.8276	3.44828	96.5517	13.7931
Actinobacteria	Actinomycetia	Actinomycetales	Actinomycetaceae	29	0	0	0	0		0	0	0	0
Actinobacteria	Actinomycetia	Pseudonocardiales	Pseudonocardiaceae	29	0	0	0	4		0	0	0	13.7931
Actinobacteria	Actinomycetia	Micrococcales	Micrococcaceae	27	0	0	0	3		0	0	0	11.1111
Proteobacteria	Gammaproteobacteria	Alteromonadales	Pseudoalteromonadaceae	26	15	3	22	17		57.6923	11.5385	84.6154	65.3846
Proteobacteria	Betaproteobacteria	Burkholderiales	Alcaligenaceae	26	22	0	1	10		84.6154	0	3.84615	38.4615
Proteobacteria	Gammaproteobacteria	Enterobacterales	Pectobacteriaceae	26	24	0	0	14		92.3077	0	0	53.8462
Tenericutes	Mollicutes	Entomoplasmatales	Spiroplasmataceae	26	0	0	0	1		0	0	0	3.84615
Proteobacteria	Epsilonproteobacteria	Campylobacterales	Arcobacteraceae	25	2	2	1	0		8	8	4	0
Proteobacteria	Alphaproteobacteria	Rhodobacterales	Roseobacteraceae	25	23	0	0	7		92	0	0	28
Actinobacteria	Actinomycetia	Corynebacteriales	Nocardiaceae	25	0	0	0	4		0	0	0	16
Firmicutes	Clostridia	Eubacteriales	Lachnospiraceae	25	0	0	0	3		0	0	0	12
Bacteroidetes	Sphingobacteriia	Sphingobacteriales	Sphingobacteriaceae	24	8	0	16	22		33.3333	0	66.6667	91.6667
Actinobacteria	Actinomycetia	Propionibacteriales	Nocardioidaceae	23	0	0	0	0		0	0	0	0
Proteobacteria	Alphaproteobacteria	Hyphomicrobiales	Bradyrhizobiaceae	22	18	1	0	22		81.8182	4.54545	0	100
Actinobacteria	Actinomycetia	Bifidobacteriales	Bifidobacteriaceae	22	0	0	0	0		0	0	0	0
Actinobacteria	Actinomycetia	Propionibacteriales	Propionibacteriaceae	22	0	0	0	2		0	0	0	9.09091
Proteobacteria	Deltaproteobacteria	Desulfovibrionales	Desulfovibrionaceae	21	9	2	2	10		42.8571	9.52381	9.52381	47.619
Proteobacteria	Betaproteobacteria	Burkholderiales	Oxalobacteraceae	21	5	1	3	20		23.8095	4.7619	14.2857	95.2381
Proteobacteria	Gammaproteobacteria	Enterobacterales	Morganellaceae	21	9	0	0	0		42.8571	0	0	0
Firmicutes	Clostridia	Eubacteriales	Oscillospiraceae	21	0	0	0	1		0	0	0	4.7619
Proteobacteria	Alphaproteobacteria	Rickettsiales	Rickettsiaceae	21	0	0	0	2		0	0	0	9.52381
Proteobacteria	Gammaproteobacteria	Oceanospirillales	Halomonadaceae	20	12	8	0	0		60	40	0	0
Proteobacteria	Gammaproteobacteria	Enterobacterales	Erwiniaceae	20	16	0	0	0		80	0	0	0
Firmicutes	Bacilli	Lactobacillales	Enterococcaceae	20	0	0	0	2		0	0	0	10
Planctomycetes	Planctomycetia	Planctomycetales	Planctomycetaceae	19	15	1	0	13		78.9474	5.26316	0	68.4211
Proteobacteria	Alphaproteobacteria	Sphingomonadales	Erythrobacteraceae	19	16	0	0	18		84.2105	0	0	94.7368
Firmicutes	Clostridia	Eubacteriales	Peptococcaceae	18	0	0	0	3		0	0	0	16.6667
Bacteroidetes	Cytophagia	Cytophagales	Hymenobacteraceae	17	7	0	0	15		41.1765	0	0	88.2353
Firmicutes	Bacilli	Bacillales	Planococcaceae	17	0	0	0	0		0	0	0	0
Proteobacteria	Gammaproteobacteria	Alteromonadales	Alteromonadaceae	16	3	8	7	15		18.75	50	43.75	93.75
Bacteroidetes	Chitinophagia	Chitinophagales	Chitinophagaceae	16	6	0	11	13		37.5	0	68.75	81.25
Proteobacteria	Alphaproteobacteria	Hyphomicrobiales	Phyllobacteriaceae	16	1	0	0	16		6.25	0	0	100
Deinococcus-Thermus	Deinococci	Deinococcales	Deinococcaceae	16	0	0	0	0		0	0	0	0
Proteobacteria	Alphaproteobacteria	Rickettsiales	Anaplasmataceae	16	0	0	0	0		0	0	0	0
Bacteroidetes	Bacteroidia	Bacteroidales	Bacteroidaceae	15	2	0	13	10		13.3333	0	86.6667	66.6667
Planctomycetes	Planctomycetia	Pirellulales	Pirellulaceae	15	15	0	0	12		100	0	0	80
Proteobacteria	Gammaproteobacteria	Legionellales	Legionellaceae	15	1	0	0	1		6.66667	0	0	6.66667
Spirochaetes	Spirochaetia	Spirochaetales	Borreliaceae	15	0	0	0	0		0	0	0	0
Proteobacteria	Gammaproteobacteria	Thiotrichales	Piscirickettsiaceae	14	2	1	2	3		14.2857	7.14286	14.2857	21.4286
Proteobacteria	Epsilonproteobacteria	Campylobacterales	Helicobacteraceae	14	0	1	2	0		0	7.14286	14.2857	0
Proteobacteria	Gammaproteobacteria	Chromatiales	Chromatiaceae	14	3	1	1	11		21.4286	7.14286	7.14286	78.5714
Bacteroidetes	Bacteroidia	Bacteroidales	Prevotellaceae	14	4	0	13	12		28.5714	0	92.8571	85.7143
Proteobacteria	Gammaproteobacteria	Thiotrichales	Francisellaceae	14	0	0	3	0		0	0	21.4286	0
Proteobacteria	Alphaproteobacteria	Caulobacterales	Caulobacteraceae	14	13	0	0	13		92.8571	0	0	92.8571
Proteobacteria	Alphaproteobacteria	Hyphomicrobiales	Methylobacteriaceae	14	12	0	0	14		85.7143	0	0	100
Proteobacteria	Gammaproteobacteria	Methylococcales	Methylococcaceae	14	7	0	0	13		50	0	0	92.8571
Firmicutes	Clostridia	Thermoanaerobacterales	Thermoanaerobacteraceae	14	0	0	0	1		0	0	0	7.14286
Spirochaetes	Spirochaetia	Spirochaetales	Treponemataceae	13	0	1	1	1		0	7.69231	7.69231	7.69231
Proteobacteria	Betaproteobacteria	Neisseriales	Chromobacteriaceae	13	4	0	7	5		30.7692	0	53.8462	38.4615
Chlamydiae	Chlamydiia	Chlamydiales	Chlamydiaceae	13	0	0	0	0		0	0	0	0
Proteobacteria	Alphaproteobacteria	Hyphomicrobiales	Bartonellaceae	13	0	0	0	0		0	0	0	0
Proteobacteria	Deltaproteobacteria	Desulfobacterales	Desulfobacteraceae	12	5	1	0	12		41.6667	8.33333	0	100
Proteobacteria	Gammaproteobacteria	Chromatiales	Ectothiorhodospiraceae	12	4	1	0	7		33.3333	8.33333	0	58.3333
Proteobacteria	Gammaproteobacteria	Aeromonadales	Aeromonadaceae	12	6	0	5	3		50	0	41.6667	25
Proteobacteria	Alphaproteobacteria	Rhodospirillales	Rhodospirillaceae	12	2	0	2	9		16.6667	0	16.6667	75
Actinobacteria	Actinomycetia	Corynebacteriales	Gordoniaceae	12	0	0	0	0		0	0	0	0
Firmicutes	Clostridia	Thermoanaerobacterales	Thermoanaerobacterales Family III. Incertae Sedis	12	0	0	0	5		0	0	0	41.6667
Proteobacteria	Alphaproteobacteria	Rhodospirillales	Azospirillaceae	11	1	1	11	10		9.09091	9.09091	100	90.9091
Proteobacteria	Gammaproteobacteria	Oceanospirillales	Oceanospirillaceae	11	2	1	2	5		18.1818	9.09091	18.1818	45.4545
Bacteroidetes	Cytophagia	Cytophagales	Cytophagaceae	11	7	0	9	10		63.6364	0	81.8182	90.9091
Cyanobacteria		Nostocales	Nostocaceae	11	11	0	0	2		100	0	0	18.1818
Tenericutes	Mollicutes	Entomoplasmatales	Entomoplasmataceae	11	0	0	0	0		0	0	0	0
Firmicutes	Erysipelotrichia	Erysipelotrichales	Erysipelotrichaceae	11	0	0	0	1		0	0	0	9.09091
Thermotogae	Thermotogae	Thermotogales	Thermotogaceae	10	4	0	4	4		40	0	40	40
Fusobacteria	Fusobacteriia	Fusobacteriales	Leptotrichiaceae	10	0	0	0	0		0	0	0	0
Proteobacteria	Alphaproteobacteria	Hyphomicrobiales	Brucellaceae	10	0	0	0	10		0	0	0	100
Proteobacteria	Betaproteobacteria	Nitrosomonadales	Methylophilaceae	10	0	0	0	7		0	0	0	70
Proteobacteria	Deltaproteobacteria	Desulfuromonadales	Geobacteraceae	9	4	1	8	8		44.4444	11.1111	88.8889	88.8889
Chlorobi	Chlorobia	Chlorobiales	Chlorobiaceae	9	5	1	1	0		55.5556	11.1111	11.1111	0
Bacteroidetes	Cytophagia	Cytophagales	Cyclobacteriaceae	9	2	0	9	9		22.2222	0	100	100
Synergistetes	Synergistia	Synergistales	Synergistaceae	9	0	0	3	2		0	0	33.3333	22.2222
Proteobacteria	Gammaproteobacteria	Xanthomonadales	Rhodanobacteraceae	9	4	0	0	6		44.4444	0	0	66.6667
Actinobacteria	Actinomycetia	Candidatus Nanopelagicales	Candidatus Nanopelagicaceae	9	0	0	0	0		0	0	0	0
Actinobacteria	Coriobacteriia	Eggerthellales	Eggerthellaceae	9	0	0	0	1		0	0	0	11.1111
Deinococcus-Thermus	Deinococci	Thermales	Thermaceae	9	0	0	0	0		0	0	0	0
Acidobacteria	Acidobacteriia	Acidobacteriales	Acidobacteriaceae	8	7	3	7	8		87.5	37.5	87.5	100
Cyanobacteria		Nostocales	Aphanizomenonaceae	8	7	0	1	0		87.5	0	12.5	0
Firmicutes	Negativicutes	Veillonellales	Veillonellaceae	8	5	0	0	1		62.5	0	0	12.5
Proteobacteria	Betaproteobacteria	Nitrosomonadales	Nitrosomonadaceae	8	3	0	0	7		37.5	0	0	87.5
Proteobacteria	Epsilonproteobacteria	Campylobacterales	Thiovulaceae	8	1	0	0	0		12.5	0	0	0
Tenericutes	Mollicutes	Acholeplasmatales	Acholeplasmataceae	8	0	0	0	0		0	0	0	0
Fusobacteria	Fusobacteriia	Fusobacteriales	Fusobacteriaceae	8	0	0	0	0		0	0	0	0
Actinobacteria	Actinomycetia	Micrococcales	Dermabacteraceae	8	0	0	0	0		0	0	0	0
Proteobacteria	Betaproteobacteria	Rhodocyclales	Rhodocyclaceae	8	0	0	0	6		0	0	0	75
Planctomycetes	Planctomycetia	Gemmatales	Gemmataceae	7	7	0	0	7		100	0	0	100
Planctomycetes	Planctomycetia	Pirellulales	Lacipirellulaceae	7	7	0	0	7		100	0	0	100
Firmicutes	Clostridia	Eubacteriales	Peptostreptococcaceae	7	0	0	0	0		0	0	0	0
Firmicutes	Bacilli	Lactobacillales	Aerococcaceae	7	0	0	0	1		0	0	0	14.2857
Spirochaetes	Spirochaetia	Leptospirales	Leptospiraceae	7	0	0	0	0		0	0	0	0
Actinobacteria	Actinomycetia	Micrococcales	Brevibacteriaceae	7	0	0	0	0		0	0	0	0
Firmicutes	Tissierellia	Tissierellales	Peptoniphilaceae	7	0	0	0	0		0	0	0	0
Spirochaetes	Spirochaetia	Spirochaetales	Spirochaetaceae	6	0	1	1	1		0	16.6667	16.6667	16.6667
Cyanobacteria		Chroococcales	Aphanothecaceae	6	4	0	5	1		66.6667	0	83.3333	16.6667
Thermodesulfobacteria	Thermodesulfobacteria	Thermodesulfobacteriales	Thermodesulfobacteriaceae	6	0	0	1	2		0	0	16.6667	33.3333
Thermotogae	Thermotogae	Thermotogales	Fervidobacteriaceae	6	4	0	0	2		66.6667	0	0	33.3333
Firmicutes	Bacilli	Bacillales	Thermoactinomycetaceae	6	0	0	0	1		0	0	0	16.6667
Firmicutes	Bacilli	Bacillales	Listeriaceae	6	0	0	0	0		0	0	0	0
Actinobacteria	Coriobacteriia	Coriobacteriales	Atopobiaceae	6	0	0	0	0		0	0	0	0
Firmicutes	Bacilli	Lactobacillales	Carnobacteriaceae	6	0	0	0	1		0	0	0	16.6667
Actinobacteria	Actinomycetia	Micrococcales	Cellulomonadaceae	6	0	0	0	0		0	0	0	0
Bacteroidetes	Cytophagia	Cytophagales	Spirosomaceae	5	2	2	5	4		40	40	100	80
Proteobacteria	Gammaproteobacteria	Pseudomonadales	Marinobacteraceae	5	0	2	2	5		0	40	40	100
Aquificae	Aquificae	Aquificales	Aquificaceae	5	0	1	0	0		0	20	0	0
Proteobacteria	Gammaproteobacteria	Cellvibrionales	Cellvibrionaceae	5	3	0	4	5		60	0	80	100
Deferribacteres	Deferribacteres	Deferribacterales	Deferribacteraceae	5	0	0	2	2		0	0	40	40
Planctomycetes	Planctomycetia	Isosphaerales	Isosphaeraceae	5	5	0	0	5		100	0	0	100
Proteobacteria	Acidithiobacillia	Acidithiobacillales	Acidithiobacillaceae	5	4	0	0	1		80	0	0	20
Proteobacteria	Deltaproteobacteria	Myxococcales	Myxococcaceae	5	1	0	0	5		20	0	0	100
Proteobacteria	Gammaproteobacteria	Enterobacterales	Hafniaceae	5	1	0	0	0		20	0	0	0
Firmicutes	Bacilli	Bacillales	Alicyclobacillaceae	5	0	0	0	0		0	0	0	0
Proteobacteria	Alphaproteobacteria	Hyphomicrobiales	Devosiaceae	5	0	0	0	5		0	0	0	100
Proteobacteria	Gammaproteobacteria	Legionellales	Coxiellaceae	5	0	0	0	0		0	0	0	0
Actinobacteria	Actinomycetia	Micrococcales	Promicromonosporaceae	5	0	0	0	0		0	0	0	0
Proteobacteria	Betaproteobacteria	Rhodocyclales	Zoogloeaceae	5	0	0	0	3		0	0	0	60
Proteobacteria	Gammaproteobacteria	Kangiellales	Kangiellaceae	4	1	2	2	0		25	50	50	0
Proteobacteria	Gammaproteobacteria	Cellvibrionales	Microbulbiferaceae	4	0	2	0	3		0	50	0	75
Thermotogae	Thermotogae	Petrotogales	Petrotogaceae	4	2	1	1	0		50	25	25	0
Proteobacteria	Betaproteobacteria	Burkholderiales	Sutterellaceae	4	0	1	0	0		0	25	0	0
Proteobacteria	Gammaproteobacteria	Alteromonadales	Colwelliaceae	4	2	0	4	4		50	0	100	100
Thermotogae	Thermotogae	Kosmotogales	Kosmotogaceae	4	0	0	4	0		0	0	100	0
Proteobacteria	Gammaproteobacteria	Cellvibrionales	Halieaceae	4	1	0	3	3		25	0	75	75
Bacteroidetes	Bacteroidia	Bacteroidales	Muribaculaceae	4	0	0	3	4		0	0	75	100
Bacteroidetes	Bacteroidia	Bacteroidales	Rikenellaceae	4	0	0	2	2		0	0	50	50
Proteobacteria	Betaproteobacteria	Nitrosomonadales	Gallionellaceae	4	0	0	2	1		0	0	50	25
Proteobacteria	Gammaproteobacteria	Oceanospirillales	Alcanivoracaceae	4	3	0	1	2		75	0	25	50
Proteobacteria	Alphaproteobacteria	Hyphomicrobiales	Aurantimonadaceae	4	3	0	0	3		75	0	0	75
Proteobacteria	Alphaproteobacteria	Hyphomicrobiales	Xanthobacteraceae	4	3	0	0	3		75	0	0	75
Proteobacteria	Gammaproteobacteria	Enterobacterales	Budviciaceae	4	3	0	0	0		75	0	0	0
Proteobacteria	Alphaproteobacteria	Hyphomicrobiales	Hyphomicrobiaceae	4	2	0	0	4		50	0	0	100
Proteobacteria	Betaproteobacteria	Nitrosomonadales	Sulfuricellaceae	4	2	0	0	4		50	0	0	100
Nitrospirae	Nitrospira	Nitrospirales	Nitrospiraceae	4	1	0	0	4		25	0	0	100
Proteobacteria	Deltaproteobacteria	Desulfobacterales	Desulfobulbaceae	4	1	0	0	3		25	0	0	75
Bacteroidetes	Bacteroidia	Bacteroidales	Porphyromonadaceae	4	0	0	0	3		0	0	0	75
Spirochaetes	Spirochaetia	Brachyspirales	Brachyspiraceae	4	0	0	0	3		0	0	0	75
Firmicutes	Clostridia	Eubacteriales	Eubacteriaceae	4	0	0	0	2		0	0	0	50
Firmicutes	Clostridia	Eubacteriales	Eubacteriales Family XIII. Incertae Sedis	4	0	0	0	0		0	0	0	0
Actinobacteria	Actinomycetia	Micrococcales	Intrasporangiaceae	4	0	0	0	1		0	0	0	25
Actinobacteria	Actinomycetia	Micrococcales	Ornithinimicrobiaceae	4	0	0	0	1		0	0	0	25
Verrucomicrobia	Opitutae	Opitutales	Opitutaceae	4	0	0	0	4		0	0	0	100
Actinobacteria	Actinomycetia	Streptosporangiales	Streptosporangiaceae	4	0	0	0	1		0	0	0	25
Proteobacteria	Gammaproteobacteria	Alteromonadales	Idiomarinaceae	3	1	1	2	0		33.3333	33.3333	66.6667	0
Cyanobacteria	Gloeobacteria	Gloeobacterales	Gloeobacteraceae	3	3	1	0	1		100	33.3333	0	33.3333
Cyanobacteria		Oscillatoriales	Microcoleaceae	3	3	0	3	0		100	0	100	0
Proteobacteria	Deltaproteobacteria	Syntrophobacterales	Syntrophaceae	3	2	0	2	2		66.6667	0	66.6667	66.6667
Gemmatimonadetes	Gemmatimonadetes	Gemmatimonadales	Gemmatimonadaceae	3	0	0	2	1		0	0	66.6667	33.3333
Proteobacteria	Gammaproteobacteria	Oceanospirillales	Saccharospirillaceae	3	1	0	1	2		33.3333	0	33.3333	66.6667
Proteobacteria	Alphaproteobacteria	Hyphomicrobiales	Methylocystaceae	3	3	0	0	3		100	0	0	100
Proteobacteria	Alphaproteobacteria	Hyphomicrobiales	Beijerinckiaceae	3	3	0	0	2		100	0	0	66.6667
Chlamydiae	Chlamydiia	Parachlamydiales	Parachlamydiaceae	3	3	0	0	0		100	0	0	0
Planctomycetes	Phycisphaerae	Sedimentisphaerales	Sedimentisphaeraceae	3	3	0	0	0		100	0	0	0
Proteobacteria	Deltaproteobacteria	Desulfuromonadales	Syntrophotaleaceae	3	2	0	0	3		66.6667	0	0	100
Proteobacteria	Epsilonproteobacteria	Campylobacterales	Sulfurovaceae	3	2	0	0	2		66.6667	0	0	66.6667
Proteobacteria	Epsilonproteobacteria	Nautiliales	Nautiliaceae	3	2	0	0	1		66.6667	0	0	33.3333
Firmicutes	Negativicutes	Acidaminococcales	Acidaminococcaceae	3	2	0	0	0		66.6667	0	0	0
Firmicutes	Clostridia	Halanaerobiales	Halanaerobiaceae	3	2	0	0	0		66.6667	0	0	0
Proteobacteria	Alphaproteobacteria	Hyphomicrobiales	Parvibaculaceae	3	1	0	0	3		33.3333	0	0	100
Chloroflexi	Anaerolineae	Anaerolineales	Anaerolineaceae	3	0	0	0	0		0	0	0	0
Actinobacteria	Actinomycetia	Corynebacteriales	Dietziaceae	3	0	0	0	0		0	0	0	0
Bacteroidetes	Cytophagia	Cytophagales	Flammeovirgaceae	3	0	0	0	3		0	0	0	100
Firmicutes	Clostridia	Eubacteriales	Syntrophomonadaceae	3	0	0	0	0		0	0	0	0
Firmicutes	Clostridia	Eubacteriales	Vallitaleaceae	3	0	0	0	0		0	0	0	0
Bacteroidetes	Flavobacteriia	Flavobacteriales	Blattabacteriaceae	3	0	0	0	0		0	0	0	0
Actinobacteria	Actinomycetia	Frankiales	Frankiaceae	3	0	0	0	1		0	0	0	33.3333
Proteobacteria	Alphaproteobacteria	Holosporales	Holosporaceae	3	0	0	0	0		0	0	0	0
Proteobacteria	Deltaproteobacteria	Myxococcales	Polyangiaceae	3	0	0	0	3		0	0	0	100
Proteobacteria	Alphaproteobacteria	Rhodospirillales	Thalassospiraceae	3	0	0	0	3		0	0	0	100
Actinobacteria	Rubrobacteria	Rubrobacterales	Rubrobacteraceae	3	0	0	0	0		0	0	0	0
Spirochaetes	Spirochaetia	Spirochaetales	Sphaerochaetaceae	3	0	0	0	2		0	0	0	66.6667
Actinobacteria	Actinomycetia	Streptosporangiales	Nocardiopsaceae	3	0	0	0	0		0	0	0	0
Actinobacteria	Actinomycetia	Streptosporangiales	Thermomonosporaceae	3	0	0	0	0		0	0	0	0
Dictyoglomi	Dictyoglomia	Dictyoglomales	Dictyoglomaceae	2	2	2	0	0		100	100	0	0
Proteobacteria	Alphaproteobacteria	Emcibacterales	Emcibacteraceae	2	0	2	0	2		0	100	0	100
Proteobacteria	Gammaproteobacteria	Alteromonadales	Ferrimonadaceae	2	2	1	2	2		100	50	100	100
Cyanobacteria		Oscillatoriales	Oscillatoriaceae	2	1	1	2	0		50	50	100	0
Proteobacteria	Gammaproteobacteria	Chromatiales	Granulosicoccaceae	2	0	1	0	2		0	50	0	100
Proteobacteria	Deltaproteobacteria	Desulfobacterales	Desulfocapsaceae	2	0	1	0	2		0	50	0	100
Bacteroidetes	Bacteroidia	Bacteroidales	Odoribacteraceae	2	1	0	2	2		50	0	100	100
Bacteroidetes	Bacteroidia	Marinilabiliales	Prolixibacteraceae	2	1	0	2	1		50	0	100	50
Bacteroidetes	Bacteroidia	Bacteroidales	Dysgonomonadaceae	2	0	0	2	2		0	0	100	100
Bacteroidetes	Bacteroidia	Bacteroidales	Tannerellaceae	2	0	0	2	2		0	0	100	100
Bacteroidetes		Bacteroidetes Order II. Incertae sedis	Rhodothermaceae	2	0	0	2	1		0	0	100	50
Proteobacteria	Zetaproteobacteria	Mariprofundales	Mariprofundaceae	2	0	0	2	0		0	0	100	0
Proteobacteria	Deltaproteobacteria	Desulfuromonadales	Desulfuromonadaceae	2	2	0	1	2		100	0	50	100
Proteobacteria	Deltaproteobacteria	Syntrophobacterales	Syntrophobacteraceae	2	1	0	1	2		50	0	50	100
Proteobacteria	Gammaproteobacteria	Acidiferrobacterales	Acidiferrobacteraceae	2	0	0	1	2		0	0	50	100
Proteobacteria	Deltaproteobacteria	Desulfovibrionales	Desulfomicrobiaceae	2	0	0	1	2		0	0	50	100
Aquificae	Aquificae	Desulfurobacteriales	Desulfurobacteriaceae	2	0	0	1	0		0	0	50	0
Proteobacteria	Epsilonproteobacteria	Nautiliales	Nitratiruptoraceae	2	0	0	1	0		0	0	50	0
Proteobacteria	Gammaproteobacteria	Alteromonadales	Moritellaceae	2	2	0	0	2		100	0	0	100
Cyanobacteria		Nostocales	Calotrichaceae	2	2	0	0	1		100	0	0	50
Firmicutes	Negativicutes	Selenomonadales	Sporomusaceae	2	2	0	0	1		100	0	0	50
Proteobacteria	Gammaproteobacteria	Orbales	Orbaceae	2	2	0	0	0		100	0	0	0
Cyanobacteria		Synechococcales	Prochlorococcaceae	2	2	0	0	0		100	0	0	0
Cyanobacteria		Thermostichales	Thermostichaceae	2	2	0	0	0		100	0	0	0
Bacteroidetes	Bacteroidia	Bacteroidales	Barnesiellaceae	2	1	0	0	2		50	0	0	100
Proteobacteria	Alphaproteobacteria	Hyphomicrobiales	Blastochloridaceae	2	1	0	0	2		50	0	0	100
Proteobacteria	Alphaproteobacteria	Hyphomicrobiales	Stappiaceae	2	1	0	0	2		50	0	0	100
Proteobacteria	Alphaproteobacteria	Hyphomonadales	Hyphomonadaceae	2	1	0	0	2		50	0	0	100
Proteobacteria	Alphaproteobacteria	Maricaulales	Maricaulaceae	2	1	0	0	2		50	0	0	100
Planctomycetes	Phycisphaerae	Phycisphaerales	Phycisphaeraceae	2	1	0	0	2		50	0	0	100
Verrucomicrobia	Verrucomicrobiae	Verrucomicrobiales	Verrucomicrobiaceae	2	1	0	0	2		50	0	0	100
Proteobacteria	Gammaproteobacteria	Cellvibrionales	Spongiibacteraceae	2	1	0	0	1		50	0	0	50
Proteobacteria	Gammaproteobacteria	Enterobacterales	Bruguierivoracaceae	2	1	0	0	0		50	0	0	0
Cyanobacteria		Synechococcales	Synechococcaceae	2	1	0	0	0		50	0	0	0
Aquificae	Aquificae	Aquificales	Hydrogenothermaceae	2	0	0	0	0		0	0	0	0
Proteobacteria	Oligoflexia	Bdellovibrionales	Bdellovibrionaceae	2	0	0	0	0		0	0	0	0
Proteobacteria	Deltaproteobacteria	Bradymonadales	Bradymonadaceae	2	0	0	0	2		0	0	0	100
Chloroflexi	Chloroflexia	Chloroflexales	Chloroflexaceae	2	0	0	0	0		0	0	0	0
Actinobacteria	Coriobacteriia	Coriobacteriales	Coriobacteriaceae	2	0	0	0	0		0	0	0	0
Actinobacteria	Actinomycetia	Corynebacteriales	Tsukamurellaceae	2	0	0	0	0		0	0	0	0
Bacteroidetes	Cytophagia	Cytophagales	Amoebophilaceae	2	0	0	0	0		0	0	0	0
Elusimicrobia	Endomicrobia	Endomicrobiales	Endomicrobiaceae	2	0	0	0	0		0	0	0	0
Firmicutes	Clostridia	Eubacteriales	Heliobacteriaceae	2	0	0	0	0		0	0	0	0
Bacteroidetes	Flavobacteriia	Flavobacteriales	Schleiferiaceae	2	0	0	0	2		0	0	0	100
Actinobacteria	Actinomycetia	Glycomycetales	Glycomycetaceae	2	0	0	0	0		0	0	0	0
Firmicutes	Clostridia	Halanaerobiales	Halobacteroidaceae	2	0	0	0	1		0	0	0	50
Proteobacteria	Alphaproteobacteria	Hyphomicrobiales	Phreatobacteraceae	2	0	0	0	2		0	0	0	100
Verrucomicrobia	Methylacidiphilae	Methylacidiphilales	Methylacidiphilaceae	2	0	0	0	1		0	0	0	50
Actinobacteria	Actinomycetia	Micrococcales	Dermacoccaceae	2	0	0	0	0		0	0	0	0
Actinobacteria	Thermoleophilia	Miltoncostaeales	Miltoncostaeaceae	2	0	0	0	0		0	0	0	0
Tenericutes		Mycoplasmoidales	Mycoplasmoidaceae	2	0	0	0	0		0	0	0	0
Proteobacteria	Deltaproteobacteria	Myxococcales	Archangiaceae	2	0	0	0	2		0	0	0	100
Actinobacteria	Actinomycetia	Nakamurellales	Nakamurellaceae	2	0	0	0	0		0	0	0	0
Proteobacteria	Betaproteobacteria	Nitrosomonadales	Usitatibacteraceae	2	0	0	0	2		0	0	0	100
Proteobacteria	Betaproteobacteria	Nitrosomonadales	Sterolibacteriaceae	2	0	0	0	0		0	0	0	0
Proteobacteria	Alphaproteobacteria	Pelagibacterales	Pelagibacteraceae	2	0	0	0	0		0	0	0	0
Actinobacteria	Actinomycetia	Propionibacteriales	Kribbellaceae	2	0	0	0	0		0	0	0	0
Proteobacteria	Alphaproteobacteria	Rickettsiales	Candidatus Midichloriaceae	2	0	0	0	0		0	0	0	0
Firmicutes	Negativicutes	Selenomonadales	Selenomonadaceae	2	0	0	0	2		0	0	0	100
Firmicutes	Clostridia	Thermoanaerobacterales	Thermodesulfobiaceae	2	0	0	0	0		0	0	0	0
Firmicutes	Clostridia	Thermosediminibacterales	Tepidanaerobacteraceae	2	0	0	0	0		0	0	0	0
Proteobacteria	Gammaproteobacteria	Thiotrichales	Thiotrichaceae	2	0	0	0	1		0	0	0	50
Firmicutes	Tissierellia	Tissierellales	Tissierellaceae	2	0	0	0	0		0	0	0	0
Verrucomicrobia	Verrucomicrobiae	Verrucomicrobiales	Akkermansiaceae	2	0	0	0	2		0	0	0	100
Proteobacteria	Deltaproteobacteria	Myxococcales	Sandaracinaceae	1	1	1	0	1		100	100	0	100
Armatimonadetes	Chthonomonadetes	Chthonomonadales	Chthonomonadaceae	1	0	1	0	0		0	100	0	0
Acidobacteria	Acidobacteriia	Bryobacterales	Bryobacteraceae	1	1	0	1	1		100	0	100	100
Calditrichaeota	Calditrichia	Calditrichales	Calditrichaceae	1	1	0	1	1		100	0	100	100
Ignavibacteriae	Ignavibacteria	Ignavibacteriales	Ignavibacteriaceae	1	1	0	1	1		100	0	100	100
Proteobacteria	Gammaproteobacteria	Nevskiales	Steroidobacteraceae	1	1	0	1	1		100	0	100	100
Armatimonadetes	Fimbriimonadia	Fimbriimonadales	Fimbriimonadaceae	1	1	0	1	0		100	0	100	0
Proteobacteria	Gammaproteobacteria	Alteromonadales	Psychromonadaceae	1	0	0	1	1		0	0	100	100
Bacteroidetes	Bacteroidia	Bacteroidales	Paludibacteraceae	1	0	0	1	1		0	0	100	100
Proteobacteria	Gammaproteobacteria	Chromatiales	Woeseiaceae	1	0	0	1	1		0	0	100	100
Proteobacteria	Hydrogenophilalia	Hydrogenophilales	Hydrogenophilaceae	1	0	0	1	1		0	0	100	100
Proteobacteria	Alphaproteobacteria	Kordiimonadales	Kordiimonadaceae	1	0	0	1	1		0	0	100	100
Bacteroidetes	Bacteroidia	Marinilabiliales	Marinifilaceae	1	0	0	1	1		0	0	100	100
Bacteroidetes	Bacteroidia	Marinilabiliales	Marinilabiliaceae	1	0	0	1	1		0	0	100	100
Proteobacteria	Deltaproteobacteria	Myxococcales	Kofleriaceae	1	0	0	1	1		0	0	100	100
Proteobacteria	Gammaproteobacteria	Oceanospirillales	Hahellaceae	1	0	0	1	1		0	0	100	100
Proteobacteria	Gammaproteobacteria	Oceanospirillales	Oleiphilaceae	1	0	0	1	1		0	0	100	100
Proteobacteria	Gammaproteobacteria	Oceanospirillales	Endozoicomonadaceae	1	0	0	1	0		0	0	100	0
Cyanobacteria		Oscillatoriales	Gomontiellaceae	1	0	0	1	0		0	0	100	0
Bacteroidetes	Saprospiria	Saprospirales	Saprospiraceae	1	0	0	1	0		0	0	100	0
Cyanobacteria		Synechococcales	Acaryochloridaceae	1	0	0	1	0		0	0	100	0
Cyanobacteria		Synechococcales	Chamaesiphonaceae	1	0	0	1	0		0	0	100	0
Bacteroidetes	Bacteroidia	Bacteroidales	Salinivirgaceae	1	1	0	0	1		100	0	0	100
Proteobacteria	Epsilonproteobacteria	Campylobacterales	Hydrogenimonaceae	1	1	0	0	1		100	0	0	100
Planctomycetes	Candidatus Brocadiia	Candidatus Brocadiales	Candidatus Brocadiaceae	1	1	0	0	1		100	0	0	100
Bacteroidetes	Cytophagia	Cytophagales	Fulvivirgaceae	1	1	0	0	1		100	0	0	100
Proteobacteria	Alphaproteobacteria	Hyphomicrobiales	Boseaceae	1	1	0	0	1		100	0	0	100
Proteobacteria	Alphaproteobacteria	Hyphomicrobiales	Pleomorphomonadaceae	1	1	0	0	1		100	0	0	100
Kiritimatiellaeota	Kiritimatiellae	Kiritimatiellales	Kiritimatiellaceae	1	1	0	0	1		100	0	0	100
Proteobacteria	Deltaproteobacteria	Myxococcales	Anaeromyxobacteraceae	1	1	0	0	1		100	0	0	100
Planctomycetes	Planctomycetia	Pirellulales	Thermoguttaceae	1	1	0	0	1		100	0	0	100
Cyanobacteria		Pseudanabaenales	Prochlorotrichaceae	1	1	0	0	1		100	0	0	100
Verrucomicrobia	Opitutae	Puniceicoccales	Puniceicoccaceae	1	1	0	0	1		100	0	0	100
Planctomycetes	Phycisphaerae	Sedimentisphaerales	Anaerohalosphaeraceae	1	1	0	0	1		100	0	0	100
Proteobacteria	Oligoflexia	Bacteriovoracales	Bacteriovoracaceae	1	1	0	0	0		100	0	0	0
Proteobacteria	Gammaproteobacteria	Chromatiales	Halothiobacillaceae	1	1	0	0	0		100	0	0	0
Proteobacteria	Gammaproteobacteria	Chromatiales	Wenzhouxiangellaceae	1	1	0	0	0		100	0	0	0
Cyanobacteria		Chroococcales	Chroococcaceae	1	1	0	0	0		100	0	0	0
Cyanobacteria		Chroococcales	Geminocystaceae	1	1	0	0	0		100	0	0	0
Cyanobacteria		Chroococcidiopsidales	Chroococcidiopsidaceae	1	1	0	0	0		100	0	0	0
Bacteroidetes	Cytophagia	Cytophagales	Marivirgaceae	1	1	0	0	0		100	0	0	0
Fibrobacteres	Fibrobacteria	Fibrobacterales	Fibrobacteraceae	1	1	0	0	0		100	0	0	0
Bacteroidetes	Flavobacteriia	Flavobacteriales	Crocinitomicaceae	1	1	0	0	0		100	0	0	0
Cyanobacteria		Nostocales	Rivulariaceae	1	1	0	0	0		100	0	0	0
Cyanobacteria		Nostocales	Scytonemataceae	1	1	0	0	0		100	0	0	0
Cyanobacteria		Nostocales	Tolypothrichaceae	1	1	0	0	0		100	0	0	0
Chlamydiae	Chlamydiia	Parachlamydiales	Simkaniaceae	1	1	0	0	0		100	0	0	0
Chlamydiae	Chlamydiia	Parachlamydiales	Waddliaceae	1	1	0	0	0		100	0	0	0
Cyanobacteria		Pleurocapsales	Dermocarpellaceae	1	1	0	0	0		100	0	0	0
Cyanobacteria		Pseudanabaenales	Leptolyngbyaceae	1	1	0	0	0		100	0	0	0
Cyanobacteria		Pseudanabaenales	Thermosynechococcaceae	1	1	0	0	0		100	0	0	0
Proteobacteria	Betaproteobacteria	Rhodocyclales	Fluviibacteraceae	1	1	0	0	0		100	0	0	0
Proteobacteria	Alphaproteobacteria	Sphingomonadales	Zymomonadaceae	1	1	0	0	0		100	0	0	0
Proteobacteria	Betaproteobacteria		Casimicrobiaceae	1	1	0	0	0		100	0	0	0
Actinobacteria	Acidimicrobiia	Acidimicrobiales	Acidimicrobiaceae	1	0	0	0	0		0	0	0	0
Actinobacteria	Acidimicrobiia	Acidimicrobiales	Iamiaceae	1	0	0	0	0		0	0	0	0
Actinobacteria	Acidimicrobiia	Acidimicrobiales	Ilumatobacteraceae	1	0	0	0	0		0	0	0	0
Actinobacteria	Actinomycetia	Acidothermales	Acidothermaceae	1	0	0	0	0		0	0	0	0
Actinobacteria	Actinomycetia	Actinopolysporales	Actinopolysporaceae	1	0	0	0	0		0	0	0	0
Proteobacteria	Gammaproteobacteria	Aeromonadales	Succinivibrionaceae	1	0	0	0	0		0	0	0	0
Chloroflexi	Ardenticatenia	Ardenticatenales	Ardenticatenaceae	1	0	0	0	0		0	0	0	0
Atribacterota	Atribacteria	Atribacterales	Atribacteraceae	1	0	0	0	0		0	0	0	0
Firmicutes	Bacilli	Bacillales	Sporolactobacillaceae	1	0	0	0	0		0	0	0	0
Proteobacteria	Oligoflexia	Bacteriovoracales	Halobacteriovoraceae	1	0	0	0	0		0	0	0	0
Bacteroidetes	Bacteroidia	Bacteroidales	Tenuifilaceae	1	0	0	0	1		0	0	0	100
Chloroflexi	Caldilineae	Caldilineales	Caldilineaceae	1	0	0	0	0		0	0	0	0
Caldiserica	Caldisericia	Caldisericales	Caldisericaceae	1	0	0	0	0		0	0	0	0
	Candidatus Babeliae	Candidatus Babeliales	Candidatus Babeliaceae	1	0	0	0	0		0	0	0	0
Candidatus Saccharibacteria	Candidatus Saccharimonia	Candidatus Nanosynbacterales	Candidatus Nanosynbacteraceae	1	0	0	0	0		0	0	0	0
Proteobacteria	Gammaproteobacteria	Cardiobacteriales	Cardiobacteriaceae	1	0	0	0	0		0	0	0	0
Actinobacteria	Actinomycetia	Catenulisporales	Catenulisporaceae	1	0	0	0	0		0	0	0	0
Chloroflexi	Chloroflexia	Chloroflexales	Roseiflexaceae	1	0	0	0	0		0	0	0	0
Proteobacteria	Gammaproteobacteria	Chromatiales	Thioalkalibacteraceae	1	0	0	0	0		0	0	0	0
Proteobacteria	Gammaproteobacteria	Chromatiales	Thioalkalispiraceae	1	0	0	0	0		0	0	0	0
Chrysiogenetes	Chrysiogenetes	Chrysiogenales	Chrysiogenaceae	1	0	0	0	0		0	0	0	0
Coprothermobacterota	Coprothermobacteria	Coprothermobacterales	Coprothermobacteraceae	1	0	0	0	0		0	0	0	0
Actinobacteria	Actinomycetia	Corynebacteriales	Lawsonellaceae	1	0	0	0	0		0	0	0	0
Actinobacteria	Actinomycetia	Corynebacteriales	Segniliparaceae	1	0	0	0	0		0	0	0	0
Bacteroidetes	Cytophagia	Cytophagales	Bernardetiaceae	1	0	0	0	1		0	0	0	100
Chloroflexi	Dehalococcoidia	Dehalococcoidales	Dehalococcoidaceae	1	0	0	0	0		0	0	0	0
Proteobacteria	Deltaproteobacteria	Desulfarculales	Desulfarculaceae	1	0	0	0	1		0	0	0	100
Proteobacteria	Deltaproteobacteria	Desulfovibrionales	Desulfohalobiaceae	1	0	0	0	0		0	0	0	0
Proteobacteria	Deltaproteobacteria	Desulfurellales	Desulfurellaceae	1	0	0	0	0		0	0	0	0
Actinobacteria	Nitriliruptoria	Egibacterales	Egibacteraceae	1	0	0	0	0		0	0	0	0
Actinobacteria	Nitriliruptoria	Egicoccales	Egicoccaceae	1	0	0	0	0		0	0	0	0
Elusimicrobia	Elusimicrobia	Elusimicrobiales	Elusimicrobiaceae	1	0	0	0	0		0	0	0	0
Firmicutes	Erysipelotrichia	Erysipelotrichales	Turicibacteraceae	1	0	0	0	0		0	0	0	0
Firmicutes	Clostridia	Eubacteriales	Christensenellaceae	1	0	0	0	1		0	0	0	100
Firmicutes	Clostridia	Eubacteriales	Desulfallaceae	1	0	0	0	1		0	0	0	100
Firmicutes	Clostridia	Eubacteriales	Proteinivoraceae	1	0	0	0	1		0	0	0	100
Firmicutes	Clostridia	Eubacteriales	Clostridiales Family XVII. Incertae Sedis	1	0	0	0	0		0	0	0	0
Firmicutes	Clostridia	Eubacteriales	Symbiobacteriaceae	1	0	0	0	0		0	0	0	0
Actinobacteria	Nitriliruptoria	Euzebyales	Euzebyaceae	1	0	0	0	0		0	0	0	0
Bacteroidetes	Flavobacteriia	Flavobacteriales	Ichthyobacteriaceae	1	0	0	0	0		0	0	0	0
Actinobacteria	Actinomycetia	Geodermatophilales	Geodermatophilaceae	1	0	0	0	0		0	0	0	0
Cyanobacteria		Gloeomargaritales	Gloeomargaritaceae	1	0	0	0	0		0	0	0	0
Proteobacteria	Alphaproteobacteria	Holosporales	Caedimonadaceae	1	0	0	0	0		0	0	0	0
Proteobacteria	Alphaproteobacteria	Holosporales	Candidatus Paracaedibacteraceae	1	0	0	0	0		0	0	0	0
Ignavibacteriae	Ignavibacteria	Ignavibacteriales	Melioribacteraceae	1	0	0	0	0		0	0	0	0
Proteobacteria	Gammaproteobacteria	Immundisolibacterales	Immundisolibacteraceae	1	0	0	0	1		0	0	0	100
Actinobacteria	Actinomycetia	Jiangellales	Jiangellaceae	1	0	0	0	0		0	0	0	0
Actinobacteria	Actinomycetia	Kineosporiales	Kineosporiaceae	1	0	0	0	0		0	0	0	0
Firmicutes	Clostridia	Koleobacterales	Koleobacteraceae	1	0	0	0	0		0	0	0	0
Chloroflexi	Ktedonobacteria	Ktedonobacterales	Ktedonosporobacteraceae	1	0	0	0	0		0	0	0	0
Firmicutes	Limnochordia	Limnochordales	Limnochordaceae	1	0	0	0	0		0	0	0	0
Proteobacteria	Alphaproteobacteria	Magnetococcales	Magnetococcaceae	1	0	0	0	1		0	0	0	100
Thermotogae	Thermotogae	Mesoaciditogales	Mesoaciditogaceae	1	0	0	0	0		0	0	0	0
Actinobacteria	Actinomycetia	Micrococcales	Beutenbergiaceae	1	0	0	0	0		0	0	0	0
Actinobacteria	Actinomycetia	Micrococcales	Bogoriellaceae	1	0	0	0	0		0	0	0	0
Actinobacteria	Actinomycetia	Micrococcales	Dermatophilaceae	1	0	0	0	0		0	0	0	0
Actinobacteria	Actinomycetia	Micrococcales	Jonesiaceae	1	0	0	0	0		0	0	0	0
Actinobacteria	Actinomycetia	Micrococcales	Ruaniaceae	1	0	0	0	0		0	0	0	0
Actinobacteria	Actinomycetia	Micrococcales	Sanguibacteraceae	1	0	0	0	0		0	0	0	0
Actinobacteria	Actinomycetia	Micrococcales	Tropherymataceae	1	0	0	0	0		0	0	0	0
Proteobacteria	Deltaproteobacteria	Myxococcales	Labilitrichaceae	1	0	0	0	1		0	0	0	100
Proteobacteria	Deltaproteobacteria	Myxococcales	Vulgatibacteraceae	1	0	0	0	1		0	0	0	100
Firmicutes	Clostridia	Natranaerobiales	Natranaerobiaceae	1	0	0	0	0		0	0	0	0
Proteobacteria	Betaproteobacteria	Nitrosomonadales	Thiobacillaceae	1	0	0	0	1		0	0	0	100
Proteobacteria	Gammaproteobacteria	Oceanospirillales	Litoricolaceae	1	0	0	0	1		0	0	0	100
Proteobacteria	Gammaproteobacteria	Oceanospirillales	Zooshikellaceae	1	0	0	0	1		0	0	0	100
Chlamydiae	Chlamydiia	Parachlamydiales	Rhabdochlamydiaceae	1	0	0	0	0		0	0	0	0
Proteobacteria	Alphaproteobacteria	Parvularculales	Parvularculaceae	1	0	0	0	1		0	0	0	100
Actinobacteria	Actinomycetia	Propionibacteriales	Actinopolymorphaceae	1	0	0	0	0		0	0	0	0
Proteobacteria	Alphaproteobacteria	Rickettsiales	Candidatus Deianiraeaceae	1	0	0	0	0		0	0	0	0
Actinobacteria	Rubrobacteria	Rubrobacterales	Baekduiaceae	1	0	0	0	0		0	0	0	0
Bacteroidetes	Saprospiria	Saprospirales	Haliscomenobacteraceae	1	0	0	0	1		0	0	0	100
Proteobacteria	Oligoflexia	Silvanigrellales	Silvanigrellaceae	1	0	0	0	0		0	0	0	0
Actinobacteria	Thermoleophilia	Solirubrobacterales	Conexibacteraceae	1	0	0	0	0		0	0	0	0
Chloroflexi	Thermomicrobia	Sphaerobacterales	Sphaerobacteraceae	1	0	0	0	0		0	0	0	0
Actinobacteria	Actinomycetia	Sporichthyales	Sporichthyaceae	1	0	0	0	0		0	0	0	0
Chloroflexi	Tepidiformia	Tepidiformales	Tepidiformaceae	1	0	0	0	0		0	0	0	0
Planctomycetes	Phycisphaerae	Tepidisphaerales	Tepidisphaeraceae	1	0	0	0	1		0	0	0	100
Firmicutes	Clostridia	Thermoanaerobacterales	Thermoanaerobacterales Family IV. Incertae Sedis	1	0	0	0	0		0	0	0	0
Nitrospirae	Thermodesulfovibrionia	Thermodesulfovibrionales	Dissulfurispiraceae	1	0	0	0	0		0	0	0	0
Nitrospirae	Thermodesulfovibrionia	Thermodesulfovibrionales	Thermodesulfovibrionaceae	1	0	0	0	0		0	0	0	0
Chloroflexi	Thermomicrobia	Thermomicrobiales	Thermomicrobiaceae	1	0	0	0	0		0	0	0	0
Firmicutes	Clostridia	Thermosediminibacterales	Thermosediminibacteraceae	1	0	0	0	0		0	0	0	0
Acidobacteria	Holophagae	Thermotomaculales	Thermotomaculaceae	1	0	0	0	0		0	0	0	0
Firmicutes	Tissierellia	Tissierellales	Gottschalkiaceae	1	0	0	0	0		0	0	0	0
Deinococcus-Thermus	Deinococci	Trueperales	Trueperaceae	1	0	0	0	0		0	0	0	0
Proteobacteria	Deltaproteobacteria		Candidatus Desulfofervidaceae	1	0	0	0	1		0	0	0	100
Acidobacteria	Vicinamibacteria		Vicinamibacteraceae	1	0	0	0	1		0	0	0	100

## Sheet: Genus
PHYLUM	CLASS	ORDER	FAMILY	GENUS	Gram Positive	Gram negative	Gram positive with outermembrane	Gram negative without outer membrane	NA	Total organisms	Class-1	Class-2A	Class-2B	Class-3		Class-1	Class-2A	Class-2B	Class-3
Firmicutes	Bacilli	Lactobacillales	Aerococcaceae	Abiotrophia					1	1	0	0	0	1		0	0	0	100
Firmicutes	Bacilli	Bacillales	Staphylococcaceae	Abyssicoccus					1	1	0	0	0	0		0	0	0	0
Cyanobacteria		Synechococcales	Acaryochloridaceae	Acaryochloris					1	1	0	0	1	0		0	0	100	0
Firmicutes	Bacilli	Lactobacillales	Lactobacillaceae	Acetilactobacillus					1	1	0	0	0	0		0	0	0	0
Firmicutes	Clostridia	Eubacteriales	Oscillospiraceae	Acetivibrio					3	3	0	0	0	0		0	0	0	0
Firmicutes	Clostridia	Eubacteriales	Peptostreptococcaceae	Acetoanaerobium	1					1	0	0	0	0		0	0	0	0
Proteobacteria	Alphaproteobacteria	Rhodospirillales	Acetobacteraceae	Acetobacter		4			1	5	1	0	0	0		20	0	0	0
Firmicutes	Clostridia	Eubacteriales	Eubacteriaceae	Acetobacterium	1					1	0	0	0	0		0	0	0	0
Firmicutes	Clostridia	Halanaerobiales	Halobacteroidaceae	Acetohalobium		1				1	0	0	0	1		0	0	0	100
Synergistetes	Synergistia	Synergistales	Synergistaceae	Acetomicrobium		1				1	0	0	1	0		0	0	100	0
Tenericutes	Mollicutes	Acholeplasmatales	Acholeplasmataceae	Acholeplasma				2	2	4	0	0	0	0		0	0	0	0
Proteobacteria	Betaproteobacteria	Burkholderiales	Alcaligenaceae	Achromobacter		2			1	3	3	0	0	0		100	0	0	0
Firmicutes	Negativicutes	Acidaminococcales	Acidaminococcaceae	Acidaminococcus		2				2	1	0	0	0		50	0	0	0
Proteobacteria	Alphaproteobacteria	Rhodospirillales	Acetobacteraceae	Acidibrevibacterium		1				1	0	0	0	1		0	0	0	100
Proteobacteria	Gammaproteobacteria	Chromatiales	Ectothiorhodospiraceae	Acidihalobacter					3	3	1	0	0	3		33.3333	0	0	100
Actinobacteria	Acidimicrobiia	Acidimicrobiales	Acidimicrobiaceae	Acidimicrobium	1					1	0	0	0	0		0	0	0	0
Proteobacteria	Alphaproteobacteria	Rhodospirillales	Acetobacteraceae	Acidiphilium		1				1	0	0	0	1		0	0	0	100
Actinobacteria	Actinomycetia	Propionibacteriales	Propionibacteriaceae	Acidipropionibacterium	3					3	0	0	0	1		0	0	0	33.3333
Acidobacteria	Acidobacteriia	Acidobacteriales	Acidobacteriaceae	Acidisarcina		1				1	1	0	1	1		100	0	100	100
Proteobacteria	Acidithiobacillia	Acidithiobacillales	Acidithiobacillaceae	Acidithiobacillus		5				5	4	0	0	1		80	0	0	20
Acidobacteria	Acidobacteriia	Acidobacteriales	Acidobacteriaceae	Acidobacterium		1				1	1	1	0	1		100	100	0	100
Actinobacteria	Actinomycetia	Acidothermales	Acidothermaceae	Acidothermus	1					1	0	0	0	0		0	0	0	0
Proteobacteria	Betaproteobacteria	Burkholderiales	Comamonadaceae	Acidovorax		3			3	6	1	0	0	3		16.6667	0	0	50
Proteobacteria	Gammaproteobacteria	Moraxellales	Moraxellaceae	Acinetobacter		18			7	25	25	0	5	0		100	0	20	0
Actinobacteria	Actinomycetia	Pseudonocardiales	Pseudonocardiaceae	Actinoalloteichus	3					3	0	0	0	0		0	0	0	0
Proteobacteria	Gammaproteobacteria	Pasteurellales	Pasteurellaceae	Actinobacillus		4			1	5	4	0	0	1		80	0	0	20
Actinobacteria	Actinomycetia	Micromonosporales	Micromonosporaceae	Actinocatenispora					2	2	0	0	0	0		0	0	0	0
Actinobacteria	Actinomycetia	Streptosporangiales	Thermomonosporaceae	Actinomadura					1	1	0	0	0	0		0	0	0	0
Actinobacteria	Acidimicrobiia	Acidimicrobiales	Iamiaceae	Actinomarinicola					1	1	0	0	0	0		0	0	0	0
Actinobacteria	Actinomycetia	Actinomycetales	Actinomycetaceae	Actinomyces	4				12	16	0	0	0	0		0	0	0	0
Actinobacteria	Actinomycetia	Micromonosporales	Micromonosporaceae	Actinoplanes	3				2	5	0	0	0	0		0	0	0	0
Actinobacteria	Actinomycetia	Propionibacteriales	Actinopolymorphaceae	Actinopolymorpha					1	1	0	0	0	0		0	0	0	0
Actinobacteria	Actinomycetia	Actinopolysporales	Actinopolysporaceae	Actinopolyspora					1	1	0	0	0	0		0	0	0	0
Actinobacteria	Actinomycetia	Pseudonocardiales	Pseudonocardiaceae	Actinosynnema	2					2	0	0	0	0		0	0	0	0
Actinobacteria	Actinomycetia	Actinomycetales	Actinomycetaceae	Actinotignum	1					1	0	0	0	0		0	0	0	0
Firmicutes	Clostridia	Eubacteriales	Oscillospiraceae	Acutalibacter					1	1	0	0	0	0		0	0	0	0
Planctomycetes	Planctomycetia	Pirellulales	Lacipirellulaceae	Adhaeretor					1	1	1	0	0	1		100	0	0	100
Bacteroidetes	Cytophagia	Cytophagales	Hymenobacteraceae	Adhaeribacter					2	2	2	0	0	2		100	0	0	100
Actinobacteria	Coriobacteriia	Eggerthellales	Eggerthellaceae	Adlercreutzia	1					1	0	0	0	0		0	0	0	0
Proteobacteria	Betaproteobacteria	Burkholderiales	Alcaligenaceae	Advenella		2				2	2	0	0	0		100	0	0	0
Planctomycetes	Planctomycetia	Pirellulales	Lacipirellulaceae	Aeoliella					1	1	1	0	0	1		100	0	0	100
Proteobacteria	Gammaproteobacteria	Cellvibrionales	Halieaceae	Aequoribacter					1	1	0	0	1	0		0	0	100	0
Bacteroidetes	Flavobacteriia	Flavobacteriales	Flavobacteriaceae	Aequorivita		1				1	0	0	0	1		0	0	0	100
Firmicutes	Bacilli	Lactobacillales	Aerococcaceae	Aerococcus	5					5	0	0	0	0		0	0	0	0
Actinobacteria	Actinomycetia	Propionibacteriales	Nocardioidaceae	Aeromicrobium	1				4	5	0	0	0	0		0	0	0	0
Proteobacteria	Gammaproteobacteria	Aeromonadales	Aeromonadaceae	Aeromonas		4			3	7	4	0	4	2		57.1429	0	57.1429	28.5714
Proteobacteria	Gammaproteobacteria	Xanthomonadales	Rhodanobacteraceae	Aerosticca		1				1	0	0	0	0		0	0	0	0
Proteobacteria	Alphaproteobacteria	Rhodobacterales	Rhodobacteraceae	Aestuarium					1	1	1	0	0	0		100	0	0	0
Proteobacteria	Alphaproteobacteria	Hyphomicrobiales	Bradyrhizobiaceae	Afipia					1	1	0	0	0	1		0	0	0	100
Proteobacteria	Gammaproteobacteria	Cellvibrionales	Cellvibrionaceae	Agarilytica		1				1	0	0	1	1		0	0	100	100
Proteobacteria	Gammaproteobacteria	Alteromonadales	Alteromonadaceae	Agarivorans					2	2	2	0	2	2		100	0	100	100
Proteobacteria	Gammaproteobacteria	Pasteurellales	Pasteurellaceae	Aggregatibacter		1			1	2	0	0	0	0		0	0	0	0
Proteobacteria	Alphaproteobacteria	Hyphomicrobiales	Rhizobiaceae	Agrobacterium		3			1	4	4	0	0	4		100	0	0	100
Actinobacteria	Actinomycetia	Micrococcales	Microbacteriaceae	Agrococcus					2	2	0	0	0	0		0	0	0	0
Actinobacteria	Actinomycetia	Micrococcales	Microbacteriaceae	Agromyces	2				2	4	0	0	0	0		0	0	0	0
Proteobacteria	Gammaproteobacteria	Xanthomonadales	Rhodanobacteraceae	Ahniella		1				1	0	0	0	1		0	0	0	100
Verrucomicrobia	Verrucomicrobiae	Verrucomicrobiales	Akkermansiaceae	Akkermansia		1			1	2	0	0	0	2		0	0	0	100
Proteobacteria	Betaproteobacteria	Burkholderiales	Alcaligenaceae	Alcaligenes		2				2	2	0	0	0		100	0	0	0
Proteobacteria	Gammaproteobacteria	Oceanospirillales	Alcanivoracaceae	Alcanivorax		3				3	3	0	0	1		100	0	0	33.3333
Bacteroidetes	Flavobacteriia	Flavobacteriales	Flavobacteriaceae	Algibacter		1				1	0	0	0	1		0	0	0	100
Bacteroidetes	Cytophagia	Cytophagales	Cyclobacteriaceae	Algoriphagus		1			1	2	0	0	2	2		0	0	100	100
Proteobacteria	Epsilonproteobacteria	Campylobacterales	Arcobacteraceae	Aliarcobacter					6	6	0	0	0	0		0	0	0	0
Proteobacteria	Betaproteobacteria	Burkholderiales	Comamonadaceae	Alicycliphilus		1				1	0	0	0	1		0	0	0	100
Firmicutes	Bacilli	Bacillales	Alicyclobacillaceae	Alicyclobacillus	1					1	0	0	0	0		0	0	0	0
Planctomycetes	Planctomycetia	Planctomycetales	Planctomycetaceae	Alienimonas					1	1	0	1	0	1		0	100	0	100
Proteobacteria	Gammaproteobacteria	Vibrionales	Vibrionaceae	Aliivibrio		1				1	0	1	1	1		0	100	100	100
Bacteroidetes	Bacteroidia	Bacteroidales	Rikenellaceae	Alistipes					4	4	0	0	2	2		0	0	50	50
Firmicutes	Clostridia	Eubacteriales	Proteinivoraceae	Alkalicella					1	1	0	0	0	1		0	0	0	100
Firmicutes	Bacilli	Bacillales	Bacillaceae	Alkalihalobacillus					2	2	0	0	0	0		0	0	0	0
Proteobacteria	Gammaproteobacteria	Chromatiales	Ectothiorhodospiraceae	Alkalilimnicola		1				1	1	0	0	1		100	0	0	100
Firmicutes	Clostridia	Eubacteriales	Clostridiaceae	Alkaliphilus	2					2	0	0	0	0		0	0	0	0
Bacteroidetes	Bacteroidia	Marinilabiliales	Marinilabiliaceae	Alkalitalea		1				1	0	0	1	1		0	0	100	100
Proteobacteria	Gammaproteobacteria	Chromatiales	Chromatiaceae	Allochromatium		1			1	2	0	0	1	1		0	0	50	50
Proteobacteria	Gammaproteobacteria	Thiotrichales	Francisellaceae	Allofrancisella		1			2	3	0	0	1	0		0	0	33.3333	0
Actinobacteria	Actinomycetia	Pseudonocardiales	Pseudonocardiaceae	Allokutzneria					1	1	0	0	0	0		0	0	0	0
Actinobacteria	Actinomycetia	Pseudonocardiales	Pseudonocardiaceae	Allosaccharopolyspora					1	1	0	0	0	0		0	0	0	0
Proteobacteria	Alphaproteobacteria	Sphingomonadales	Sphingomonadaceae	Allosphingosinicella					1	1	1	0	0	1		100	0	0	100
Proteobacteria	Alphaproteobacteria	Sphingomonadales	Erythrobacteraceae	Altererythrobacter		2				2	2	0	0	1		100	0	0	50
Proteobacteria	Gammaproteobacteria	Alteromonadales	Alteromonadaceae	Alteromonas		5				5	0	4	1	5		0	80	20	100
Proteobacteria	Betaproteobacteria	Neisseriales	Neisseriaceae	Alysiella					1	1	1	0	0	0		100	0	0	0
Firmicutes	Erysipelotrichia	Erysipelotrichales	Erysipelotrichaceae	Amedibacterium					1	1	0	0	0	0		0	0	0	0
Firmicutes	Clostridia	Eubacteriales	Eubacteriales Family XIII. Incertae Sedis	Aminipila	1				1	2	0	0	0	0		0	0	0	0
Synergistetes	Synergistia	Synergistales	Synergistaceae	Aminobacterium		1				1	0	0	1	0		0	0	100	0
Synergistetes	Synergistia	Synergistales	Synergistaceae	Aminomonas					1	1	0	0	0	0		0	0	0	0
Firmicutes	Clostridia	Thermoanaerobacterales	Thermoanaerobacteraceae	Ammonifex	1					1	0	0	0	1		0	0	0	100
Firmicutes	Bacilli	Bacillales	Bacillaceae	Amphibacillus	1					1	0	0	0	0		0	0	0	0
Actinobacteria	Actinomycetia	Pseudonocardiales	Pseudonocardiaceae	Amycolatopsis	4				1	5	0	0	0	0		0	0	0	0
Firmicutes	Bacilli	Lactobacillales	Lactobacillaceae	Amylolactobacillus					1	1	0	0	0	0		0	0	0	0
Cyanobacteria		Nostocales	Nostocaceae	Anabaena					1	1	1	0	0	0		100	0	0	0
Cyanobacteria		Nostocales	Aphanizomenonaceae	Anabaenopsis					2	2	1	0	1	0		50	0	50	0
Firmicutes	Bacilli	Bacillales	Bacillaceae	Anaerobacillus					1	1	0	0	0	0		0	0	0	0
Firmicutes	Tissierellia	Tissierellales	Peptoniphilaceae	Anaerococcus					3	3	0	0	0	0		0	0	0	0
Firmicutes	Clostridia	Eubacteriales	Lachnospiraceae	Anaerocolumna					2	2	0	0	0	0		0	0	0	0
Planctomycetes	Phycisphaerae	Sedimentisphaerales	Anaerohalosphaeraceae	Anaerohalosphaera					1	1	1	0	0	1		100	0	0	100
Chloroflexi	Anaerolineae	Anaerolineales	Anaerolineaceae	Anaerolinea	1					1	0	0	0	0		0	0	0	0
Proteobacteria	Deltaproteobacteria	Myxococcales	Anaeromyxobacteraceae	Anaeromyxobacter		1				1	1	0	0	1		100	0	0	100
Firmicutes	Clostridia	Eubacteriales	Lachnospiraceae	Anaerostipes	2				1	3	0	0	0	0		0	0	0	0
Firmicutes	Clostridia	Eubacteriales	Lachnospiraceae	Anaerotignum	1					1	0	0	0	0		0	0	0	0
Proteobacteria	Alphaproteobacteria	Rickettsiales	Anaplasmataceae	Anaplasma		4			1	5	0	0	0	0		0	0	0	0
Planctomycetes	Planctomycetia	Pirellulales	Pirellulaceae	Anatilimnocola					1	1	1	0	0	0		100	0	0	0
Proteobacteria	Alphaproteobacteria	Hyphomicrobiales	Xanthobacteraceae	Ancylobacter		1				1	1	0	0	1		100	0	0	100
Firmicutes	Bacilli	Bacillales	Paenibacillaceae	Aneurinibacillus	1				1	2	0	0	0	0		0	0	0	0
Firmicutes	Bacilli	Bacillales	Bacillaceae	Anoxybacillus	2				1	3	0	0	0	0		0	0	0	0
Firmicutes	Clostridia	Halanaerobiales		Anoxybacter		1				1	1	0	0	0		100	0	0	0
Bacteroidetes	Flavobacteriia	Flavobacteriales	Flavobacteriaceae	Antarcticibacterium		1			1	2	0	0	0	2		0	0	0	100
Cyanobacteria	Gloeobacteria	Gloeobacterales	Gloeobacteraceae	Anthocerotibacter					1	1	1	1	0	0		100	100	0	0
Bacteroidetes	Flavobacteriia	Flavobacteriales	Weeksellaceae	Apibacter					1	1	0	0	0	1		0	0	0	100
Firmicutes	Bacilli	Lactobacillales	Lactobacillaceae	Apilactobacillus					2	2	0	0	0	1		0	0	0	50
Proteobacteria	Betaproteobacteria	Burkholderiales		Aquabacterium		1				1	1	0	1	1		100	0	100	100
Proteobacteria	Betaproteobacteria	Neisseriales	Neisseriaceae	Aquella					1	1	1	0	0	0		100	0	0	0
Proteobacteria	Gammaproteobacteria	Legionellales	Coxiellaceae	Aquicella					2	2	0	0	0	0		0	0	0	0
Aquificae	Aquificae	Aquificales	Aquificaceae	Aquifex		1				1	0	1	0	0		0	100	0	0
Bacteroidetes	Cytophagia	Cytophagales	Cyclobacteriaceae	Aquiflexum					1	1	0	0	1	1		0	0	100	100
Actinobacteria	Actinomycetia	Micrococcales	Microbacteriaceae	Aquiluna					1	1	0	0	0	0		0	0	0	0
Proteobacteria	Gammaproteobacteria	Moraxellales	Moraxellaceae	Aquirhabdus					1	1	1	0	0	0		100	0	0	0
Bacteroidetes	Cytophagia	Cytophagales	Cytophagaceae	Aquirufa					1	1	0	0	1	0		0	0	100	0
Proteobacteria	Alphaproteobacteria	Sphingomonadales	Sphingomonadaceae	Aquisediminimonas					1	1	0	0	0	1		0	0	0	100
Planctomycetes	Planctomycetia	Isosphaerales	Isosphaeraceae	Aquisphaera					1	1	1	0	0	1		100	0	0	100
Proteobacteria	Betaproteobacteria	Neisseriales	Chromobacteriaceae	Aquitalea		1			1	2	0	0	1	1		0	0	50	50
Actinobacteria	Coriobacteriia	Eggerthellales	Eggerthellaceae	Arabia					1	1	0	0	0	0		0	0	0	0
Bacteroidetes	Chitinophagia	Chitinophagales	Chitinophagaceae	Arachidicoccus		1			1	2	0	0	0	2		0	0	0	100
Actinobacteria	Actinomycetia	Propionibacteriales	Propionibacteriaceae	Arachnia					2	2	0	0	0	0		0	0	0	0
Actinobacteria	Actinomycetia	Actinomycetales	Actinomycetaceae	Arcanobacterium	1				2	3	0	0	0	0		0	0	0	0
Proteobacteria	Deltaproteobacteria	Myxococcales	Archangiaceae	Archangium		1				1	0	0	0	1		0	0	0	100
Proteobacteria	Epsilonproteobacteria	Campylobacterales	Arcobacteraceae	Arcobacter		4			5	9	0	1	0	0		0	11.1111	0	0
Bacteroidetes	Cytophagia	Cytophagales	Spirosomaceae	Arcticibacterium		1				1	0	0	1	1		0	0	100	100
Bacteroidetes	Flavobacteriia	Flavobacteriales	Flavobacteriaceae	Arenibacter		1				1	0	0	0	1		0	0	0	100
Proteobacteria	Gammaproteobacteria	Xanthomonadales	Xanthomonadaceae	Arenimonas					1	1	0	0	0	1		0	0	0	100
Proteobacteria	Betaproteobacteria	Rhodocyclales	Rhodocyclaceae	Aromatoleum		1			3	4	0	0	0	3		0	0	0	75
Proteobacteria	Gammaproteobacteria	Enterobacterales	Morganellaceae	Arsenophonus		1			1	2	0	0	0	0		0	0	0	0
Actinobacteria	Actinomycetia	Micrococcales	Micrococcaceae	Arthrobacter	3				1	4	0	0	0	0		0	0	0	0
Cyanobacteria		Oscillatoriales	Microcoleaceae	Arthrospira					1	1	1	0	1	0		100	0	100	0
Proteobacteria	Alphaproteobacteria	Rhodospirillales	Acetobacteraceae	Asaia		1				1	1	0	0	0		100	0	0	0
Proteobacteria	Alphaproteobacteria	Caulobacterales	Caulobacteraceae	Asticcacaulis		1				1	1	0	0	1		100	0	0	100
Thermotogae	Thermotogae	Mesoaciditogales	Mesoaciditogaceae	Athalassotoga					1	1	0	0	0	0		0	0	0	0
Proteobacteria	Gammaproteobacteria	Enterobacterales	Enterobacteriaceae	Atlantibacter		1				1	1	1	0	0		100	100	0	0
Atribacterota	Atribacteria	Atribacterales	Atribacteraceae	Atribacter					1	1	0	0	0	0		0	0	0	0
Proteobacteria	Alphaproteobacteria	Sphingomonadales	Erythrobacteraceae	Aurantiacibacter					2	2	2	0	0	2		100	0	0	100
Actinobacteria	Actinomycetia	Micrococcales	Microbacteriaceae	Aurantimicrobium	1					1	0	0	0	0		0	0	0	0
Actinobacteria	Actinomycetia	Propionibacteriales	Propionibacteriaceae	Auraticoccus					1	1	0	0	0	0		0	0	0	0
Proteobacteria	Alphaproteobacteria	Hyphomicrobiales	Aurantimonadaceae	Aureimonas					2	2	1	0	0	2		50	0	0	100
Planctomycetes	Planctomycetia	Pirellulales	Pirellulaceae	Aureliella					1	1	1	0	0	1		100	0	0	100
Proteobacteria	Gammaproteobacteria	Pasteurellales	Pasteurellaceae	Avibacterium		1			1	2	1	0	0	0		50	0	0	0
Proteobacteria	Betaproteobacteria	Rhodocyclales	Zoogloeaceae	Azoarcus		1				1	0	0	0	1		0	0	0	100
Proteobacteria	Alphaproteobacteria	Hyphomicrobiales	Xanthobacteraceae	Azorhizobium		1				1	1	0	0	0		100	0	0	0
Proteobacteria	Betaproteobacteria	Rhodocyclales	Rhodocyclaceae	Azospira					1	1	0	0	0	0		0	0	0	0
Proteobacteria	Alphaproteobacteria	Rhodospirillales	Azospirillaceae	Azospirillum					5	5	0	0	5	5		0	0	100	100
Proteobacteria	Gammaproteobacteria	Pseudomonadales	Pseudomonadaceae	Azotobacter		3				3	3	0	0	1		100	0	0	33.3333
Firmicutes	Bacilli	Bacillales	Bacillaceae	Bacillus	27				8	35	0	0	0	0		0	0	0	0
Proteobacteria	Oligoflexia	Bacteriovoracales	Bacteriovoracaceae	Bacteriovorax		1				1	1	0	0	0		100	0	0	0
Bacteroidetes	Bacteroidia	Bacteroidales	Bacteroidaceae	Bacteroides		8			3	11	2	0	10	6		18.1818	0	90.9091	54.5455
Actinobacteria	Rubrobacteria	Rubrobacterales	Baekduiaceae	Baekduia	1					1	0	0	0	0		0	0	0	0
Bacteroidetes	Bacteroidia	Bacteroidales	Barnesiellaceae	Barnesiella		1				1	1	0	0	1		100	0	0	100
Proteobacteria	Alphaproteobacteria	Hyphomicrobiales	Bartonellaceae	Bartonella		10			3	13	0	0	0	0		0	0	0	0
Proteobacteria	Gammaproteobacteria	Pasteurellales	Pasteurellaceae	Basfia		2				2	2	0	0	0		100	0	0	0
Proteobacteria	Betaproteobacteria	Burkholderiales	Alcaligenaceae	Basilea		1				1	1	0	0	0		100	0	0	0
Proteobacteria	Oligoflexia	Bdellovibrionales	Bdellovibrionaceae	Bdellovibrio		2				2	0	0	0	0		0	0	0	0
Proteobacteria	Gammaproteobacteria	Thiotrichales	Thiotrichaceae	Beggiatoa		1				1	0	0	0	1		0	0	0	100
Proteobacteria	Alphaproteobacteria	Hyphomicrobiales	Beijerinckiaceae	Beijerinckia		1				1	1	0	0	1		100	0	0	100
Bacteroidetes	Cytophagia	Cytophagales	Cyclobacteriaceae	Belliella		1				1	0	0	1	1		0	0	100	100
Proteobacteria	Gammaproteobacteria	Oceanospirillales	Oceanospirillaceae	Bermanella		1				1	0	0	1	0		0	0	100	0
Bacteroidetes	Cytophagia	Cytophagales	Bernardetiaceae	Bernardetia		1				1	0	0	0	1		0	0	0	100
Actinobacteria	Coriobacteriia	Eggerthellales	Eggerthellaceae	Berryella					1	1	0	0	0	0		0	0	0	0
Actinobacteria	Actinomycetia	Micrococcales	Beutenbergiaceae	Beutenbergia	1					1	0	0	0	0		0	0	0	0
Proteobacteria	Gammaproteobacteria	Pasteurellales	Pasteurellaceae	Bibersteinia		1				1	1	0	0	0		100	0	0	0
Actinobacteria	Actinomycetia	Bifidobacteriales	Bifidobacteriaceae	Bifidobacterium	15				4	19	0	0	0	0		0	0	0	0
Firmicutes	Clostridia	Thermosediminibacterales	Tepidanaerobacteraceae	Biomaibacter					1	1	0	0	0	0		0	0	0	0
Proteobacteria	Gammaproteobacteria	Pasteurellales	Pasteurellaceae	Bisgaardia					1	1	1	0	0	0		100	0	0	0
Proteobacteria	Alphaproteobacteria	Hyphomicrobiales	Blastochloridaceae	Blastochloris		2				2	1	0	0	2		50	0	0	100
Proteobacteria	Alphaproteobacteria	Sphingomonadales	Sphingomonadaceae	Blastomonas		1				1	1	0	0	1		100	0	0	100
Bacteroidetes	Flavobacteriia	Flavobacteriales	Blattabacteriaceae	Blattabacterium		3				3	0	0	0	0		0	0	0	0
Firmicutes	Clostridia	Eubacteriales	Lachnospiraceae	Blautia	2				2	4	0	0	0	0		0	0	0	0
Firmicutes	Bacilli	Lactobacillales	Lactobacillaceae	Bombilactobacillus					1	1	0	0	0	0		0	0	0	0
Proteobacteria	Betaproteobacteria	Burkholderiales	Alcaligenaceae	Bordetella		10				10	9	0	0	6		90	0	0	60
Spirochaetes	Spirochaetia	Spirochaetales	Borreliaceae	Borrelia		7			1	8	0	0	0	0		0	0	0	0
Spirochaetes	Spirochaetia	Spirochaetales	Borreliaceae	Borreliella		4			3	7	0	0	0	0		0	0	0	0
Proteobacteria	Alphaproteobacteria	Hyphomicrobiales	Boseaceae	Bosea		1				1	1	0	0	1		100	0	0	100
Planctomycetes	Planctomycetia	Pirellulales	Lacipirellulaceae	Botrimarina					1	1	1	0	0	1		100	0	0	100
Actinobacteria	Actinomycetia	Actinomycetales	Actinomycetaceae	Boudabousia					1	1	0	0	0	0		0	0	0	0
Actinobacteria	Actinomycetia	Micrococcales	Dermabacteraceae	Brachybacterium	3				2	5	0	0	0	0		0	0	0	0
Spirochaetes	Spirochaetia	Brachyspirales	Brachyspiraceae	Brachyspira					4	4	0	0	0	3		0	0	0	75
Proteobacteria	Deltaproteobacteria	Bradymonadales	Bradymonadaceae	Bradymonas		1				1	0	0	0	1		0	0	0	100
Proteobacteria	Alphaproteobacteria	Hyphomicrobiales	Bradyrhizobiaceae	Bradyrhizobium		12			5	17	16	1	0	17		94.1176	5.88235	0	100
Cyanobacteria		Nostocales	Scytonemataceae	Brasilonema					1	1	1	0	0	0		100	0	0	0
Planctomycetes	Planctomycetia	Pirellulales	Pirellulaceae	Bremerella		1				1	1	0	0	0		100	0	0	0
Proteobacteria	Gammaproteobacteria	Enterobacterales	Pectobacteriaceae	Brenneria		3			1	4	4	0	0	0		100	0	0	0
Chloroflexi	Anaerolineae	Anaerolineales	Anaerolineaceae	Brevefilum					1	1	0	0	0	0		0	0	0	0
Firmicutes	Bacilli	Bacillales	Paenibacillaceae	Brevibacillus	2				1	3	0	0	0	0		0	0	0	0
Actinobacteria	Actinomycetia	Micrococcales	Brevibacteriaceae	Brevibacterium	3				4	7	0	0	0	0		0	0	0	0
Actinobacteria	Actinomycetia	Propionibacteriales	Propionibacteriaceae	Brevilactibacter					1	1	0	0	0	0		0	0	0	0
Proteobacteria	Alphaproteobacteria	Caulobacterales	Caulobacteraceae	Brevundimonas		2			1	3	3	0	0	3		100	0	0	100
Spirochaetes	Spirochaetia	Spirochaetales		Breznakiella					1	1	0	0	0	0		0	0	0	0
Firmicutes	Bacilli	Bacillales	Listeriaceae	Brochothrix					1	1	0	0	0	0		0	0	0	0
Proteobacteria	Alphaproteobacteria	Hyphomicrobiales	Brucellaceae	Brucella		8			2	10	0	0	0	10		0	0	0	100
Proteobacteria	Gammaproteobacteria	Enterobacterales	Erwiniaceae	Buchnera		1				1	0	0	0	0		0	0	0	0
Proteobacteria	Betaproteobacteria	Burkholderiales	Burkholderiaceae	Burkholderia		19			2	21	21	2	1	0		100	9.52381	4.7619	0
Proteobacteria	Gammaproteobacteria	Enterobacterales	Enterobacteriaceae	Buttiauxella					1	1	1	0	0	1		100	0	0	100
Bacteroidetes	Bacteroidia	Bacteroidales	Odoribacteraceae	Butyricimonas		1			1	2	1	0	2	2		50	0	100	100
Firmicutes	Clostridia	Eubacteriales	Lachnospiraceae	Butyrivibrio	2					2	0	0	0	0		0	0	0	0
Planctomycetes	Planctomycetia	Pirellulales	Lacipirellulaceae	Bythopirellula					1	1	1	0	0	1		100	0	0	100
Proteobacteria	Betaproteobacteria	Burkholderiales	Burkholderiaceae	Caballeronia					1	1	1	0	0	0		100	0	0	0
Firmicutes	Bacilli	Bacillales	Bacillaceae	Caldalkalibacillus					1	1	0	0	0	0		0	0	0	0
Firmicutes	Clostridia	Thermoanaerobacterales	Thermoanaerobacteraceae	Caldanaerobacter	1					1	0	0	0	0		0	0	0	0
Firmicutes	Bacilli	Bacillales	Bacillaceae	Caldibacillus					1	1	0	0	0	0		0	0	0	0
Firmicutes	Clostridia	Thermoanaerobacterales	Thermoanaerobacterales Family III. Incertae Sedis	Caldicellulosiruptor	9					9	0	0	0	5		0	0	0	55.5556
Proteobacteria	Gammaproteobacteria	Chromatiales	Chromatiaceae	Caldichromatium					1	1	0	0	0	0		0	0	0	0
Chloroflexi	Caldilineae	Caldilineales	Caldilineaceae	Caldilinea	1					1	0	0	0	0		0	0	0	0
Thermodesulfobacteria	Thermodesulfobacteria	Thermodesulfobacteriales	Thermodesulfobacteriaceae	Caldimicrobium		1				1	0	0	0	0		0	0	0	0
Caldiserica	Caldisericia	Caldisericales	Caldisericaceae	Caldisericum		1				1	0	0	0	0		0	0	0	0
Deferribacteres	Deferribacteres	Deferribacterales	Deferribacteraceae	Calditerrivibrio		1				1	0	0	0	0		0	0	0	0
Calditrichaeota	Calditrichia	Calditrichales	Calditrichaceae	Caldithrix		1				1	1	0	1	1		100	0	100	100
Cyanobacteria		Nostocales	Calotrichaceae	Calothrix					2	2	2	0	0	1		100	0	0	50
Planctomycetes	Planctomycetia	Planctomycetales	Planctomycetaceae	Calycomorphotria					1	1	1	0	0	1		100	0	0	100
Proteobacteria	Epsilonproteobacteria	Nautiliales	Nautiliaceae	Caminibacter		1			1	2	2	0	0	1		100	0	0	50
Proteobacteria	Epsilonproteobacteria	Campylobacterales	Campylobacteraceae	Campylobacter		21			11	32	0	7	11	1		0	21.875	34.375	3.125
Bacteroidetes	Cytophagia	Cytophagales	Amoebophilaceae	Candidatus Amoebophilus					1	1	0	0	0	0		0	0	0	0
Proteobacteria	Gammaproteobacteria	Enterobacterales	Enterobacteriaceae	Candidatus Annandia					1	1	0	0	0	0		0	0	0	0
Cyanobacteria		Chroococcales	Aphanothecaceae	Candidatus Atelocyanobacterium					1	1	0	0	0	0		0	0	0	0
Proteobacteria	Gammaproteobacteria			Candidatus Azoamicus					1	1	0	0	0	0		0	0	0	0
	Candidatus Babeliae	Candidatus Babeliales	Candidatus Babeliaceae	Candidatus Babela					1	1	0	0	0	0		0	0	0	0
Candidatus Bipolaricaulota				Candidatus Bipolaricaulis					1	1	0	0	0	0		0	0	0	0
Proteobacteria	Gammaproteobacteria	Enterobacterales	Enterobacteriaceae	Candidatus Blochmannia					3	3	0	0	0	0		0	0	0	0
Bacteroidetes	Cytophagia	Cytophagales	Amoebophilaceae	Candidatus Cardinium					1	1	0	0	0	0		0	0	0	0
Proteobacteria	Gammaproteobacteria	Oceanospirillales	Halomonadaceae	Candidatus Carsonella					1	1	0	0	0	0		0	0	0	0
Candidatus Cloacimonetes				Candidatus Cloacimonas					1	1	0	0	0	0		0	0	0	0
Balneolaeota				Candidatus Cyclonatronum					1	1	0	0	0	1		0	0	0	100
Proteobacteria	Alphaproteobacteria	Holosporales	Holosporaceae	Candidatus Cytomitobacter					2	2	0	0	0	0		0	0	0	0
Proteobacteria	Alphaproteobacteria	Rickettsiales	Candidatus Deianiraeaceae	Candidatus Deianiraea					1	1	0	0	0	0		0	0	0	0
Proteobacteria	Deltaproteobacteria		Candidatus Desulfofervidaceae	Candidatus Desulfofervidus					1	1	0	0	0	1		0	0	0	100
Firmicutes	Clostridia	Eubacteriales	Peptococcaceae	Candidatus Desulforudis					1	1	0	0	0	0		0	0	0	0
Proteobacteria	Gammaproteobacteria	Enterobacterales	Enterobacteriaceae	Candidatus Doolittlea					1	1	0	0	0	0		0	0	0	0
Proteobacteria	Alphaproteobacteria	Rhodospirillales	Rhodospirillaceae	Candidatus Endolissoclinum					1	1	0	0	0	0		0	0	0	0
Proteobacteria	Alphaproteobacteria	Rickettsiales	Candidatus Midichloriaceae	Candidatus Fokinia					1	1	0	0	0	0		0	0	0	0
Proteobacteria	Alphaproteobacteria	Pelagibacterales		Candidatus Fonsibacter					1	1	0	0	0	0		0	0	0	0
Firmicutes	Clostridia	Eubacteriales	Peptococcaceae	Candidatus Formimonas					1	1	0	0	0	0		0	0	0	0
Proteobacteria	Gammaproteobacteria	Enterobacterales	Yersiniaceae	Candidatus Fukatsuia					1	1	0	0	0	0		0	0	0	0
Proteobacteria	Gammaproteobacteria	Enterobacterales	Enterobacteriaceae	Candidatus Gullanella					1	1	0	0	0	0		0	0	0	0
Proteobacteria	Gammaproteobacteria	Enterobacterales	Enterobacteriaceae	Candidatus Hamiltonella					1	1	0	0	0	0		0	0	0	0
Tenericutes	Mollicutes	Mycoplasmatales	Mycoplasmataceae	Candidatus Hepatoplasma					1	1	0	0	0	0		0	0	0	0
Proteobacteria	Gammaproteobacteria	Enterobacterales	Enterobacteriaceae	Candidatus Hoaglandella					1	1	0	0	0	0		0	0	0	0
Proteobacteria	Alphaproteobacteria	Hyphomicrobiales		Candidatus Hodgkinia					1	1	0	0	0	0		0	0	0	0
Proteobacteria	Gammaproteobacteria	Enterobacterales	Enterobacteriaceae	Candidatus Ishikawaella					1	1	0	0	0	0		0	0	0	0
Proteobacteria	Betaproteobacteria			Candidatus Kinetoplastibacterium					6	6	0	0	0	0		0	0	0	0
Acidobacteria	Acidobacteriia	Acidobacteriales	Acidobacteriaceae	Candidatus Koribacter					1	1	1	0	1	1		100	0	100	100
Planctomycetes	Candidatus Brocadiia	Candidatus Brocadiales	Candidatus Brocadiaceae	Candidatus Kuenenia					1	1	1	0	0	1		100	0	0	100
Proteobacteria	Betaproteobacteria	Nitrosomonadales	Methylophilaceae	Candidatus Methylopumilus					4	4	0	0	0	1		0	0	0	25
Proteobacteria	Gammaproteobacteria	Methylococcales	Methylococcaceae	Candidatus Methylospira					1	1	0	0	0	1		0	0	0	100
Proteobacteria	Alphaproteobacteria	Rickettsiales	Candidatus Midichloriaceae	Candidatus Midichloria					1	1	0	0	0	0		0	0	0	0
Proteobacteria	Gammaproteobacteria	Enterobacterales	Enterobacteriaceae	Candidatus Mikella					1	1	0	0	0	0		0	0	0	0
Proteobacteria	Gammaproteobacteria	Enterobacterales	Enterobacteriaceae	Candidatus Moranella					1	1	0	0	0	0		0	0	0	0
Actinobacteria	Actinomycetia	Candidatus Nanopelagicales	Candidatus Nanopelagicaceae	Candidatus Nanopelagicus					3	3	0	0	0	0		0	0	0	0
Candidatus Saccharibacteria	Candidatus Saccharimonia	Candidatus Nanosynbacterales	Candidatus Nanosynbacteraceae	Candidatus Nanosynbacter					1	1	0	0	0	0		0	0	0	0
Proteobacteria	Alphaproteobacteria	Rickettsiales	Anaplasmataceae	Candidatus Neoehrlichia					1	1	0	0	0	0		0	0	0	0
Proteobacteria	Alphaproteobacteria	Holosporales	Holosporaceae	Candidatus Nesciobacter					1	1	0	0	0	0		0	0	0	0
Proteobacteria	Gammaproteobacteria	Chromatiales	Chromatiaceae	Candidatus Nitrosacidococcus					1	1	1	0	0	1		100	0	0	100
Proteobacteria	Gammaproteobacteria	Chromatiales	Chromatiaceae	Candidatus Nitrosoglobus					1	1	0	0	0	1		0	0	0	100
Proteobacteria	Alphaproteobacteria	Holosporales	Caedimonadaceae	Candidatus Nucleicultrix					1	1	0	0	0	0		0	0	0	0
Proteobacteria	Alphaproteobacteria	Holosporales	Candidatus Paracaedibacteraceae	Candidatus Paracaedibacter					1	1	0	0	0	0		0	0	0	0
Proteobacteria	Alphaproteobacteria	Pelagibacterales	Pelagibacteraceae	Candidatus Pelagibacter					2	2	0	0	0	0		0	0	0	0
Proteobacteria	Alphaproteobacteria	Hyphomicrobiales	Parvibaculaceae	Candidatus Phaeomarinobacter					1	1	0	0	0	1		0	0	0	100
Proteobacteria	Alphaproteobacteria	Rickettsiales	Rickettsiaceae	Candidatus Phycorickettsia					1	1	0	0	0	0		0	0	0	0
Tenericutes	Mollicutes	Acholeplasmatales	Acholeplasmataceae	Candidatus Phytoplasma					4	4	0	0	0	0		0	0	0	0
Actinobacteria	Actinomycetia	Candidatus Nanopelagicales	Candidatus Nanopelagicaceae	Candidatus Planktophila					6	6	0	0	0	0		0	0	0	0
Proteobacteria	Gammaproteobacteria	Oceanospirillales	Halomonadaceae	Candidatus Portiera					1	1	0	0	0	0		0	0	0	0
Proteobacteria	Betaproteobacteria			Candidatus Profftella					1	1	0	0	0	0		0	0	0	0
Proteobacteria	Gammaproteobacteria	Enterobacterales	Enterobacteriaceae	Candidatus Profftia					1	1	0	0	0	0		0	0	0	0
Chloroflexi	Ardenticatenia	Ardenticatenales	Ardenticatenaceae	Candidatus Promineofilum					1	1	0	0	0	0		0	0	0	0
Chlamydiae	Chlamydiia	Parachlamydiales	Parachlamydiaceae	Candidatus Protochlamydia					2	2	2	0	0	0		100	0	0	0
Proteobacteria	Gammaproteobacteria			Candidatus Pseudothioglobus					1	1	0	0	0	0		0	0	0	0
Proteobacteria	Alphaproteobacteria			Candidatus Puniceispirillum					1	1	0	0	0	0		0	0	0	0
Proteobacteria	Gammaproteobacteria	Enterobacterales	Enterobacteriaceae	Candidatus Purcelliella					1	1	0	0	0	0		0	0	0	0
Proteobacteria	Gammaproteobacteria			Candidatus Reidiella					1	1	0	0	1	0		0	0	100	0
Chlamydiae	Chlamydiia	Parachlamydiales	Rhabdochlamydiaceae	Candidatus Rhabdochlamydia					1	1	0	0	0	0		0	0	0	0
Proteobacteria	Gammaproteobacteria	Enterobacterales	Enterobacteriaceae	Candidatus Riesia					2	2	0	0	0	0		0	0	0	0
Proteobacteria	Gammaproteobacteria			Candidatus Ruthia					2	2	0	0	0	0		0	0	0	0
Candidatus Saccharibacteria				Candidatus Saccharimonas					1	1	0	0	0	0		0	0	0	0
Proteobacteria	Gammaproteobacteria	Enterobacterales	Enterobacteriaceae	Candidatus Schneideria					1	1	0	0	0	0		0	0	0	0
Proteobacteria	Alphaproteobacteria	Rickettsiales	Rickettsiaceae	Candidatus Sneabacter					1	1	0	0	0	0		0	0	0	0
Bacteroidetes	Flavobacteriia	Flavobacteriales		Candidatus Sulcia					1	1	0	0	0	0		0	0	0	0
Proteobacteria	Betaproteobacteria	Burkholderiales	Comamonadaceae	Candidatus Symbiobacter					1	1	1	0	0	1		100	0	0	100
Firmicutes	Clostridia	Eubacteriales	Syntrophomonadaceae	Candidatus Syntrophocurvum					1	1	0	0	0	0		0	0	0	0
Proteobacteria	Gammaproteobacteria	Enterobacterales	Enterobacteriaceae	Candidatus Tachikawaea					1	1	0	0	0	0		0	0	0	0
Proteobacteria	Gammaproteobacteria			Candidatus Thioglobus					1	1	0	0	0	0		0	0	0	0
Proteobacteria	Betaproteobacteria	Burkholderiales	Burkholderiaceae	Candidatus Vallotia					1	1	0	0	0	0		0	0	0	0
Candidatus Omnitrophica				Candidatus Vampirococcus					1	1	0	0	0	0		0	0	0	0
Proteobacteria	Gammaproteobacteria			Candidatus Vesicomyosocius					1	1	0	0	0	0		0	0	0	0
Bacteroidetes	Flavobacteriia	Flavobacteriales		Candidatus Walczuchella					1	1	0	0	0	0		0	0	0	0
Bacteroidetes	Flavobacteriia	Flavobacteriales	Flavobacteriaceae	Capnocytophaga		7			1	8	0	0	8	2		0	0	100	25
Firmicutes	Clostridia	Eubacteriales	Oscillospiraceae	Caproicibacterium					1	1	0	0	0	0		0	0	0	0
Firmicutes	Clostridia	Thermoanaerobacterales	Thermoanaerobacteraceae	Carboxydothermus	1					1	0	0	0	0		0	0	0	0
Proteobacteria	Gammaproteobacteria	Cardiobacteriales	Cardiobacteriaceae	Cardiobacterium					1	1	0	0	0	0		0	0	0	0
Firmicutes	Bacilli	Lactobacillales	Carnobacteriaceae	Carnobacterium	1					1	0	0	0	0		0	0	0	0
Proteobacteria	Betaproteobacteria		Casimicrobiaceae	Casimicrobium					1	1	1	0	0	0		100	0	0	0
Proteobacteria	Betaproteobacteria	Burkholderiales	Alcaligenaceae	Castellaniella		1				1	0	0	0	1		0	0	0	100
Proteobacteria	Gammaproteobacteria	Alteromonadales	Alteromonadaceae	Catenovulum		1				1	0	0	1	1		0	0	100	100
Actinobacteria	Actinomycetia	Catenulisporales	Catenulisporaceae	Catenulispora					1	1	0	0	0	0		0	0	0	0
Planctomycetes	Planctomycetia	Planctomycetales	Planctomycetaceae	Caulifigura					1	1	1	0	0	1		100	0	0	100
Proteobacteria	Alphaproteobacteria	Caulobacterales	Caulobacteraceae	Caulobacter		5			2	7	7	0	0	7		100	0	0	100
Proteobacteria	Gammaproteobacteria	Enterobacterales	Enterobacteriaceae	Cedecea		1			1	2	2	0	0	0		100	0	0	0
Proteobacteria	Alphaproteobacteria	Rhodobacterales	Roseobacteraceae	Celeribacter		3				3	3	0	0	1		100	0	0	33.3333
Actinobacteria	Actinomycetia	Micrococcales	Cellulomonadaceae	Cellulomonas	4				1	5	0	0	0	0		0	0	0	0
Bacteroidetes	Flavobacteriia	Flavobacteriales	Flavobacteriaceae	Cellulophaga		3				3	0	0	0	3		0	0	0	100
Firmicutes	Clostridia	Eubacteriales	Lachnospiraceae	Cellulosilyticum	1					1	0	0	0	0		0	0	0	0
Actinobacteria	Actinomycetia	Micrococcales	Promicromonosporaceae	Cellulosimicrobium	1					1	0	0	0	0		0	0	0	0
Proteobacteria	Gammaproteobacteria	Cellvibrionales	Cellvibrionaceae	Cellvibrio		1				1	0	0	0	1		0	0	0	100
Proteobacteria	Alphaproteobacteria	Rhodobacterales	Rhodobacteraceae	Cereibacter					1	1	1	0	0	1		100	0	0	100
Cyanobacteria		Synechococcales	Chamaesiphonaceae	Chamaesiphon					1	1	0	0	1	0		0	0	100	0
Bacteroidetes	Flavobacteriia	Flavobacteriales	Flavobacteriaceae	Changchengzhania		1				1	0	0	0	1		0	0	0	100
Proteobacteria	Gammaproteobacteria	Enterobacterales	Yersiniaceae	Chania		1				1	1	0	0	0		100	0	0	0
Proteobacteria	Betaproteobacteria	Neisseriales	Chromobacteriaceae	Chitinibacter					2	2	1	0	0	2		50	0	0	100
Proteobacteria	Betaproteobacteria	Burkholderiales	Burkholderiaceae	Chitinimonas					1	1	0	1	0	1		0	100	0	100
Proteobacteria	Betaproteobacteria	Neisseriales	Neisseriaceae	Chitinolyticbacter		1				1	0	0	0	1		0	0	0	100
Bacteroidetes	Chitinophagia	Chitinophagales	Chitinophagaceae	Chitinophaga		1			3	4	0	0	4	2		0	0	100	50
Chlamydiae	Chlamydiia	Chlamydiales	Chlamydiaceae	Chlamydia		9			2	11	0	0	0	0		0	0	0	0
Chlamydiae	Chlamydiia	Chlamydiales	Chlamydiaceae	Chlamydiifrater					2	2	0	0	0	0		0	0	0	0
Acidobacteria	Blastocatellia			Chloracidobacterium					3	3	0	0	0	3		0	0	0	100
Chlorobi	Chlorobia	Chlorobiales	Chlorobiaceae	Chlorobaculum		3				3	1	0	0	0		33.3333	0	0	0
Chlorobi	Chlorobia	Chlorobiales	Chlorobiaceae	Chlorobium		2				2	2	0	0	0		100	0	0	0
Chloroflexi	Chloroflexia	Chloroflexales	Chloroflexaceae	Chloroflexus	2					2	0	0	0	0		0	0	0	0
Chlorobi	Chlorobia	Chlorobiales	Chlorobiaceae	Chloroherpeton		1				1	0	1	0	0		0	100	0	0
Proteobacteria	Deltaproteobacteria	Myxococcales	Polyangiaceae	Chondromyces		1				1	0	0	0	1		0	0	0	100
Firmicutes	Clostridia	Eubacteriales	Christensenellaceae	Christensenella	1					1	0	0	0	1		0	0	0	100
Proteobacteria	Betaproteobacteria	Neisseriales	Chromobacteriaceae	Chromobacterium		3			2	5	2	0	5	0		40	0	100	0
Proteobacteria	Gammaproteobacteria	Oceanospirillales	Halomonadaceae	Chromohalobacter		1				1	1	0	0	0		100	0	0	0
Cyanobacteria		Chroococcidiopsidales	Chroococcidiopsidaceae	Chroococcidiopsis					1	1	1	0	0	0		100	0	0	0
Bacteroidetes	Flavobacteriia	Flavobacteriales	Weeksellaceae	Chryseobacterium		12			5	17	4	0	0	17		23.5294	0	0	100
Actinobacteria	Actinomycetia	Micrococcales	Microbacteriaceae	Chryseoglobus					1	1	0	0	0	0		0	0	0	0
Bacteroidetes	Cytophagia	Cytophagales	Fulvivirgaceae	Chryseolinea		1				1	1	0	0	1		100	0	0	100
Armatimonadetes	Chthonomonadetes	Chthonomonadales	Chthonomonadaceae	Chthonomonas					1	1	0	1	0	0		0	100	0	0
Proteobacteria	Alphaproteobacteria	Hyphomicrobiales	Rhizobiaceae	Ciceribacter					1	1	1	0	0	1		100	0	0	100
Proteobacteria	Deltaproteobacteria	Desulfuromonadales	Geobacteraceae	Citrifermentans					2	2	1	0	2	2		50	0	100	100
Proteobacteria	Gammaproteobacteria	Enterobacterales	Enterobacteriaceae	Citrobacter		8			3	11	11	0	0	6		100	0	0	54.5455
Actinobacteria	Actinomycetia	Micrococcales	Microbacteriaceae	Clavibacter	1				1	2	0	0	0	0		0	0	0	0
Synergistetes	Synergistia	Synergistales	Synergistaceae	Cloacibacillus		1				1	0	0	1	1		0	0	100	100
Bacteroidetes	Flavobacteriia	Flavobacteriales	Weeksellaceae	Cloacibacterium		1			1	2	0	0	0	2		0	0	0	100
Firmicutes	Clostridia	Eubacteriales	Peptostreptococcaceae	Clostridioides	1					1	0	0	0	0		0	0	0	0
Firmicutes	Clostridia	Eubacteriales	Clostridiaceae	Clostridium	26				7	33	0	0	0	5		0	0	0	15.1515
Actinobacteria	Actinomycetia	Micrococcales	Microbacteriaceae	Cnuibacter	1					1	0	0	0	0		0	0	0	0
Proteobacteria	Gammaproteobacteria	Alteromonadales	Colwelliaceae	Cognaticolwellia					1	1	0	0	1	1		0	0	100	100
Firmicutes	Bacilli	Bacillales	Paenibacillaceae	Cohnella	1				1	2	0	0	0	0		0	0	0	0
Proteobacteria	Betaproteobacteria	Burkholderiales	Oxalobacteraceae	Collimonas		3				3	2	0	0	3		66.6667	0	0	100
Actinobacteria	Coriobacteriia	Coriobacteriales	Coriobacteriaceae	Collinsella	1					1	0	0	0	0		0	0	0	0
Proteobacteria	Gammaproteobacteria	Alteromonadales	Colwelliaceae	Colwellia		1				1	1	0	1	1		100	0	100	100
Proteobacteria	Betaproteobacteria	Burkholderiales	Comamonadaceae	Comamonas		3			3	6	1	0	1	0		16.6667	0	16.6667	0
Firmicutes	Bacilli	Lactobacillales	Lactobacillaceae	Companilactobacillus					7	7	0	0	0	1		0	0	0	14.2857
Proteobacteria	Betaproteobacteria	Neisseriales	Neisseriaceae	Conchiformibius					1	1	1	0	0	0		100	0	0	0
Actinobacteria	Thermoleophilia	Solirubrobacterales	Conexibacteraceae	Conexibacter	1					1	0	0	0	0		0	0	0	0
Proteobacteria	Gammaproteobacteria	Cellvibrionales	Halieaceae	Congregibacter					1	1	0	0	1	1		0	0	100	100
Bacteroidetes	Bacteroidia	Bacteroidales	Barnesiellaceae	Coprobacter					1	1	0	0	0	1		0	0	0	100
Firmicutes	Clostridia	Eubacteriales	Lachnospiraceae	Coprococcus					1	1	0	0	0	0		0	0	0	0
Coprothermobacterota	Coprothermobacteria	Coprothermobacterales	Coprothermobacteraceae	Coprothermobacter	1					1	0	0	0	0		0	0	0	0
Verrucomicrobia	Opitutae	Puniceicoccales	Puniceicoccaceae	Coraliomargarita		1				1	1	0	0	1		100	0	0	100
Proteobacteria	Deltaproteobacteria	Myxococcales	Myxococcaceae	Corallococcus		1			1	2	1	0	0	2		50	0	0	100
Actinobacteria	Coriobacteriia	Coriobacteriales	Coriobacteriaceae	Coriobacterium	1					1	0	0	0	0		0	0	0	0
Actinobacteria	Actinomycetia	Corynebacteriales	Corynebacteriaceae	Corynebacterium			46		22	68	0	0	0	3		0	0	0	4.41176
Bacteroidetes	Flavobacteriia	Flavobacteriales	Flavobacteriaceae	Costertonia					1	1	0	0	0	1		0	0	0	100
Proteobacteria	Gammaproteobacteria	Legionellales	Coxiellaceae	Coxiella		1			1	2	0	0	0	0		0	0	0	0
Firmicutes	Clostridia	Eubacteriales	Clostridiaceae	Crassaminicella					1	1	0	0	0	0		0	0	0	0
Planctomycetes	Planctomycetia	Planctomycetales	Planctomycetaceae	Crateriforma					1	1	1	0	0	1		100	0	0	100
Proteobacteria	Betaproteobacteria	Neisseriales	Neisseriaceae	Crenobacter					1	1	0	0	1	0		0	0	100	0
Cyanobacteria		Oscillatoriales	Gomontiellaceae	Crinalium					1	1	0	0	1	0		0	0	100	0
Bacteroidetes	Flavobacteriia	Flavobacteriales	Flavobacteriaceae	Croceibacter		1				1	0	0	0	1		0	0	0	100
Proteobacteria	Alphaproteobacteria	Sphingomonadales	Erythrobacteraceae	Croceibacterium					1	1	1	0	0	1		100	0	0	100
Proteobacteria	Alphaproteobacteria	Sphingomonadales	Erythrobacteraceae	Croceicoccus		2				2	1	0	0	2		50	0	0	100
Bacteroidetes	Flavobacteriia	Flavobacteriales	Schleiferiaceae	Croceimicrobium					1	1	0	0	0	1		0	0	0	100
Cyanobacteria		Chroococcales	Aphanothecaceae	Crocosphaera					1	1	1	0	1	1		100	0	100	100
Proteobacteria	Gammaproteobacteria	Enterobacterales	Enterobacteriaceae	Cronobacter		6				6	6	0	5	1		100	0	83.3333	16.6667
Bacteroidetes	Flavobacteriia	Flavobacteriales	Weeksellaceae	Cruoricaptor					1	1	0	0	0	1		0	0	0	100
Actinobacteria	Actinomycetia	Micrococcales	Microbacteriaceae	Cryobacterium	1				1	2	0	0	0	0		0	0	0	0
Actinobacteria	Coriobacteriia	Eggerthellales	Eggerthellaceae	Cryptobacterium	1					1	0	0	0	0		0	0	0	0
Proteobacteria	Betaproteobacteria	Burkholderiales	Burkholderiaceae	Cupriavidus		6			3	9	9	0	5	1		100	0	55.5556	11.1111
Actinobacteria	Actinomycetia	Micrococcales	Microbacteriaceae	Curtobacterium	1					1	0	0	0	0		0	0	0	0
Actinobacteria	Actinomycetia	Propionibacteriales	Propionibacteriaceae	Cutibacterium	2				2	4	0	0	0	0		0	0	0	0
Cyanobacteria		Chroococcales	Geminocystaceae	Cyanobacterium					1	1	1	0	0	0		100	0	0	0
Cyanobacteria		Synechococcales	Prochlorococcaceae	Cyanobium					1	1	1	0	0	0		100	0	0	0
Bacteroidetes	Cytophagia	Cytophagales	Cyclobacteriaceae	Cyclobacterium		2				2	2	0	2	2		100	0	100	100
Cyanobacteria		Nostocales	Aphanizomenonaceae	Cylindrospermopsis					2	2	2	0	0	0		100	0	0	0
Cyanobacteria		Nostocales	Nostocaceae	Cylindrospermum					1	1	1	0	0	0		100	0	0	0
Firmicutes	Bacilli	Bacillales	Bacillaceae	Cytobacillus					3	3	0	0	0	0		0	0	0	0
Bacteroidetes	Cytophagia	Cytophagales	Cytophagaceae	Cytophaga		1				1	1	0	0	1		100	0	0	100
Cyanobacteria		Synechococcales	Synechococcaceae	Dactylococcopsis					1	1	1	0	0	0		100	0	0	0
Actinobacteria	Actinomycetia	Micromonosporales	Micromonosporaceae	Dactylosporangium					1	1	0	0	0	0		0	0	0	0
Deferribacteres	Deferribacteres	Deferribacterales	Deferribacteraceae	Deferribacter		1				1	0	0	0	1		0	0	0	100
Proteobacteria	Alphaproteobacteria	Rhodospirillales	Rhodospirillaceae	Defluviicoccus					1	1	0	0	0	1		0	0	0	100
Thermotogae	Thermotogae	Petrotogales	Petrotogaceae	Defluviitoga					1	1	1	0	0	0		100	0	0	0
Firmicutes	Clostridia	Eubacteriales	Peptococcaceae	Dehalobacter	1					1	0	0	0	0		0	0	0	0
Firmicutes	Clostridia	Eubacteriales	Peptococcaceae	Dehalobacterium	1					1	0	0	0	0		0	0	0	0
Chloroflexi	Dehalococcoidia	Dehalococcoidales	Dehalococcoidaceae	Dehalococcoides	1					1	0	0	0	0		0	0	0	0
Chloroflexi	Dehalococcoidia			Dehalogenimonas					2	2	0	0	0	0		0	0	0	0
Deinococcus-Thermus	Deinococci	Deinococcales	Deinococcaceae	Deinococcus			13		3	16	0	0	0	0		0	0	0	0
Proteobacteria	Betaproteobacteria	Burkholderiales	Comamonadaceae	Delftia					1	1	0	0	0	0		0	0	0	0
Proteobacteria	Betaproteobacteria	Nitrosomonadales	Sterolibacteriaceae	Denitratisoma					1	1	0	0	0	0		0	0	0	0
Actinobacteria	Coriobacteriia	Eggerthellales	Eggerthellaceae	Denitrobacterium	1					1	0	0	0	0		0	0	0	0
Deferribacteres	Deferribacteres	Deferribacterales	Deferribacteraceae	Denitrovibrio		1				1	0	0	0	0		0	0	0	0
Actinobacteria	Actinomycetia	Micrococcales	Dermabacteraceae	Dermabacter	2					2	0	0	0	0		0	0	0	0
Actinobacteria	Actinomycetia	Micrococcales	Dermacoccaceae	Dermacoccus	1					1	0	0	0	0		0	0	0	0
Actinobacteria	Actinomycetia	Micrococcales	Dermatophilaceae	Dermatophilus					1	1	0	0	0	0		0	0	0	0
Proteobacteria	Deltaproteobacteria	Desulfarculales	Desulfarculaceae	Desulfarculus		1				1	0	0	0	1		0	0	0	100
Proteobacteria	Deltaproteobacteria	Desulfobacterales	Desulfobacteraceae	Desulfatibacillum		1				1	0	0	0	1		0	0	0	100
Firmicutes	Clostridia	Eubacteriales	Peptococcaceae	Desulfitobacterium	4					4	0	0	0	2		0	0	0	50
Proteobacteria	Deltaproteobacteria	Syntrophobacterales	Syntrophaceae	Desulfobacca		1				1	1	0	1	1		100	0	100	100
Proteobacteria	Deltaproteobacteria	Desulfobacterales	Desulfobacteraceae	Desulfobacter					2	2	1	0	0	2		50	0	0	100
Proteobacteria	Deltaproteobacteria	Desulfobacterales	Desulfobacteraceae	Desulfobacterium		1				1	0	0	0	1		0	0	0	100
Proteobacteria	Deltaproteobacteria	Desulfobacterales	Desulfobacteraceae	Desulfobacula		1				1	1	0	0	1		100	0	0	100
Proteobacteria	Deltaproteobacteria	Desulfobacterales	Desulfobulbaceae	Desulfobulbus		2			1	3	1	0	0	2		33.3333	0	0	66.6667
Proteobacteria	Deltaproteobacteria	Desulfobacterales	Desulfocapsaceae	Desulfocapsa		1				1	0	1	0	1		0	100	0	100
Proteobacteria	Deltaproteobacteria	Desulfobacterales	Desulfobacteraceae	Desulfococcus		2				2	0	0	0	2		0	0	0	100
Proteobacteria	Deltaproteobacteria	Desulfovibrionales	Desulfovibrionaceae	Desulfocurvibacter		1				1	0	0	0	1		0	0	0	100
Firmicutes	Clostridia	Eubacteriales	Peptococcaceae	Desulfofarcimen	1					1	0	0	0	0		0	0	0	0
Proteobacteria	Deltaproteobacteria	Syntrophobacterales	Syntrophobacteraceae	Desulfoglaeba		1				1	0	0	0	1		0	0	0	100
Proteobacteria	Deltaproteobacteria	Desulfovibrionales	Desulfohalobiaceae	Desulfohalobium		1				1	0	0	0	0		0	0	0	0
Proteobacteria	Deltaproteobacteria	Desulfovibrionales	Desulfovibrionaceae	Desulfolutivibrio					1	1	1	0	0	0		100	0	0	0
Proteobacteria	Deltaproteobacteria	Desulfovibrionales	Desulfomicrobiaceae	Desulfomicrobium		2				2	0	0	1	2		0	0	50	100
Proteobacteria	Deltaproteobacteria	Syntrophobacterales	Syntrophaceae	Desulfomonile		1				1	1	0	0	0		100	0	0	0
Proteobacteria	Deltaproteobacteria	Desulfobacterales	Desulfobacteraceae	Desulfonema					2	2	2	1	0	2		100	50	0	100
Proteobacteria	Deltaproteobacteria	Desulfobacterales	Desulfobacteraceae	Desulfosarcina		1			2	3	1	0	0	3		33.3333	0	0	100
Firmicutes	Clostridia	Eubacteriales	Desulfallaceae	Desulfoscipio					1	1	0	0	0	1		0	0	0	100
Firmicutes	Clostridia	Eubacteriales	Peptococcaceae	Desulfosporosinus					4	4	0	0	0	1		0	0	0	25
Proteobacteria	Deltaproteobacteria	Desulfobacterales	Desulfocapsaceae	Desulfotalea					1	1	0	0	0	1		0	0	0	100
Firmicutes	Clostridia	Eubacteriales	Peptococcaceae	Desulfotomaculum	3					3	0	0	0	0		0	0	0	0
Proteobacteria	Deltaproteobacteria	Desulfovibrionales	Desulfovibrionaceae	Desulfovibrio		6			5	11	8	1	2	3		72.7273	9.09091	18.1818	27.2727
Chrysiogenetes	Chrysiogenetes	Chrysiogenales	Chrysiogenaceae	Desulfurispirillum					1	1	0	0	0	0		0	0	0	0
Proteobacteria	Deltaproteobacteria	Desulfobacterales	Desulfobulbaceae	Desulfurivibrio		1				1	0	0	0	1		0	0	0	100
Aquificae	Aquificae	Desulfurobacteriales	Desulfurobacteriaceae	Desulfurobacterium		1				1	0	0	0	0		0	0	0	0
Proteobacteria	Deltaproteobacteria	Desulfuromonadales	Desulfuromonadaceae	Desulfuromonas		1				1	1	0	0	1		100	0	0	100
Proteobacteria	Alphaproteobacteria	Hyphomicrobiales	Devosiaceae	Devosia		1				1	0	0	0	1		0	0	0	100
Actinobacteria	Actinomycetia	Micrococcales	Dermabacteraceae	Devriesea					1	1	0	0	0	0		0	0	0	0
Firmicutes	Negativicutes	Veillonellales	Veillonellaceae	Dialister					2	2	0	0	0	0		0	0	0	0
Proteobacteria	Betaproteobacteria	Burkholderiales	Comamonadaceae	Diaphorobacter		1			2	3	0	0	0	0		0	0	0	0
Proteobacteria	Gammaproteobacteria	Enterobacterales	Pectobacteriaceae	Dickeya		6			2	8	7	0	0	7		87.5	0	0	87.5
Dictyoglomi	Dictyoglomia	Dictyoglomales	Dictyoglomaceae	Dictyoglomus		2				2	2	2	0	0		100	100	0	0
Actinobacteria	Actinomycetia	Corynebacteriales	Dietziaceae	Dietzia			3			3	0	0	0	0		0	0	0	0
Proteobacteria	Alphaproteobacteria	Rhodobacterales	Roseobacteraceae	Dinoroseobacter		1				1	1	0	0	0		100	0	0	0
Nitrospirae	Thermodesulfovibrionia	Thermodesulfovibrionales	Dissulfurispiraceae	Dissulfurispira					1	1	0	0	0	0		0	0	0	0
Proteobacteria	Gammaproteobacteria	Xanthomonadales	Rhodanobacteraceae	Dokdonella		1				1	0	0	0	1		0	0	0	100
Bacteroidetes	Flavobacteriia	Flavobacteriales	Flavobacteriaceae	Dokdonia		1				1	0	0	0	1		0	0	0	100
Cyanobacteria		Nostocales	Aphanizomenonaceae	Dolichospermum					1	1	1	0	0	0		100	0	0	0
Firmicutes	Bacilli	Lactobacillales	Carnobacteriaceae	Dolosigranulum	1					1	0	0	0	0		0	0	0	0
Proteobacteria	Gammaproteobacteria	Aeromonadales	Aeromonadaceae	Dongshaea					1	1	0	0	1	0		0	0	100	0
Bacteroidetes	Bacteroidia	Marinilabiliales	Prolixibacteraceae	Draconibacterium					1	1	0	0	1	0		0	0	100	0
Bacteroidetes	Bacteroidia	Bacteroidales	Muribaculaceae	Duncaniella					1	1	0	0	1	1		0	0	100	100
Bacteroidetes	Cytophagia	Cytophagales	Spirosomaceae	Dyadobacter		1				1	0	1	1	1		0	100	100	100
Proteobacteria	Gammaproteobacteria	Xanthomonadales	Rhodanobacteraceae	Dyella		1			1	2	2	0	0	1		100	0	0	50
Firmicutes	Clostridia	Eubacteriales	Oscillospiraceae	Dysosmobacter	1					1	0	0	0	0		0	0	0	0
Bacteroidetes	Cytophagia	Cytophagales	Cyclobacteriaceae	Echinicola		3				3	0	0	3	3		0	0	100	100
Proteobacteria	Gammaproteobacteria	Enterobacterales	Hafniaceae	Edwardsiella		4				4	1	0	0	0		25	0	0	0
Actinobacteria	Coriobacteriia	Eggerthellales	Eggerthellaceae	Eggerthella	1				1	2	0	0	0	1		0	0	0	50
Actinobacteria	Nitriliruptoria	Egibacterales	Egibacteraceae	Egibacter					1	1	0	0	0	0		0	0	0	0
Actinobacteria	Nitriliruptoria	Egicoccales	Egicoccaceae	Egicoccus	1					1	0	0	0	0		0	0	0	0
Proteobacteria	Alphaproteobacteria	Rickettsiales	Anaplasmataceae	Ehrlichia		4				4	0	0	0	0		0	0	0	0
Proteobacteria	Betaproteobacteria	Neisseriales	Neisseriaceae	Eikenella		2				2	0	0	0	0		0	0	0	0
Bacteroidetes	Flavobacteriia	Flavobacteriales	Weeksellaceae	Elizabethkingia		2				2	2	0	0	2		100	0	0	100
Elusimicrobia	Elusimicrobia	Elusimicrobiales	Elusimicrobiaceae	Elusimicrobium		1				1	0	0	0	0		0	0	0	0
Bacteroidetes	Flavobacteriia	Flavobacteriales	Weeksellaceae	Empedobacter					2	2	1	0	0	2		50	0	0	100
Elusimicrobia	Endomicrobia	Endomicrobiales	Endomicrobiaceae	Endomicrobium		1			1	2	0	0	0	0		0	0	0	0
Proteobacteria	Gammaproteobacteria	Oceanospirillales	Endozoicomonadaceae	Endozoicomonas					1	1	0	0	1	0		0	0	100	0
Proteobacteria	Alphaproteobacteria	Hyphomicrobiales	Rhizobiaceae	Ensifer		3			1	4	4	0	0	4		100	0	0	100
Proteobacteria	Gammaproteobacteria	Enterobacterales	Enterobacteriaceae	Enterobacter		10			1	11	11	0	0	2		100	0	0	18.1818
Firmicutes	Clostridia	Eubacteriales	Lachnospiraceae	Enterocloster	1					1	0	0	0	1		0	0	0	100
Firmicutes	Bacilli	Lactobacillales	Enterococcaceae	Enterococcus	7				5	12	0	0	0	1		0	0	0	8.33333
Proteobacteria	Gammaproteobacteria	Vibrionales	Vibrionaceae	Enterovibrio					1	1	1	0	0	0		100	0	0	0
Proteobacteria	Alphaproteobacteria	Rhodospirillales	Acetobacteraceae	Entomobacter					1	1	0	0	0	0		0	0	0	0
Proteobacteria	Gammaproteobacteria	Pseudomonadales	Pseudomonadaceae	Entomomonas					1	1	0	0	0	0		0	0	0	0
Tenericutes	Mollicutes	Entomoplasmatales	Entomoplasmataceae	Entomoplasma				4		4	0	0	0	0		0	0	0	0
Proteobacteria	Betaproteobacteria	Burkholderiales	Burkholderiaceae	Ephemeroptericola		1				1	1	0	0	0		100	0	0	0
Actinobacteria	Actinomycetia	Sporichthyales	Sporichthyaceae	Epidermidibacterium	1					1	0	0	0	0		0	0	0	0
Bacteroidetes	Flavobacteriia	Flavobacteriales	Weeksellaceae	Epilithonimonas					1	1	0	0	0	1		0	0	0	100
Verrucomicrobia	Opitutae	Opitutales	Opitutaceae	Ereboglobus					1	1	0	0	0	1		0	0	0	100
Proteobacteria	Gammaproteobacteria	Enterobacterales	Erwiniaceae	Erwinia		5			2	7	6	0	0	0		85.7143	0	0	0
Firmicutes	Erysipelotrichia	Erysipelotrichales	Erysipelotrichaceae	Erysipelatoclostridium	1				1	2	0	0	0	1		0	0	0	50
Firmicutes	Erysipelotrichia	Erysipelotrichales	Erysipelotrichaceae	Erysipelothrix	2				2	4	0	0	0	0		0	0	0	0
Proteobacteria	Alphaproteobacteria	Sphingomonadales	Erythrobacteraceae	Erythrobacter		1			3	4	4	0	0	4		100	0	0	100
Proteobacteria	Gammaproteobacteria	Enterobacterales	Enterobacteriaceae	Escherichia		7				7	7	0	2	0		100	0	28.5714	0
Firmicutes	Clostridia	Eubacteriales	Oscillospiraceae	Ethanoligenens	1					1	0	0	0	0		0	0	0	0
Firmicutes	Clostridia	Eubacteriales	Eubacteriaceae	Eubacterium	3					3	0	0	0	2		0	0	0	66.6667
Cyanobacteria		Chroococcales	Aphanothecaceae	Euhalothece					1	1	1	0	1	0		100	0	100	0
Actinobacteria	Nitriliruptoria	Euzebyales	Euzebyaceae	Euzebya					1	1	0	0	0	0		0	0	0	0
Bacteroidetes	Flavobacteriia	Flavobacteriales	Flavobacteriaceae	Euzebyella		1				1	0	0	0	1		0	0	0	100
Firmicutes	Bacilli	Bacillales	Bacillaceae	Evansella					1	1	0	0	0	0		0	0	0	0
Firmicutes	Bacilli	Bacillales		Exiguobacterium	3				1	4	0	0	0	0		0	0	0	0
Firmicutes	Tissierellia			Ezakiella					1	1	0	0	0	0		0	0	0	0
Firmicutes	Erysipelotrichia	Erysipelotrichales	Erysipelotrichaceae	Faecalibacillus					1	1	0	0	0	0		0	0	0	0
Firmicutes	Clostridia	Eubacteriales	Oscillospiraceae	Faecalibacterium	1					1	0	0	0	0		0	0	0	0
Firmicutes	Erysipelotrichia	Erysipelotrichales	Erysipelotrichaceae	Faecalibaculum	1					1	0	0	0	0		0	0	0	0
Firmicutes	Clostridia	Eubacteriales	Oscillospiraceae	Fastidiosipila	1					1	0	0	0	0		0	0	0	0
Proteobacteria	Betaproteobacteria	Nitrosomonadales	Gallionellaceae	Ferrigenium					1	1	0	0	0	0		0	0	0	0
Proteobacteria	Gammaproteobacteria	Alteromonadales	Ferrimonadaceae	Ferrimonas		1			1	2	2	1	2	2		100	50	100	100
Proteobacteria	Betaproteobacteria	Nitrosomonadales	Gallionellaceae	Ferriphaselus		1				1	0	0	1	1		0	0	100	100
Proteobacteria	Alphaproteobacteria	Rhodospirillales	Rhodospirillaceae	Ferrovibrio		1				1	0	0	0	1		0	0	0	100
Thermotogae	Thermotogae	Thermotogales	Fervidobacteriaceae	Fervidobacterium		3			1	4	2	0	0	2		50	0	0	50
Bacteroidetes	Cytophagia	Cytophagales	Spirosomaceae	Fibrella					1	1	1	1	1	1		100	100	100	100
Fibrobacteres	Fibrobacteria	Fibrobacterales	Fibrobacteraceae	Fibrobacter		1				1	1	0	0	0		100	0	0	0
Firmicutes	Bacilli	Bacillales	Bacillaceae	Fictibacillus					1	1	0	0	0	0		0	0	0	0
Firmicutes	Clostridia	Eubacteriales	Peptostreptococcaceae	Filifactor	1					1	0	0	0	0		0	0	0	0
Bacteroidetes	Chitinophagia	Chitinophagales	Chitinophagaceae	Filimonas					1	1	1	0	1	1		100	0	100	100
Armatimonadetes	Fimbriimonadia	Fimbriimonadales	Fimbriimonadaceae	Fimbriimonas		1				1	1	0	1	0		100	0	100	0
Bacteroidetes	Flavobacteriia	Flavobacteriales	Flavobacteriaceae	Flagellimonas		1				1	0	0	0	1		0	0	0	100
Bacteroidetes	Cytophagia	Cytophagales	Flammeovirgaceae	Flammeovirga		1			2	3	0	0	0	3		0	0	0	100
Actinobacteria	Actinomycetia	Actinomycetales	Actinomycetaceae	Flaviflexus	1					1	0	0	0	0		0	0	0	0
Bacteroidetes	Chitinophagia	Chitinophagales	Chitinophagaceae	Flavisolibacter		2				2	1	0	2	2		50	0	100	100
Bacteroidetes	Flavobacteriia	Flavobacteriales	Flavobacteriaceae	Flavivirga		1				1	1	0	0	1		100	0	0	100
Bacteroidetes	Flavobacteriia	Flavobacteriales	Flavobacteriaceae	Flavobacterium		20			2	22	2	7	1	22		9.09091	31.8182	4.54545	100
Firmicutes	Clostridia	Eubacteriales	Oscillospiraceae	Flavonifractor	1					1	0	0	0	0		0	0	0	0
Deferribacteres	Deferribacteres	Deferribacterales	Deferribacteraceae	Flexistipes		1				1	0	0	1	1		0	0	100	100
Proteobacteria	Gammaproteobacteria	Alteromonadales	Pseudoalteromonadaceae	Flocculibacter					1	1	0	0	1	1		0	0	100	100
Proteobacteria	Gammaproteobacteria	Legionellales	Legionellaceae	Fluoribacter					1	1	0	0	0	0		0	0	0	0
Proteobacteria	Betaproteobacteria	Rhodocyclales	Fluviibacteraceae	Fluviibacter					1	1	1	0	0	0		100	0	0	0
Bacteroidetes	Flavobacteriia	Flavobacteriales	Crocinitomicaceae	Fluviicola		1				1	1	0	0	0		100	0	0	0
Proteobacteria	Oligoflexia	Silvanigrellales	Silvanigrellaceae	Fluviispira					1	1	0	0	0	0		0	0	0	0
Bacteroidetes	Flavobacteriia	Flavobacteriales	Flavobacteriaceae	Formosa		1			1	2	0	0	0	2		0	0	0	100
Proteobacteria	Gammaproteobacteria	Thiotrichales	Francisellaceae	Francisella		8			3	11	0	0	2	0		0	0	18.1818	0
Actinobacteria	Actinomycetia	Frankiales	Frankiaceae	Frankia	3					3	0	0	0	1		0	0	0	33.3333
Proteobacteria	Gammaproteobacteria	Xanthomonadales	Rhodanobacteraceae	Frateuria		1				1	1	0	0	0		100	0	0	0
Proteobacteria	Gammaproteobacteria	Pasteurellales	Pasteurellaceae	Frederiksenia		1				1	0	0	0	0		0	0	0	0
Synergistetes	Synergistia	Synergistales	Synergistaceae	Fretibacterium					1	1	0	0	0	0		0	0	0	0
Actinobacteria	Actinomycetia	Propionibacteriales	Nocardioidaceae	Friedmanniella					1	1	0	0	0	0		0	0	0	0
Proteobacteria	Alphaproteobacteria	Rhodobacterales	Rhodobacteraceae	Frigidibacter					1	1	1	0	0	0		100	0	0	0
Planctomycetes	Planctomycetia	Gemmatales	Gemmataceae	Frigoriglobus					1	1	1	0	0	1		100	0	0	100
Proteobacteria	Gammaproteobacteria	Orbales	Orbaceae	Frischella		1				1	1	0	0	0		100	0	0	0
Firmicutes	Bacilli	Lactobacillales	Lactobacillaceae	Fructilactobacillus					3	3	0	0	0	0		0	0	0	0
Planctomycetes	Planctomycetia	Planctomycetales	Planctomycetaceae	Fuerstiella					1	1	1	0	0	1		100	0	0	100
Firmicutes	Bacilli	Lactobacillales	Lactobacillaceae	Furfurilactobacillus					1	1	0	0	0	0		0	0	0	0
Proteobacteria	Alphaproteobacteria	Rhodobacterales	Rhodobacteraceae	Fuscovulum					1	1	1	0	0	0		100	0	0	0
Fusobacteria	Fusobacteriia	Fusobacteriales	Fusobacteriaceae	Fusobacterium		6			1	7	0	0	0	0		0	0	0	0
Proteobacteria	Gammaproteobacteria			Gallaecimonas					1	1	0	0	1	0		0	0	100	0
Proteobacteria	Betaproteobacteria	Nitrosomonadales	Gallionellaceae	Gallionella		1				1	0	0	1	0		0	0	100	0
Actinobacteria	Actinomycetia	Bifidobacteriales	Bifidobacteriaceae	Gardnerella					1	1	0	0	0	0		0	0	0	0
Firmicutes	Bacilli	Bacillales		Gemella	1					1	0	0	0	0		0	0	0	0
Cyanobacteria		Chroococcales	Chroococcaceae	Geminocystis					1	1	1	0	0	0		100	0	0	0
Planctomycetes	Planctomycetia	Gemmatales	Gemmataceae	Gemmata		1			1	2	2	0	0	2		100	0	0	100
Gemmatimonadetes	Gemmatimonadetes	Gemmatimonadales	Gemmatimonadaceae	Gemmatimonas		2				2	0	0	1	0		0	0	50	0
Gemmatimonadetes	Gemmatimonadetes	Gemmatimonadales	Gemmatimonadaceae	Gemmatirosa		1				1	0	0	1	1		0	0	100	100
Proteobacteria	Deltaproteobacteria	Desulfuromonadales	Geobacteraceae	Geoalkalibacter		1				1	0	1	0	1		0	100	0	100
Firmicutes	Bacilli	Bacillales	Bacillaceae	Geobacillus	3				1	4	0	0	0	0		0	0	0	0
Proteobacteria	Deltaproteobacteria	Desulfuromonadales	Geobacteraceae	Geobacter		6				6	3	0	6	5		50	0	100	83.3333
Actinobacteria	Actinomycetia	Geodermatophilales	Geodermatophilaceae	Geodermatophilus	1					1	0	0	0	0		0	0	0	0
Actinobacteria	Actinomycetia	Micrococcales	Bogoriellaceae	Georgenia					1	1	0	0	0	0		0	0	0	0
Proteobacteria	Alphaproteobacteria	Hyphomicrobiales	Rhizobiaceae	Georhizobium		1				1	1	0	0	1		100	0	0	100
Firmicutes	Clostridia	Eubacteriales	Clostridiaceae	Geosporobacter					1	1	0	0	0	0		0	0	0	0
Deferribacteres	Deferribacteres	Deferribacterales	Deferribacteraceae	Geovibrio		1				1	0	0	1	0		0	0	100	0
Proteobacteria	Gammaproteobacteria	Enterobacterales	Yersiniaceae	Gibbsiella		1				1	1	0	0	0		100	0	0	0
Proteobacteria	Gammaproteobacteria	Orbales	Orbaceae	Gilliamella		1				1	1	0	0	0		100	0	0	0
Planctomycetes	Planctomycetia	Planctomycetales	Planctomycetaceae	Gimesia		1			6	7	5	0	0	2		71.4286	0	0	28.5714
Proteobacteria	Gammaproteobacteria	Alteromonadales	Alteromonadaceae	Glaciecola		1			1	2	1	0	1	1		50	0	50	50
Proteobacteria	Gammaproteobacteria	Pasteurellales	Pasteurellaceae	Glaesserella		1				1	1	0	0	0		100	0	0	0
Cyanobacteria	Gloeobacteria	Gloeobacterales	Gloeobacteraceae	Gloeobacter		2				2	2	0	0	1		100	0	0	50
Cyanobacteria		Gloeomargaritales	Gloeomargaritaceae	Gloeomargarita					1	1	0	0	0	0		0	0	0	0
Cyanobacteria		Chroococcales	Aphanothecaceae	Gloeothece					2	2	1	0	2	0		50	0	100	0
Proteobacteria	Alphaproteobacteria	Rhodospirillales	Acetobacteraceae	Gluconacetobacter		1				1	1	0	0	1		100	0	0	100
Proteobacteria	Alphaproteobacteria	Rhodospirillales	Acetobacteraceae	Gluconobacter		3			1	4	4	0	0	1		100	0	0	25
Actinobacteria	Actinomycetia	Micrococcales	Micrococcaceae	Glutamicibacter	4				2	6	0	0	0	3		0	0	0	50
Proteobacteria	Alphaproteobacteria	Maricaulales	Maricaulaceae	Glycocaulis		1				1	1	0	0	1		100	0	0	100
Actinobacteria	Actinomycetia	Corynebacteriales	Gordoniaceae	Gordonia			6		5	11	0	0	0	0		0	0	0	0
Firmicutes	Tissierellia	Tissierellales	Gottschalkiaceae	Gottschalkia	1					1	0	0	0	0		0	0	0	0
Bacteroidetes	Flavobacteriia	Flavobacteriales	Flavobacteriaceae	Gramella		4				4	3	0	0	4		75	0	0	100
Proteobacteria	Alphaproteobacteria	Rhodospirillales	Acetobacteraceae	Granulibacter		1				1	1	0	0	0		100	0	0	0
Acidobacteria	Acidobacteriia	Acidobacteriales	Acidobacteriaceae	Granulicella		2				2	2	1	2	2		100	50	100	100
Proteobacteria	Gammaproteobacteria	Chromatiales	Granulosicoccaceae	Granulosicoccus		1				1	0	1	0	1		0	100	0	100
Proteobacteria	Gammaproteobacteria	Vibrionales	Vibrionaceae	Grimontia		1				1	1	0	1	1		100	0	100	100
Actinobacteria	Actinomycetia	Micrococcales	Microbacteriaceae	Gryllotalpicola					1	1	0	0	0	0		0	0	0	0
Firmicutes	Tissierellia	Tissierellales	Tissierellaceae	Gudongella	1					1	0	0	0	0		0	0	0	0
Proteobacteria	Gammaproteobacteria	Chromatiales	Thioalkalibacteraceae	Guyparkeria		1				1	0	0	0	0		0	0	0	0
Proteobacteria	Gammaproteobacteria	Oceanospirillales	Saccharospirillaceae	Gynuella		1				1	0	0	1	1		0	0	100	100
Proteobacteria	Alphaproteobacteria	Rhodobacterales	Rhodobacteraceae	Haematobacter		1				1	1	0	0	1		100	0	0	100
Proteobacteria	Alphaproteobacteria	Rhodospirillales	Rhodospirillaceae	Haematospirillum					1	1	0	0	0	1		0	0	0	100
Proteobacteria	Gammaproteobacteria	Pasteurellales	Pasteurellaceae	Haemophilus		3			2	5	0	0	0	1		0	0	0	20
Proteobacteria	Gammaproteobacteria	Enterobacterales	Hafniaceae	Hafnia		1				1	0	0	0	0		0	0	0	0
Proteobacteria	Gammaproteobacteria	Oceanospirillales	Hahellaceae	Hahella		1				1	0	0	1	1		0	0	100	100
Firmicutes	Clostridia	Halanaerobiales	Halanaerobiaceae	Halanaerobium		2				2	1	0	0	0		50	0	0	0
Proteobacteria	Epsilonproteobacteria	Campylobacterales	Arcobacteraceae	Halarcobacter		1			1	2	0	0	0	0		0	0	0	0
Proteobacteria	Deltaproteobacteria	Myxococcales	Kofleriaceae	Haliangium		1				1	0	0	1	1		0	0	100	100
Proteobacteria	Gammaproteobacteria	Cellvibrionales	Halieaceae	Halioglobus		1				1	1	0	1	1		100	0	100	100
Bacteroidetes	Saprospiria	Saprospirales	Haliscomenobacteraceae	Haliscomenobacter		1				1	0	0	0	1		0	0	0	100
Firmicutes	Bacilli	Bacillales	Bacillaceae	Halobacillus	2					2	0	0	0	0		0	0	0	0
Proteobacteria	Oligoflexia	Bacteriovoracales	Halobacteriovoraceae	Halobacteriovorax		1				1	0	0	0	0		0	0	0	0
Firmicutes	Clostridia	Halanaerobiales	Halobacteroidaceae	Halobacteroides		1				1	0	0	0	0		0	0	0	0
Proteobacteria	Alphaproteobacteria	Rhodobacterales	Rhodobacteraceae	Halocynthiibacter		1				1	1	0	0	0		100	0	0	0
Cyanobacteria		Pseudanabaenales	Prochlorotrichaceae	Halomicronema					1	1	1	0	0	1		100	0	0	100
Proteobacteria	Gammaproteobacteria	Oceanospirillales	Halomonadaceae	Halomonas		9			2	11	6	7	0	0		54.5455	63.6364	0	0
Proteobacteria	Gammaproteobacteria	Pseudomonadales	Pseudomonadaceae	Halopseudomonas					4	4	3	0	0	2		75	0	0	50
Proteobacteria	Gammaproteobacteria	Chromatiales	Ectothiorhodospiraceae	Halorhodospira					2	2	0	0	0	1		0	0	0	50
Firmicutes	Clostridia	Halanaerobiales	Halanaerobiaceae	Halothermothrix		1				1	1	0	0	0		100	0	0	0
Proteobacteria	Gammaproteobacteria	Chromatiales	Halothiobacillaceae	Halothiobacillus		1				1	1	0	0	0		100	0	0	0
Proteobacteria	Alphaproteobacteria	Sphingomonadales	Sphingomonadaceae	Hankyongella					1	1	0	0	0	1		0	0	0	100
Proteobacteria	Alphaproteobacteria	Hyphomicrobiales	Pleomorphomonadaceae	Hartmannibacter					1	1	1	0	0	1		100	0	0	100
Firmicutes	Clostridia	Eubacteriales	Clostridiaceae	Hathewaya					1	1	0	0	0	1		0	0	0	100
Proteobacteria	Epsilonproteobacteria	Campylobacterales	Helicobacteraceae	Helicobacter		8			5	13	0	1	2	0		0	7.69231	15.3846	0
Firmicutes	Clostridia	Eubacteriales	Heliobacteriaceae	Heliomicrobium					1	1	0	0	0	0		0	0	0	0
Firmicutes	Clostridia	Eubacteriales	Heliobacteriaceae	Heliorestis	1					1	0	0	0	0		0	0	0	0
Proteobacteria	Betaproteobacteria	Burkholderiales	Oxalobacteraceae	Herbaspirillum					5	5	1	0	0	5		20	0	0	100
Firmicutes	Clostridia	Eubacteriales	Lachnospiraceae	Herbinix					1	1	0	0	0	0		0	0	0	0
Proteobacteria	Betaproteobacteria	Burkholderiales	Oxalobacteraceae	Herminiimonas					1	1	0	0	0	1		0	0	0	100
Firmicutes	Bacilli	Bacillales	Bacillaceae	Heyndrickxia					1	1	0	0	0	0		0	0	0	0
Proteobacteria	Deltaproteobacteria	Desulfurellales	Desulfurellaceae	Hippea		1				1	0	0	0	0		0	0	0	0
Proteobacteria	Alphaproteobacteria	Hyphomonadales	Hyphomonadaceae	Hirschia		1				1	1	0	0	1		100	0	0	100
Proteobacteria	Gammaproteobacteria	Pasteurellales	Pasteurellaceae	Histophilus		1				1	0	0	0	0		0	0	0	0
Proteobacteria	Alphaproteobacteria	Hyphomicrobiales	Phyllobacteriaceae	Hoeflea					1	1	0	0	0	1		0	0	0	100
Actinobacteria	Actinomycetia	Corynebacteriales	Mycobacteriaceae	Hoyosella			1			1	0	0	0	0		0	0	0	0
Planctomycetes	Phycisphaerae	Tepidisphaerales	Tepidisphaeraceae	Humisphaera					1	1	0	0	0	1		0	0	0	100
Proteobacteria	Gammaproteobacteria	Alteromonadales	Alteromonadaceae	Hydrocarboniclastica		1				1	0	0	0	1		0	0	0	100
Proteobacteria	Epsilonproteobacteria	Campylobacterales	Hydrogenimonaceae	Hydrogenimonas					1	1	1	0	0	1		100	0	0	100
Aquificae	Aquificae	Aquificales	Aquificaceae	Hydrogenobacter		1				1	0	0	0	0		0	0	0	0
Proteobacteria	Betaproteobacteria	Burkholderiales	Comamonadaceae	Hydrogenophaga		2				2	0	0	0	2		0	0	0	100
Proteobacteria	Hydrogenophilalia	Hydrogenophilales	Hydrogenophilaceae	Hydrogenophilus		1				1	0	0	1	1		0	0	100	100
Proteobacteria	Gammaproteobacteria	Thiotrichales	Piscirickettsiaceae	Hydrogenovibrio		2			1	3	0	0	0	0		0	0	0	0
Bacteroidetes	Cytophagia	Cytophagales	Hymenobacteraceae	Hymenobacter		5			2	7	2	0	0	6		28.5714	0	0	85.7143
Proteobacteria	Alphaproteobacteria	Rhodospirillales	Rhodospirillaceae	Hypericibacter		2				2	0	0	0	2		0	0	0	100
Proteobacteria	Alphaproteobacteria	Hyphomicrobiales	Hyphomicrobiaceae	Hyphomicrobium		2				2	1	0	0	2		50	0	0	100
Proteobacteria	Alphaproteobacteria	Hyphomonadales	Hyphomonadaceae	Hyphomonas		1				1	0	0	0	1		0	0	0	100
Bacteroidetes	Flavobacteriia	Flavobacteriales	Ichthyobacteriaceae	Ichthyobacterium		1				1	0	0	0	0		0	0	0	0
Proteobacteria	Gammaproteobacteria	Alteromonadales	Idiomarinaceae	Idiomarina		1			2	3	1	1	2	0		33.3333	33.3333	66.6667	0
Ignavibacteriae	Ignavibacteria	Ignavibacteriales	Ignavibacteriaceae	Ignavibacterium		1				1	1	0	1	1		100	0	100	100
Actinobacteria	Acidimicrobiia	Acidimicrobiales	Ilumatobacteraceae	Ilumatobacter	1					1	0	0	0	0		0	0	0	0
Fusobacteria	Fusobacteriia	Fusobacteriales	Fusobacteriaceae	Ilyobacter		1				1	0	0	0	0		0	0	0	0
Proteobacteria	Gammaproteobacteria	Immundisolibacterales	Immundisolibacteraceae	Immundisolibacter		1				1	0	0	0	1		0	0	0	100
Proteobacteria	Alphaproteobacteria	Rhodospirillales	Azospirillaceae	Indioceanicola		1				1	0	1	1	1		0	100	100	100
Proteobacteria	Betaproteobacteria	Burkholderiales		Inhella		1				1	0	0	1	1		0	0	100	100
Firmicutes	Erysipelotrichia	Erysipelotrichales	Erysipelotrichaceae	Intestinibaculum	1					1	0	0	0	0		0	0	0	0
Actinobacteria	Actinomycetia	Micrococcales	Intrasporangiaceae	Intrasporangium					1	1	0	0	0	0		0	0	0	0
Actinobacteria	Actinomycetia	Micrococcales	Promicromonosporaceae	Isoptericola	2					2	0	0	0	0		0	0	0	0
Planctomycetes	Planctomycetia	Isosphaerales	Isosphaeraceae	Isosphaera					1	1	1	0	0	1		100	0	0	100
Actinobacteria	Actinomycetia	Micrococcales	Intrasporangiaceae	Janibacter	2					2	0	0	0	0		0	0	0	0
Proteobacteria	Betaproteobacteria	Burkholderiales	Oxalobacteraceae	Janthinobacterium		1			2	3	0	1	2	3		0	33.3333	66.6667	100
Proteobacteria	Gammaproteobacteria	Enterobacterales	Enterobacteriaceae	Jejubacter					1	1	1	0	0	0		100	0	0	0
Firmicutes	Bacilli	Lactobacillales	Carnobacteriaceae	Jeotgalibaca	3				1	4	0	0	0	1		0	0	0	25
Firmicutes	Bacilli	Bacillales	Planococcaceae	Jeotgalibacillus	1					1	0	0	0	0		0	0	0	0
Firmicutes	Bacilli	Bacillales	Staphylococcaceae	Jeotgalicoccus					1	1	0	0	0	0		0	0	0	0
Actinobacteria	Actinomycetia	Jiangellales	Jiangellaceae	Jiangella					1	1	0	0	0	0		0	0	0	0
Proteobacteria	Gammaproteobacteria	Enterobacterales	Budviciaceae	Jinshanibacter					1	1	1	0	0	0		100	0	0	0
Actinobacteria	Actinomycetia	Micrococcales	Jonesiaceae	Jonesia	1					1	0	0	0	0		0	0	0	0
Synergistetes	Synergistia	Synergistales	Synergistaceae	Jonquetella					1	1	0	0	0	0		0	0	0	0
Bacteroidetes	Flavobacteriia	Flavobacteriales	Weeksellaceae	Kaistella					3	3	1	0	0	3		33.3333	0	0	100
Proteobacteria	Gammaproteobacteria	Kangiellales	Kangiellaceae	Kangiella		4				4	1	2	2	0		25	50	50	0
Proteobacteria	Alphaproteobacteria	Hyphomicrobiales	Parvibaculaceae	Kaustia					1	1	1	0	0	1		100	0	0	100
Firmicutes	Tissierellia	Tissierellales	Tissierellaceae	Keratinibaculum					1	1	0	0	0	0		0	0	0	0
Proteobacteria	Gammaproteobacteria	Oceanospirillales	Alcanivoracaceae	Ketobacter		1				1	0	0	1	1		0	0	100	100
Proteobacteria	Alphaproteobacteria	Rhodobacterales	Roseobacteraceae	Ketogulonicigenium		2				2	2	0	0	0		100	0	0	0
Actinobacteria	Actinomycetia	Pseudonocardiales	Pseudonocardiaceae	Kibdelosporangium					1	1	0	0	0	0		0	0	0	0
Proteobacteria	Gammaproteobacteria	Cellvibrionales	Halieaceae	Kineobactrum					1	1	0	0	0	1		0	0	0	100
Actinobacteria	Actinomycetia	Kineosporiales	Kineosporiaceae	Kineococcus	1					1	0	0	0	0		0	0	0	0
Proteobacteria	Betaproteobacteria	Neisseriales	Neisseriaceae	Kingella					1	1	0	0	0	0		0	0	0	0
Kiritimatiellaeota	Kiritimatiellae	Kiritimatiellales	Kiritimatiellaceae	Kiritimatiella		1				1	1	0	0	1		100	0	0	100
Actinobacteria	Actinomycetia	Streptomycetales	Streptomycetaceae	Kitasatospora					2	2	0	0	0	0		0	0	0	0
Proteobacteria	Gammaproteobacteria	Enterobacterales	Enterobacteriaceae	Klebsiella		8				8	7	0	0	6		87.5	0	0	75
Proteobacteria	Gammaproteobacteria	Enterobacterales	Enterobacteriaceae	Kluyvera					1	1	1	0	0	0		100	0	0	0
Actinobacteria	Actinomycetia	Micrococcales	Micrococcaceae	Kocuria	3				1	4	0	0	0	0		0	0	0	0
Firmicutes	Clostridia	Koleobacterales	Koleobacteraceae	Koleobacter					1	1	0	0	0	0		0	0	0	0
Proteobacteria	Alphaproteobacteria	Rhodospirillales	Acetobacteraceae	Komagataeibacter		6			1	7	5	0	0	7		71.4286	0	0	100
Bacteroidetes	Flavobacteriia	Flavobacteriales	Flavobacteriaceae	Kordia		1				1	0	0	0	1		0	0	0	100
Proteobacteria	Alphaproteobacteria	Kordiimonadales	Kordiimonadaceae	Kordiimonas					1	1	0	0	1	1		0	0	100	100
Proteobacteria	Gammaproteobacteria	Enterobacterales	Enterobacteriaceae	Kosakonia		5			1	6	6	0	0	1		100	0	0	16.6667
Thermotogae	Thermotogae	Kosmotogales	Kosmotogaceae	Kosmotoga		2				2	0	0	2	0		0	0	100	0
Proteobacteria	Alphaproteobacteria	Rhodospirillales	Acetobacteraceae	Kozakia		1				1	1	0	0	1		100	0	0	100
Actinobacteria	Actinomycetia	Propionibacteriales	Kribbellaceae	Kribbella	1				1	2	0	0	0	0		0	0	0	0
Firmicutes	Bacilli	Bacillales	Thermoactinomycetaceae	Kroppenstedtia					2	2	0	0	0	1		0	0	0	50
Chloroflexi	Ktedonobacteria	Ktedonobacterales	Ktedonosporobacteraceae	Ktedonosporobacter					1	1	0	0	0	0		0	0	0	0
Proteobacteria	Gammaproteobacteria	Oceanospirillales	Halomonadaceae	Kushneria		2			1	3	3	0	0	0		100	0	0	0
Actinobacteria	Actinomycetia	Pseudonocardiales	Pseudonocardiaceae	Kutzneria	1					1	0	0	0	1		0	0	0	100
Firmicutes	Bacilli	Bacillales	Alicyclobacillaceae	Kyrpidia	1				1	2	0	0	0	0		0	0	0	0
Bacteroidetes	Bacteroidia	Marinilabiliales	Marinifilaceae	Labilibaculum		1				1	0	0	1	1		0	0	100	100
Proteobacteria	Deltaproteobacteria	Myxococcales	Labilitrichaceae	Labilithrix					1	1	0	0	0	1		0	0	0	100
Firmicutes	Clostridia	Eubacteriales	Lachnospiraceae	Lachnoanaerobaculum	1					1	0	0	0	0		0	0	0	0
Firmicutes	Clostridia	Eubacteriales	Lachnospiraceae	Lachnoclostridium	2				1	3	0	0	0	2		0	0	0	66.6667
Firmicutes	Clostridia	Eubacteriales	Lachnospiraceae	Lachnospira					1	1	0	0	0	0		0	0	0	0
Bacteroidetes	Flavobacteriia	Flavobacteriales	Flavobacteriaceae	Lacinutrix		1				1	0	0	0	1		0	0	0	100
Planctomycetes	Planctomycetia	Pirellulales	Lacipirellulaceae	Lacipirellula					2	2	2	0	0	2		100	0	0	100
Firmicutes	Clostridia	Eubacteriales	Lachnospiraceae	Lacrimispora	1					1	0	0	0	0		0	0	0	0
Firmicutes	Bacilli	Lactobacillales	Lactobacillaceae	Lacticaseibacillus					4	4	0	0	0	0		0	0	0	0
Firmicutes	Bacilli	Lactobacillales	Lactobacillaceae	Lactiplantibacillus					3	3	0	0	0	0		0	0	0	0
Firmicutes	Bacilli	Lactobacillales	Lactobacillaceae	Lactobacillus	13				3	16	0	0	0	2		0	0	0	12.5
Firmicutes	Bacilli	Lactobacillales	Streptococcaceae	Lactococcus	2				6	8	0	0	0	0		0	0	0	0
Verrucomicrobia	Opitutae	Opitutales	Opitutaceae	Lacunisphaera					1	1	0	0	0	1		0	0	0	100
Actinobacteria	Coriobacteriia	Coriobacteriales	Atopobiaceae	Lancefieldella					1	1	0	0	0	0		0	0	0	0
Firmicutes	Bacilli	Lactobacillales	Lactobacillaceae	Lapidilactobacillus					1	1	0	0	0	0		0	0	0	0
Proteobacteria	Betaproteobacteria	Neisseriales	Chromobacteriaceae	Laribacter		1				1	1	0	1	0		100	0	100	0
Firmicutes	Bacilli	Lactobacillales	Lactobacillaceae	Latilactobacillus					4	4	0	0	0	0		0	0	0	0
Proteobacteria	Betaproteobacteria	Burkholderiales	Burkholderiaceae	Lautropia					1	1	0	0	0	1		0	0	0	100
Actinobacteria	Actinomycetia	Corynebacteriales	Lawsonellaceae	Lawsonella			1			1	0	0	0	0		0	0	0	0
Proteobacteria	Deltaproteobacteria	Desulfovibrionales	Desulfovibrionaceae	Lawsonia		1				1	0	0	0	0		0	0	0	0
Bacteroidetes	Cytophagia	Cytophagales	Spirosomaceae	Leadbetterella		1				1	1	0	1	0		100	0	100	0
Proteobacteria	Gammaproteobacteria	Enterobacterales	Enterobacteriaceae	Leclercia		1				1	1	0	1	1		100	0	100	100
Firmicutes	Bacilli	Bacillales	Bacillaceae	Lederbergia					1	1	0	0	0	0		0	0	0	0
Proteobacteria	Gammaproteobacteria	Legionellales	Legionellaceae	Legionella		6			7	13	1	0	0	1		7.69231	0	0	7.69231
Actinobacteria	Actinomycetia	Micrococcales	Microbacteriaceae	Leifsonia	1					1	0	0	0	0		0	0	0	0
Proteobacteria	Alphaproteobacteria	Rhodobacterales	Roseobacteraceae	Leisingera		2				2	2	0	0	0		100	0	0	0
Proteobacteria	Gammaproteobacteria	Enterobacterales	Enterobacteriaceae	Lelliottia		1				1	1	0	0	0		100	0	0	0
Proteobacteria	Gammaproteobacteria	Enterobacterales	Budviciaceae	Leminorella					1	1	0	0	0	0		0	0	0	0
Firmicutes	Bacilli	Bacillales	Bacillaceae	Lentibacillus	1					1	0	0	0	0		0	0	0	0
Firmicutes	Bacilli	Lactobacillales	Lactobacillaceae	Lentilactobacillus					4	4	0	0	0	0		0	0	0	0
Actinobacteria	Actinomycetia	Pseudonocardiales	Pseudonocardiaceae	Lentzea	1					1	0	0	0	1		0	0	0	100
Cyanobacteria		Pseudanabaenales	Leptolyngbyaceae	Leptolyngbya					1	1	1	0	0	0		100	0	0	0
Spirochaetes	Spirochaetia	Leptospirales	Leptospiraceae	Leptospira					6	6	0	0	0	0		0	0	0	0
Nitrospirae	Nitrospira	Nitrospirales	Nitrospiraceae	Leptospirillum					1	1	0	0	0	1		0	0	0	100
Proteobacteria	Betaproteobacteria	Burkholderiales		Leptothrix		1				1	0	0	1	1		0	0	100	100
Fusobacteria	Fusobacteriia	Fusobacteriales	Leptotrichiaceae	Leptotrichia		6				6	0	0	0	0		0	0	0	0
Actinobacteria	Actinomycetia	Micrococcales	Microbacteriaceae	Leucobacter	1				5	6	0	0	0	0		0	0	0	0
Firmicutes	Bacilli	Lactobacillales	Lactobacillaceae	Leuconostoc	7					7	0	0	0	0		0	0	0	0
Firmicutes	Bacilli	Lactobacillales	Lactobacillaceae	Levilactobacillus					3	3	0	0	0	0		0	0	0	0
Proteobacteria	Alphaproteobacteria	Hyphomicrobiales	Rhizobiaceae	Liberibacter		1			4	5	0	0	0	0		0	0	0	0
Proteobacteria	Alphaproteobacteria	Rhodospirillales	Acetobacteraceae	Lichenicola					1	1	1	0	0	1		100	0	0	100
Firmicutes	Bacilli	Lactobacillales	Lactobacillaceae	Ligilactobacillus					4	4	0	0	0	2		0	0	0	50
Planctomycetes	Planctomycetia	Pirellulales	Pirellulaceae	Lignipirellula					1	1	1	0	0	1		100	0	0	100
Planctomycetes	Phycisphaerae	Sedimentisphaerales	Sedimentisphaeraceae	Limihaloglobus		1				1	1	0	0	0		100	0	0	0
Proteobacteria	Gammaproteobacteria	Enterobacterales	Budviciaceae	Limnobaculum		1				1	1	0	0	0		100	0	0	0
Firmicutes	Limnochordia	Limnochordales	Limnochordaceae	Limnochorda		1				1	0	0	0	0		0	0	0	0
Planctomycetes	Planctomycetia	Gemmatales	Gemmataceae	Limnoglobus		1				1	1	0	0	1		100	0	0	100
Cyanobacteria		Oscillatoriales	Microcoleaceae	Limnospira					1	1	1	0	1	0		100	0	100	0
Firmicutes	Bacilli	Lactobacillales	Lactobacillaceae	Limosilactobacillus					5	5	0	0	0	0		0	0	0	0
Firmicutes	Bacilli	Lactobacillales	Lactobacillaceae	Liquorilactobacillus					1	1	0	0	0	0		0	0	0	0
Firmicutes	Bacilli	Bacillales	Listeriaceae	Listeria	4				1	5	0	0	0	0		0	0	0	0
Proteobacteria	Gammaproteobacteria	Oceanospirillales	Litoricolaceae	Litoricola		1				1	0	0	0	1		0	0	0	100
Proteobacteria	Gammaproteobacteria	Alteromonadales	Colwelliaceae	Litorilituus		1				1	0	0	1	1		0	0	100	100
Firmicutes	Bacilli	Lactobacillales	Lactobacillaceae	Loigolactobacillus					3	3	0	0	0	0		0	0	0	0
Firmicutes	Erysipelotrichia	Erysipelotrichales	Erysipelotrichaceae	Longicatena					1	1	0	0	0	0		0	0	0	0
Proteobacteria	Gammaproteobacteria	Enterobacterales	Pectobacteriaceae	Lonsdalea		1			1	2	2	0	0	0		100	0	0	0
Proteobacteria	Gammaproteobacteria	Xanthomonadales	Rhodanobacteraceae	Luteibacter		2				2	1	0	0	2		50	0	0	100
Actinobacteria	Actinomycetia	Micrococcales		Luteimicrobium	1					1	0	0	0	0		0	0	0	0
Proteobacteria	Gammaproteobacteria	Xanthomonadales	Xanthomonadaceae	Luteimonas					2	2	1	0	0	1		50	0	0	50
Actinobacteria	Actinomycetia	Micrococcales	Dermacoccaceae	Luteipulveratus					1	1	0	0	0	0		0	0	0	0
Acidobacteria	Vicinamibacteria		Vicinamibacteraceae	Luteitalea					1	1	0	0	0	1		0	0	0	100
Proteobacteria	Alphaproteobacteria	Emcibacterales	Emcibacteraceae	Luteithermobacter					1	1	0	1	0	1		0	100	0	100
Verrucomicrobia	Verrucomicrobiae	Verrucomicrobiales	Verrucomicrobiaceae	Luteolibacter					1	1	0	0	0	1		0	0	0	100
Bacteroidetes	Flavobacteriia	Flavobacteriales	Flavobacteriaceae	Lutibacter		1				1	0	0	0	1		0	0	0	100
Firmicutes	Bacilli	Bacillales	Bacillaceae	Lysinibacillus	2				4	6	0	0	0	3		0	0	0	50
Proteobacteria	Gammaproteobacteria	Xanthomonadales	Xanthomonadaceae	Lysobacter		7			5	12	8	0	0	4		66.6667	0	0	33.3333
Firmicutes	Bacilli	Bacillales	Staphylococcaceae	Macrococcus	2				1	3	0	0	0	2		0	0	0	66.6667
Firmicutes	Clostridia	Eubacteriales	Oscillospiraceae	Mageeibacillus	1					1	0	0	0	0		0	0	0	0
Proteobacteria	Alphaproteobacteria	Magnetococcales	Magnetococcaceae	Magnetococcus		1				1	0	0	0	1		0	0	0	100
Proteobacteria	Alphaproteobacteria	Rhodospirillales	Rhodospirillaceae	Magnetospirillum					2	2	0	0	0	2		0	0	0	100
Firmicutes	Clostridia	Thermoanaerobacterales	Thermoanaerobacterales Family IV. Incertae Sedis	Mahella	1					1	0	0	0	0		0	0	0	0
Planctomycetes	Planctomycetia	Planctomycetales	Planctomycetaceae	Maioricimonas					1	1	1	0	0	0		100	0	0	0
Proteobacteria	Epsilonproteobacteria	Campylobacterales	Arcobacteraceae	Malaciobacter					6	6	0	0	1	0		0	0	16.6667	0
Tenericutes		Mycoplasmoidales	Mycoplasmoidaceae	Malacoplasma				2		2	0	0	0	0		0	0	0	0
Firmicutes	Bacilli	Bacillales	Staphylococcaceae	Mammaliicoccus					3	3	0	0	0	0		0	0	0	0
Proteobacteria	Gammaproteobacteria	Pasteurellales	Pasteurellaceae	Mannheimia		3			3	6	1	0	0	1		16.6667	0	0	16.6667
Bacteroidetes	Flavobacteriia	Flavobacteriales	Flavobacteriaceae	Maribacter		1			2	3	0	0	0	3		0	0	0	100
Bacteroidetes	Bacteroidia	Marinilabiliales	Prolixibacteraceae	Maribellus					1	1	1	0	1	1		100	0	100	100
Proteobacteria	Gammaproteobacteria	Chromatiales	Chromatiaceae	Marichromatium		1				1	1	1	0	1		100	100	0	100
Proteobacteria	Deltaproteobacteria	Desulfovibrionales	Desulfovibrionaceae	Maridesulfovibrio					2	2	0	0	0	2		0	0	0	100
Planctomycetes	Planctomycetia	Pirellulales	Pirellulaceae	Mariniblastus		1				1	1	0	0	1		100	0	0	100
Proteobacteria	Alphaproteobacteria	Maricaulales	Maricaulaceae	Marinicauda					1	1	0	0	0	1		0	0	0	100
Deinococcus-Thermus	Deinococci	Thermales	Thermaceae	Marinithermus		1				1	0	0	0	0		0	0	0	0
Thermotogae	Thermotogae	Petrotogales	Petrotogaceae	Marinitoga		1				1	0	0	1	0		0	0	100	0
Proteobacteria	Gammaproteobacteria	Pseudomonadales	Marinobacteraceae	Marinobacter		4			1	5	0	2	2	5		0	40	40	100
Proteobacteria	Gammaproteobacteria	Oceanospirillales	Oceanospirillaceae	Marinobacterium		1			1	2	0	0	0	2		0	0	0	100
Proteobacteria	Gammaproteobacteria	Oceanospirillales	Oceanospirillaceae	Marinomonas		2			4	6	2	0	1	1		33.3333	0	16.6667	16.6667
Proteobacteria	Zetaproteobacteria	Mariprofundales	Mariprofundaceae	Mariprofundus		2				2	0	0	2	0		0	0	100	0
Actinobacteria	Actinomycetia	Micrococcales	Microbacteriaceae	Marisediminicola	1					1	0	0	0	0		0	0	0	0
Proteobacteria	Alphaproteobacteria	Hyphomicrobiales	Devosiaceae	Maritalea		1				1	0	0	0	1		0	0	0	100
Bacteroidetes	Cytophagia	Cytophagales	Marivirgaceae	Marivirga		1				1	1	0	0	0		100	0	0	0
Actinobacteria	Actinomycetia	Propionibacteriales	Nocardioidaceae	Marmoricola					1	1	0	0	0	0		0	0	0	0
Proteobacteria	Alphaproteobacteria	Hyphomicrobiales	Aurantimonadaceae	Martelella		2				2	2	0	0	1		100	0	0	50
Proteobacteria	Betaproteobacteria	Burkholderiales	Oxalobacteraceae	Massilia		5			2	7	2	0	1	7		28.5714	0	14.2857	100
Firmicutes	Clostridia	Eubacteriales		Massilistercora					1	1	0	0	0	0		0	0	0	0
Firmicutes	Clostridia	Eubacteriales	Lachnospiraceae	Mediterraneibacter	1					1	0	0	0	0		0	0	0	0
Firmicutes	Negativicutes	Selenomonadales	Selenomonadaceae	Megamonas					1	1	0	0	0	1		0	0	0	100
Firmicutes	Negativicutes	Veillonellales	Veillonellaceae	Megasphaera					2	2	1	0	0	0		50	0	0	0
Deinococcus-Thermus	Deinococci	Thermales	Thermaceae	Meiothermus		2				2	0	0	0	0		0	0	0	0
Ignavibacteriae	Ignavibacteria	Ignavibacteriales	Melioribacteraceae	Melioribacter		1				1	0	0	0	0		0	0	0	0
Firmicutes	Bacilli	Lactobacillales	Enterococcaceae	Melissococcus	1					1	0	0	0	0		0	0	0	0
Proteobacteria	Deltaproteobacteria	Myxococcales	Archangiaceae	Melittangium		1				1	0	0	0	1		0	0	0	100
Firmicutes	Bacilli	Bacillales	Bacillaceae	Mesobacillus					1	1	0	0	0	0		0	0	0	0
Bacteroidetes	Flavobacteriia	Flavobacteriales	Flavobacteriaceae	Mesoflavibacter					1	1	0	0	0	1		0	0	0	100
Tenericutes	Mollicutes	Entomoplasmatales	Entomoplasmataceae	Mesoplasma				7		7	0	0	0	0		0	0	0	0
Proteobacteria	Alphaproteobacteria	Hyphomicrobiales	Phyllobacteriaceae	Mesorhizobium		6			4	10	1	0	0	10		10	0	0	100
Thermotogae	Thermotogae	Kosmotogales	Kosmotogaceae	Mesotoga		1			1	2	0	0	2	0		0	0	100	0
Verrucomicrobia	Methylacidiphilae	Methylacidiphilales	Methylacidiphilaceae	Methylacidiphilum		2				2	0	0	0	1		0	0	0	50
Proteobacteria	Betaproteobacteria	Burkholderiales		Methylibium		1				1	0	0	1	1		0	0	100	100
Proteobacteria	Betaproteobacteria	Nitrosomonadales	Methylophilaceae	Methylobacillus		1				1	0	0	0	1		0	0	0	100
Proteobacteria	Alphaproteobacteria	Hyphomicrobiales	Methylobacteriaceae	Methylobacterium		6			4	10	10	0	0	10		100	0	0	100
Proteobacteria	Gammaproteobacteria	Methylococcales	Methylococcaceae	Methylocaldum		1				1	1	0	0	1		100	0	0	100
Proteobacteria	Alphaproteobacteria	Hyphomicrobiales	Hyphomicrobiaceae	Methyloceanibacter		1				1	0	0	0	1		0	0	0	100
Proteobacteria	Alphaproteobacteria	Hyphomicrobiales	Beijerinckiaceae	Methylocella		1				1	1	0	0	0		100	0	0	0
Proteobacteria	Gammaproteobacteria	Methylococcales	Methylococcaceae	Methylococcus		1				1	1	0	0	1		100	0	0	100
Proteobacteria	Alphaproteobacteria	Hyphomicrobiales	Methylocystaceae	Methylocystis		3				3	3	0	0	3		100	0	0	100
Proteobacteria	Gammaproteobacteria	Methylococcales	Methylococcaceae	Methylogaea					1	1	0	0	0	0		0	0	0	0
Proteobacteria	Gammaproteobacteria	Methylococcales	Methylococcaceae	Methylomagnum					1	1	0	0	0	1		0	0	0	100
Proteobacteria	Gammaproteobacteria	Methylococcales	Methylococcaceae	Methylomicrobium					1	1	0	0	0	1		0	0	0	100
Proteobacteria	Gammaproteobacteria	Methylococcales	Methylococcaceae	Methylomonas		3			2	5	4	0	0	5		80	0	0	100
Firmicutes	Negativicutes	Selenomonadales	Sporomusaceae	Methylomusa		1				1	1	0	0	1		100	0	0	100
Proteobacteria	Gammaproteobacteria	Thiotrichales	Piscirickettsiaceae	Methylophaga		2				2	1	0	0	1		50	0	0	50
Proteobacteria	Betaproteobacteria	Nitrosomonadales	Methylophilaceae	Methylophilus					1	1	0	0	0	1		0	0	0	100
Proteobacteria	Betaproteobacteria	Nitrosomonadales	Methylophilaceae	Methyloradius					1	1	0	0	0	1		0	0	0	100
Proteobacteria	Alphaproteobacteria	Hyphomicrobiales	Methylobacteriaceae	Methylorubrum		2				2	2	0	0	2		100	0	0	100
Proteobacteria	Betaproteobacteria	Nitrosomonadales	Methylophilaceae	Methylotenera		2				2	0	0	0	2		0	0	0	100
Proteobacteria	Gammaproteobacteria	Methylococcales	Methylococcaceae	Methylotuvimicrobium					2	2	0	0	0	2		0	0	0	100
Proteobacteria	Alphaproteobacteria	Hyphomicrobiales	Beijerinckiaceae	Methylovirgula		1				1	1	0	0	1		100	0	0	100
Proteobacteria	Betaproteobacteria	Nitrosomonadales	Methylophilaceae	Methylovorus		1				1	0	0	0	1		0	0	0	100
Proteobacteria	Gammaproteobacteria	Methylococcales	Methylococcaceae	Methylovulum		1				1	1	0	0	1		100	0	0	100
Proteobacteria	Alphaproteobacteria			Micavibrio					1	1	0	0	1	0		0	0	100	0
Actinobacteria	Actinomycetia	Micrococcales	Microbacteriaceae	Microbacterium	12				8	20	0	0	0	1		0	0	0	5
Proteobacteria	Gammaproteobacteria	Cellvibrionales	Microbulbiferaceae	Microbulbifer		4				4	0	2	0	3		0	50	0	75
Cyanobacteria		Nostocales	Rivulariaceae	Microchaete					1	1	1	0	0	0		100	0	0	0
Actinobacteria	Actinomycetia	Micrococcales	Micrococcaceae	Micrococcus	1					1	0	0	0	0		0	0	0	0
Actinobacteria	Actinomycetia	Propionibacteriales	Propionibacteriaceae	Microlunatus					3	3	0	0	0	1		0	0	0	33.3333
Actinobacteria	Actinomycetia	Micromonosporales	Micromonosporaceae	Micromonospora					21	21	0	0	0	0		0	0	0	0
Actinobacteria	Actinomycetia	Propionibacteriales	Nocardioidaceae	Micropruina					1	1	0	0	0	0		0	0	0	0
Actinobacteria	Actinomycetia	Micrococcales	Microbacteriaceae	Microterricola	1					1	0	0	0	0		0	0	0	0
Proteobacteria	Alphaproteobacteria	Hyphomicrobiales	Methylobacteriaceae	Microvirga		1			1	2	0	0	0	2		0	0	0	100
Proteobacteria	Betaproteobacteria	Neisseriales	Chromobacteriaceae	Microvirgula					1	1	0	0	0	0		0	0	0	0
Actinobacteria	Thermoleophilia	Miltoncostaeales	Miltoncostaeaceae	Miltoncostaea					2	2	0	0	0	0		0	0	0	0
Proteobacteria	Deltaproteobacteria	Myxococcales		Minicystis		1				1	0	0	0	1		0	0	0	100
Proteobacteria	Gammaproteobacteria	Enterobacterales	Erwiniaceae	Mixta		2				2	2	0	0	0		100	0	0	0
Actinobacteria	Actinomycetia	Actinomycetales	Actinomycetaceae	Mobiluncus	1					1	0	0	0	0		0	0	0	0
Firmicutes	Clostridia	Eubacteriales	Eubacteriales Family XIII. Incertae Sedis	Mogibacterium	1				1	2	0	0	0	0		0	0	0	0
Firmicutes	Clostridia	Eubacteriales	Oscillospiraceae	Monoglobus					1	1	0	0	0	0		0	0	0	0
Firmicutes	Clostridia	Thermoanaerobacterales	Thermoanaerobacteraceae	Moorella	1				1	2	0	0	0	0		0	0	0	0
Proteobacteria	Gammaproteobacteria	Moraxellales	Moraxellaceae	Moraxella		4			2	6	1	0	1	1		16.6667	0	16.6667	16.6667
Proteobacteria	Gammaproteobacteria	Enterobacterales	Morganellaceae	Morganella		1				1	0	0	0	0		0	0	0	0
Proteobacteria	Gammaproteobacteria	Alteromonadales	Moritellaceae	Moritella		1			1	2	2	0	0	2		100	0	0	100
Bacteroidetes	Sphingobacteriia	Sphingobacteriales	Sphingobacteriaceae	Mucilaginibacter		5			5	10	6	0	9	9		60	0	90	90
Firmicutes	Tissierellia	Tissierellales	Peptoniphilaceae	Murdochiella					1	1	0	0	0	0		0	0	0	0
Bacteroidetes	Bacteroidia	Bacteroidales	Muribaculaceae	Muribaculum					2	2	0	0	2	2		0	0	100	100
Bacteroidetes	Flavobacteriia	Flavobacteriales	Flavobacteriaceae	Muricauda		2			1	3	1	0	0	2		33.3333	0	0	66.6667
Bacteroidetes	Flavobacteriia	Flavobacteriales	Flavobacteriaceae	Muriicola					1	1	0	0	0	1		0	0	0	100
Proteobacteria	Gammaproteobacteria	Enterobacterales	Pectobacteriaceae	Musicola					1	1	0	0	0	0		0	0	0	0
Actinobacteria	Actinomycetia	Micrococcales	Microbacteriaceae	Mycetocola					1	1	0	0	0	0		0	0	0	0
Proteobacteria	Betaproteobacteria	Burkholderiales	Burkholderiaceae	Mycetohabitans					1	1	1	0	0	0		100	0	0	0
Proteobacteria	Betaproteobacteria	Burkholderiales	Burkholderiaceae	Mycoavidus		1				1	0	0	0	1		0	0	0	100
Actinobacteria	Actinomycetia	Corynebacteriales	Mycobacteriaceae	Mycobacterium			15		30	45	0	0	0	0		0	0	0	0
Actinobacteria	Actinomycetia	Corynebacteriales	Mycobacteriaceae	Mycobacteroides			5		1	6	0	0	0	0		0	0	0	0
Actinobacteria	Actinomycetia	Corynebacteriales	Mycobacteriaceae	Mycolicibacter			1		3	4	0	0	0	0		0	0	0	0
Actinobacteria	Actinomycetia	Corynebacteriales	Mycobacteriaceae	Mycolicibacterium			7		36	43	0	0	0	0		0	0	0	0
Tenericutes	Mollicutes	Mycoplasmatales	Mycoplasmataceae	Mycoplasma				30	6	36	0	0	0	0		0	0	0	0
Tenericutes	Mollicutes	Mycoplasmatales	Mycoplasmataceae	Mycoplasmopsis					22	22	0	0	0	1		0	0	0	4.54545
Bacteroidetes	Flavobacteriia	Flavobacteriales	Flavobacteriaceae	Myroides		2			1	3	0	0	0	3		0	0	0	100
Proteobacteria	Deltaproteobacteria	Myxococcales	Myxococcaceae	Myxococcus		3				3	0	0	0	3		0	0	0	100
Actinobacteria	Actinomycetia	Nakamurellales	Nakamurellaceae	Nakamurella	1				1	2	0	0	0	0		0	0	0	0
Firmicutes	Clostridia	Natranaerobiales	Natranaerobiaceae	Natranaerobius	1					1	0	0	0	0		0	0	0	0
Actinobacteria	Actinomycetia	Glycomycetales	Glycomycetaceae	Natronoglycomyces					1	1	0	0	0	0		0	0	0	0
Proteobacteria	Epsilonproteobacteria	Nautiliales	Nautiliaceae	Nautilia		1				1	0	0	0	0		0	0	0	0
Firmicutes				Ndongobacter					1	1	0	0	0	0		0	0	0	0
Proteobacteria	Betaproteobacteria	Neisseriales	Neisseriaceae	Neisseria		11			11	22	17	0	0	3		77.2727	0	0	13.6364
Proteobacteria	Alphaproteobacteria	Rhodospirillales	Acetobacteraceae	Neoasaia		1				1	1	0	0	1		100	0	0	100
Proteobacteria	Alphaproteobacteria	Rhodospirillales	Acetobacteraceae	Neokomagataea		1				1	1	0	0	0		100	0	0	0
Actinobacteria	Actinomycetia	Micrococcales	Micrococcaceae	Neomicrococcus	1					1	0	0	0	0		0	0	0	0
Proteobacteria	Alphaproteobacteria	Hyphomicrobiales	Rhizobiaceae	Neorhizobium		1				1	1	0	0	1		100	0	0	100
Proteobacteria	Alphaproteobacteria	Rickettsiales	Anaplasmataceae	Neorickettsia		3			1	4	0	0	0	0		0	0	0	0
Proteobacteria	Gammaproteobacteria	Oceanospirillales	Oceanospirillaceae	Neptunomonas					1	1	0	1	0	1		0	100	0	100
Bacteroidetes	Chitinophagia	Chitinophagales	Chitinophagaceae	Niabella		2				2	0	0	1	1		0	0	50	50
Firmicutes	Bacilli	Bacillales	Bacillaceae	Niallia					1	1	0	0	0	0		0	0	0	0
Bacteroidetes	Chitinophagia	Chitinophagales	Chitinophagaceae	Niastella		1				1	1	0	0	1		100	0	0	100
Bacteroidetes	Cytophagia	Cytophagales	Hymenobacteraceae	Nibribacter					1	1	1	0	0	0		100	0	0	0
Verrucomicrobia	Opitutae	Opitutales	Opitutaceae	Nibricoccus					1	1	0	0	0	1		0	0	0	100
Proteobacteria	Epsilonproteobacteria	Campylobacterales	Sulfurovaceae	Nitratifractor		1				1	0	0	0	1		0	0	0	100
Proteobacteria	Alphaproteobacteria	Hyphomicrobiales	Phyllobacteriaceae	Nitratireductor					1	1	0	0	0	1		0	0	0	100
Proteobacteria	Alphaproteobacteria	Hyphomicrobiales	Bradyrhizobiaceae	Nitrobacter		2				2	1	0	0	2		50	0	0	100
Proteobacteria	Gammaproteobacteria	Chromatiales	Chromatiaceae	Nitrosococcus		4				4	1	0	0	4		25	0	0	100
Proteobacteria	Betaproteobacteria	Nitrosomonadales	Nitrosomonadaceae	Nitrosomonas		4			1	5	3	0	0	4		60	0	0	80
Proteobacteria	Epsilonproteobacteria	Nautiliales	Nitratiruptoraceae	Nitrosophilus					2	2	0	0	1	0		0	0	50	0
Proteobacteria	Betaproteobacteria	Nitrosomonadales	Nitrosomonadaceae	Nitrosospira					3	3	0	0	0	3		0	0	0	100
Nitrospirae	Nitrospira	Nitrospirales	Nitrospiraceae	Nitrospira					3	3	1	0	0	3		33.3333	0	0	100
Proteobacteria	Alphaproteobacteria	Rhodospirillales	Azospirillaceae	Nitrospirillum					1	1	0	0	1	1		0	0	100	100
Proteobacteria	Betaproteobacteria	Rhodocyclales	Rhodocyclaceae	Niveibacterium					1	1	0	0	0	1		0	0	0	100
Proteobacteria	Alphaproteobacteria	Rhodospirillales	Azospirillaceae	Niveispirillum					1	1	1	0	1	0		100	0	100	0
Actinobacteria	Actinomycetia	Corynebacteriales	Nocardiaceae	Nocardia			6		6	12	0	0	0	4		0	0	0	33.3333
Actinobacteria	Actinomycetia	Propionibacteriales	Nocardioidaceae	Nocardioides	5				9	14	0	0	0	0		0	0	0	0
Actinobacteria	Actinomycetia	Streptosporangiales	Nocardiopsaceae	Nocardiopsis	2					2	0	0	0	0		0	0	0	0
Cyanobacteria		Nostocales	Aphanizomenonaceae	Nodularia					1	1	1	0	0	0		100	0	0	0
Bacteroidetes	Flavobacteriia	Flavobacteriales	Flavobacteriaceae	Nonlabens					4	4	1	0	0	4		25	0	0	100
Actinobacteria	Actinomycetia	Streptosporangiales	Streptosporangiaceae	Nonomuraea					2	2	0	0	0	0		0	0	0	0
Firmicutes	Bacilli	Bacillales	Staphylococcaceae	Nosocomiicoccus					1	1	0	0	0	0		0	0	0	0
Cyanobacteria		Nostocales	Nostocaceae	Nostoc					6	6	6	0	0	2		100	0	0	33.3333
Firmicutes	Bacilli	Bacillales	Thermoactinomycetaceae	Novibacillus	1					1	0	0	0	0		0	0	0	0
Proteobacteria	Alphaproteobacteria	Sphingomonadales	Sphingomonadaceae	Novosphingobium					4	4	4	0	0	4		100	0	0	100
Proteobacteria	Alphaproteobacteria	Sphingomonadales	Sphingomonadaceae	Novosphingopyxis					1	1	1	0	0	1		100	0	0	100
Proteobacteria	Gammaproteobacteria	Cellvibrionales	Spongiibacteraceae	Oceanicoccus		1				1	0	0	0	1		0	0	0	100
Proteobacteria	Gammaproteobacteria	Aeromonadales	Aeromonadaceae	Oceanisphaera					2	2	1	0	0	1		50	0	0	50
Spirochaetes	Spirochaetia	Spirochaetales	Spirochaetaceae	Oceanispirochaeta					1	1	0	0	0	0		0	0	0	0
Deinococcus-Thermus	Deinococci	Thermales	Thermaceae	Oceanithermus		1				1	0	0	0	0		0	0	0	0
Firmicutes	Bacilli	Bacillales	Bacillaceae	Oceanobacillus	1				2	3	0	0	0	0		0	0	0	0
Proteobacteria	Alphaproteobacteria	Rhodobacterales	Roseobacteraceae	Octadecabacter		3				3	3	0	0	0		100	0	0	0
Firmicutes	Bacilli	Lactobacillales	Lactobacillaceae	Oenococcus	2				1	3	0	0	0	0		0	0	0	0
Proteobacteria	Gammaproteobacteria	Oceanospirillales	Oleiphilaceae	Oleiphilus		1				1	0	0	1	1		0	0	100	100
Actinobacteria	Coriobacteriia	Coriobacteriales	Atopobiaceae	Olsenella	1				1	2	0	0	0	0		0	0	0	0
Verrucomicrobia	Opitutae	Opitutales	Opitutaceae	Opitutus		1				1	0	0	0	1		0	0	0	100
Proteobacteria	Alphaproteobacteria	Hyphomicrobiales	Phyllobacteriaceae	Oricola					1	1	0	0	0	1		0	0	0	100
Proteobacteria	Alphaproteobacteria	Rickettsiales	Rickettsiaceae	Orientia		1				1	0	0	0	0		0	0	0	0
Actinobacteria	Actinomycetia	Micrococcales	Ornithinimicrobiaceae	Ornithinimicrobium	1				1	2	0	0	0	0		0	0	0	0
Bacteroidetes	Flavobacteriia	Flavobacteriales	Weeksellaceae	Ornithobacterium		1				1	0	0	0	1		0	0	0	100
Proteobacteria	Betaproteobacteria	Burkholderiales	Alcaligenaceae	Orrella					2	2	2	0	1	1		100	0	50	50
Proteobacteria	Betaproteobacteria	Rhodocyclales	Rhodocyclaceae	Oryzomicrobium		1				1	0	0	0	1		0	0	0	100
Cyanobacteria		Oscillatoriales	Oscillatoriaceae	Oscillatoria					2	2	1	1	2	0		50	50	100	0
Firmicutes	Clostridia	Eubacteriales	Oscillospiraceae	Oscillibacter	1					1	0	0	0	0		0	0	0	0
Proteobacteria	Gammaproteobacteria	Pasteurellales	Pasteurellaceae	Otariodibacter		1				1	1	0	0	0		100	0	0	0
Proteobacteria	Betaproteobacteria	Burkholderiales	Comamonadaceae	Ottowia		1				1	0	0	0	0		0	0	0	0
Bacteroidetes	Flavobacteriia	Flavobacteriales	Schleiferiaceae	Owenweeksia		1				1	0	0	0	1		0	0	0	100
Proteobacteria	Betaproteobacteria	Burkholderiales	Oxalobacteraceae	Oxalobacter		1				1	0	0	0	0		0	0	0	0
Cyanobacteria		Oscillatoriales	Microcoleaceae	Oxynema					1	1	1	0	1	0		100	0	100	0
Proteobacteria	Alphaproteobacteria	Rhodobacterales	Rhodobacteraceae	Pacificitalea					1	1	1	0	0	0		100	0	0	0
Actinobacteria	Actinomycetia	Micrococcales	Micrococcaceae	Paenarthrobacter					1	1	0	0	0	0		0	0	0	0
Firmicutes	Bacilli	Bacillales	Paenibacillaceae	Paenibacillus	29				13	42	0	0	0	2		0	0	0	4.7619
Firmicutes	Clostridia	Eubacteriales	Peptostreptococcaceae	Paeniclostridium	1					1	0	0	0	0		0	0	0	0
Firmicutes	Bacilli	Bacillales	Planococcaceae	Paenisporosarcina					1	1	0	0	0	0		0	0	0	0
Proteobacteria	Deltaproteobacteria	Myxococcales	Polyangiaceae	Pajaroellobacter					1	1	0	0	0	1		0	0	0	100
Bacteroidetes	Bacteroidia	Bacteroidales	Paludibacteraceae	Paludibacter		1				1	0	0	1	1		0	0	100	100
Proteobacteria	Betaproteobacteria	Neisseriales	Chromobacteriaceae	Paludibacterium					2	2	0	0	0	2		0	0	0	100
Acidobacteria	Acidobacteriia	Bryobacterales	Bryobacteraceae	Paludibaculum					1	1	1	0	1	1		100	0	100	100
Planctomycetes	Planctomycetia	Isosphaerales	Isosphaeraceae	Paludisphaera					1	1	1	0	0	1		100	0	0	100
Bacteroidetes	Chitinophagia	Chitinophagales	Chitinophagaceae	Panacibacter		1				1	1	0	1	1		100	0	100	100
Proteobacteria	Betaproteobacteria	Burkholderiales	Burkholderiaceae	Pandoraea		9			1	10	8	0	0	0		80	0	0	0
Proteobacteria	Gammaproteobacteria	Enterobacterales	Erwiniaceae	Pantoea		6			2	8	7	0	0	0		87.5	0	0	0
Bacteroidetes	Bacteroidia	Bacteroidales	Tannerellaceae	Parabacteroides		1			1	2	0	0	2	2		0	0	100	100
Proteobacteria	Betaproteobacteria	Burkholderiales	Burkholderiaceae	Paraburkholderia		12			8	20	20	1	0	1		100	5	0	5
Chlamydiae	Chlamydiia	Parachlamydiales	Parachlamydiaceae	Parachlamydia		1				1	1	0	0	0		100	0	0	0
Firmicutes	Clostridia	Eubacteriales	Clostridiaceae	Paraclostridium					1	1	0	0	0	0		0	0	0	0
Proteobacteria	Alphaproteobacteria	Rhodobacterales	Rhodobacteraceae	Paracoccus		9			4	13	13	0	0	3		100	0	0	23.0769
Proteobacteria	Alphaproteobacteria	Hyphomicrobiales	Devosiaceae	Paradevosia					1	1	0	0	0	1		0	0	0	100
Actinobacteria	Coriobacteriia	Coriobacteriales	Atopobiaceae	Parafannyhessea					1	1	0	0	0	0		0	0	0	0
Bacteroidetes	Chitinophagia	Chitinophagales	Chitinophagaceae	Paraflavitalea		1				1	1	0	0	1		100	0	0	100
Firmicutes	Bacilli	Bacillales	Bacillaceae	Parageobacillus	2				1	3	0	0	0	0		0	0	0	0
Firmicutes	Bacilli	Bacillales	Bacillaceae	Paraliobacillus					1	1	0	0	0	0		0	0	0	0
Proteobacteria	Alphaproteobacteria	Rhodobacterales	Rhodobacteraceae	Paraoceanicella		1				1	1	0	0	0		100	0	0	0
Actinobacteria	Actinomycetia	Micrococcales	Cellulomonadaceae	Paraoerskovia					1	1	0	0	0	0		0	0	0	0
Proteobacteria	Gammaproteobacteria	Vibrionales	Vibrionaceae	Paraphotobacterium		1				1	0	0	0	0		0	0	0	0
Bacteroidetes	Bacteroidia	Bacteroidales	Prevotellaceae	Paraprevotella					1	1	0	0	1	1		0	0	100	100
Proteobacteria	Alphaproteobacteria	Rhodospirillales	Rhodospirillaceae	Pararhodospirillum					1	1	0	0	0	0		0	0	0	0
Actinobacteria	Actinomycetia	Bifidobacteriales	Bifidobacteriaceae	Parascardovia	1					1	0	0	0	0		0	0	0	0
Proteobacteria	Alphaproteobacteria	Rhodobacterales	Rhodobacteraceae	Parasedimentitalea					1	1	1	0	0	0		100	0	0	0
Proteobacteria	Gammaproteobacteria	Alteromonadales	Shewanellaceae	Parashewanella		1			1	2	1	0	1	0		50	0	50	0
Proteobacteria	Alphaproteobacteria	Sphingomonadales	Sphingomonadaceae	Parasphingopyxis					1	1	1	1	0	1		100	100	0	100
Proteobacteria	Alphaproteobacteria	Sphingomonadales	Sphingomonadaceae	Parasphingorhabdus					1	1	0	0	0	1		0	0	0	100
Proteobacteria	Alphaproteobacteria	Sphingomonadales	Erythrobacteraceae	Paraurantiacibacter					1	1	1	0	0	1		100	0	0	100
Proteobacteria	Alphaproteobacteria	Emcibacterales	Emcibacteraceae	Paremcibacter					1	1	0	1	0	1		0	100	0	100
Actinobacteria	Coriobacteriia	Coriobacteriales	Atopobiaceae	Parolsenella	1				1	2	0	0	0	0		0	0	0	0
Proteobacteria	Alphaproteobacteria	Hyphomicrobiales	Parvibaculaceae	Parvibaculum		1				1	0	0	0	1		0	0	0	100
Firmicutes	Tissierellia	Tissierellales	Peptoniphilaceae	Parvimonas	1					1	0	0	0	0		0	0	0	0
Proteobacteria	Alphaproteobacteria	Parvularculales	Parvularculaceae	Parvularcula		1				1	0	0	0	1		0	0	0	100
Proteobacteria	Gammaproteobacteria	Pasteurellales	Pasteurellaceae	Pasteurella		1			3	4	2	0	0	0		50	0	0	0
Firmicutes	Bacilli	Lactobacillales	Lactobacillaceae	Paucilactobacillus					2	2	0	0	0	0		0	0	0	0
Actinobacteria	Actinomycetia	Actinomycetales	Actinomycetaceae	Pauljensenia					1	1	0	0	0	0		0	0	0	0
Proteobacteria	Gammaproteobacteria	Enterobacterales	Pectobacteriaceae	Pectobacterium		9			2	11	11	0	0	7		100	0	0	63.6364
Firmicutes	Bacilli	Lactobacillales	Lactobacillaceae	Pediococcus	5					5	0	0	0	0		0	0	0	0
Bacteroidetes	Sphingobacteriia	Sphingobacteriales	Sphingobacteriaceae	Pedobacter		2			3	5	2	0	4	4		40	0	80	80
Actinobacteria	Actinomycetia	Micrococcales	Intrasporangiaceae	Pedococcus					1	1	0	0	0	1		0	0	0	100
Proteobacteria	Alphaproteobacteria	Sphingomonadales	Erythrobacteraceae	Pelagerythrobacter					1	1	1	0	0	1		100	0	0	100
Proteobacteria	Alphaproteobacteria	Hyphomicrobiales	Devosiaceae	Pelagibacterium		1				1	0	0	0	1		0	0	0	100
Proteobacteria	Alphaproteobacteria	Rhodobacterales	Rhodobacteraceae	Pelagovum					1	1	1	0	0	1		100	0	0	100
Proteobacteria	Betaproteobacteria	Burkholderiales	Alcaligenaceae	Pelistega					1	1	1	0	0	1		100	0	0	100
Proteobacteria	Deltaproteobacteria	Desulfuromonadales	Desulfuromonadaceae	Pelobacter		1				1	1	0	1	1		100	0	100	100
Chlorobi	Chlorobia	Chlorobiales	Chlorobiaceae	Pelodictyon		2				2	2	0	1	0		100	0	50	0
Chloroflexi	Anaerolineae	Anaerolineales	Anaerolineaceae	Pelolinea	1					1	0	0	0	0		0	0	0	0
Firmicutes	Clostridia	Eubacteriales	Peptostreptococcaceae	Peptacetobacter					1	1	0	0	0	0		0	0	0	0
Firmicutes	Clostridia	Eubacteriales	Peptostreptococcaceae	Peptoclostridium	1					1	0	0	0	0		0	0	0	0
Firmicutes	Tissierellia	Tissierellales	Peptoniphilaceae	Peptoniphilus					2	2	0	0	0	0		0	0	0	0
Firmicutes	Bacilli	Bacillales	Bacillaceae	Peribacillus					3	3	0	0	0	0		0	0	0	0
Aquificae	Aquificae	Aquificales	Hydrogenothermaceae	Persephonella		1				1	0	0	0	0		0	0	0	0
Proteobacteria	Deltaproteobacteria	Bradymonadales	Bradymonadaceae	Persicimonas					1	1	0	0	0	1		0	0	0	100
Proteobacteria	Alphaproteobacteria	Hyphomicrobiales	Rhizobiaceae	Peteryoungia					1	1	0	0	0	1		0	0	0	100
Bacteroidetes	Bacteroidia	Bacteroidales	Dysgonomonadaceae	Petrimonas					1	1	0	0	1	1		0	0	100	100
Firmicutes	Clostridia	Eubacteriales	Vallitaleaceae	Petrocella					1	1	0	0	0	0		0	0	0	0
Thermotogae	Thermotogae	Petrotogales	Petrotogaceae	Petrotoga		1				1	1	0	0	0		100	0	0	0
Proteobacteria	Alphaproteobacteria	Rhodobacterales	Roseobacteraceae	Phaeobacter		3				3	3	0	0	0		100	0	0	0
Firmicutes	Negativicutes	Acidaminococcales	Acidaminococcaceae	Phascolarctobacterium		1				1	1	0	0	0		100	0	0	0
Proteobacteria	Alphaproteobacteria	Caulobacterales	Caulobacteraceae	Phenylobacterium		1			1	2	1	0	0	1		50	0	0	50
Bacteroidetes	Chitinophagia	Chitinophagales	Chitinophagaceae	Phnomibacter					1	1	1	0	1	1		100	0	100	100
Bacteroidetes	Bacteroidia	Bacteroidales	Bacteroidaceae	Phocaeicola					4	4	0	0	3	4		0	0	75	100
Actinobacteria	Coriobacteriia	Eggerthellales	Eggerthellaceae	Phoenicibacter					1	1	0	0	0	0		0	0	0	0
Proteobacteria	Gammaproteobacteria	Vibrionales	Vibrionaceae	Photobacterium		2			1	3	3	0	0	3		100	0	0	100
Proteobacteria	Gammaproteobacteria	Enterobacterales	Morganellaceae	Photorhabdus		3			1	4	4	0	0	0		100	0	0	0
Proteobacteria	Alphaproteobacteria	Hyphomicrobiales	Phreatobacteraceae	Phreatobacter					2	2	0	0	0	2		0	0	0	100
Planctomycetes	Phycisphaerae	Phycisphaerales	Phycisphaeraceae	Phycisphaera					1	1	0	0	0	1		0	0	0	100
Proteobacteria	Alphaproteobacteria	Hyphomicrobiales	Phyllobacteriaceae	Phyllobacterium		1				1	0	0	0	1		0	0	0	100
Proteobacteria	Gammaproteobacteria	Enterobacterales	Enterobacteriaceae	Phytobacter		2				2	2	0	2	0		100	0	100	0
Actinobacteria	Actinomycetia	Micromonosporales	Micromonosporaceae	Phytohabitans					2	2	0	0	0	1		0	0	0	50
Proteobacteria	Betaproteobacteria	Burkholderiales	Alcaligenaceae	Pigmentiphaga		1				1	1	0	0	1		100	0	0	100
Proteobacteria	Alphaproteobacteria	Rhodobacterales	Rhodobacteraceae	Pikeienuella					1	1	1	0	0	1		100	0	0	100
Actinobacteria	Actinomycetia	Propionibacteriales	Nocardioidaceae	Pimelobacter	1					1	0	0	0	0		0	0	0	0
Planctomycetes	Planctomycetia	Pirellulales	Pirellulaceae	Pirellula		1				1	1	0	0	0		100	0	0	0
Planctomycetes	Planctomycetia	Pirellulales	Lacipirellulaceae	Pirellulimonas					1	1	1	0	0	1		100	0	0	100
Proteobacteria	Gammaproteobacteria	Thiotrichales	Piscirickettsiaceae	Piscirickettsia		1				1	1	0	0	0		100	0	0	0
Proteobacteria	Gammaproteobacteria	Oceanospirillales	Halomonadaceae	Pistricoccus		1				1	1	0	0	0		100	0	0	0
Planctomycetes	Planctomycetia	Planctomycetales	Planctomycetaceae	Planctopirus		2				2	2	0	0	2		100	0	0	100
Proteobacteria	Alphaproteobacteria	Rhodobacterales	Rhodobacteraceae	Planktomarina		1				1	1	0	0	0		100	0	0	0
Firmicutes	Bacilli	Bacillales	Planococcaceae	Planococcus	9				1	10	0	0	0	0		0	0	0	0
Proteobacteria	Gammaproteobacteria	Enterobacterales	Enterobacteriaceae	Plesiomonas		1				1	1	0	0	1		100	0	0	100
Proteobacteria	Gammaproteobacteria	Enterobacterales	Enterobacteriaceae	Pluralibacter		2				2	2	0	1	0		100	0	50	0
Bacteroidetes	Flavobacteriia	Flavobacteriales	Flavobacteriaceae	Polaribacter		2			2	4	0	0	0	4		0	0	0	100
Proteobacteria	Betaproteobacteria	Burkholderiales	Comamonadaceae	Polaromonas		2				2	2	0	0	0		100	0	0	0
Firmicutes	Bacilli	Bacillales	Thermoactinomycetaceae	Polycladomyces					1	1	0	0	0	0		0	0	0	0
Actinobacteria	Actinomycetia	Micromonosporales	Micromonosporaceae	Polymorphospora					1	1	0	0	0	0		0	0	0	0
Proteobacteria	Alphaproteobacteria	Rhodobacterales	Rhodobacteraceae	Polymorphum					1	1	1	0	0	1		100	0	0	100
Proteobacteria	Betaproteobacteria	Burkholderiales	Burkholderiaceae	Polynucleobacter		4			3	7	2	0	0	0		28.5714	0	0	0
Planctomycetes	Planctomycetia	Planctomycetales	Planctomycetaceae	Polystyrenella					1	1	1	0	0	1		100	0	0	100
Bacteroidetes	Cytophagia	Cytophagales	Hymenobacteraceae	Pontibacter		3			2	5	0	0	0	5		0	0	0	100
Actinobacteria	Actinomycetia	Micrococcales	Microbacteriaceae	Pontimonas	1					1	0	0	0	0		0	0	0	0
Planctomycetes	Phycisphaerae	Phycisphaerales	Phycisphaeraceae	Poriferisphaera					1	1	1	0	0	1		100	0	0	100
Bacteroidetes	Bacteroidia	Bacteroidales	Porphyromonadaceae	Porphyromonas		2			2	4	0	0	0	3		0	0	0	75
Proteobacteria	Epsilonproteobacteria	Campylobacterales	Arcobacteraceae	Poseidonibacter					1	1	1	1	0	0		100	100	0	0
Proteobacteria	Gammaproteobacteria	Enterobacterales	Budviciaceae	Pragia		1				1	1	0	0	0		100	0	0	0
Actinobacteria	Actinomycetia	Pseudonocardiales	Pseudonocardiaceae	Prauserella	1					1	0	0	0	0		0	0	0	0
Bacteroidetes	Bacteroidia	Bacteroidales	Prevotellaceae	Prevotella		8			5	13	4	0	12	11		30.7692	0	92.3077	84.6154
Firmicutes	Bacilli	Bacillales	Bacillaceae	Priestia					1	1	0	0	0	0		0	0	0	0
Cyanobacteria		Synechococcales	Prochlorococcaceae	Prochlorococcus					1	1	1	0	0	0		100	0	0	0
Proteobacteria	Alphaproteobacteria	Rhodobacterales	Rhodobacteraceae	Profundibacter					1	1	1	0	0	0		100	0	0	0
Actinobacteria	Actinomycetia	Propionibacteriales	Propionibacteriaceae	Propionibacterium	2				1	3	0	0	0	0		0	0	0	0
Chlorobi	Chlorobia	Chlorobiales	Chlorobiaceae	Prosthecochloris		1				1	0	0	0	0		0	0	0	0
Actinobacteria	Actinomycetia	Micrococcales	Microbacteriaceae	Protaetiibacter	1				1	2	0	0	0	0		0	0	0	0
Bacteroidetes	Bacteroidia	Bacteroidales	Dysgonomonadaceae	Proteiniphilum					1	1	0	0	1	1		0	0	100	100
Proteobacteria	Gammaproteobacteria	Enterobacterales	Morganellaceae	Proteus		2			1	3	0	0	0	0		0	0	0	0
Proteobacteria	Gammaproteobacteria	Enterobacterales	Morganellaceae	Providencia		4			1	5	5	0	0	0		100	0	0	0
Actinobacteria	Actinomycetia	Micrococcales	Micrococcaceae	Pseudarthrobacter	1				2	3	0	0	0	0		0	0	0	0
Proteobacteria	Gammaproteobacteria	Enterobacterales	Enterobacteriaceae	Pseudescherichia					1	1	1	0	0	0		100	0	0	0
Proteobacteria	Gammaproteobacteria	Alteromonadales	Pseudoalteromonadaceae	Pseudoalteromonas		16			8	24	15	3	20	15		62.5	12.5	83.3333	62.5
Proteobacteria	Epsilonproteobacteria	Campylobacterales	Arcobacteraceae	Pseudoarcobacter					1	1	1	0	0	0		100	0	0	0
Firmicutes	Clostridia	Eubacteriales	Oscillospiraceae	Pseudoclostridium	1					1	0	0	0	1		0	0	0	100
Bacteroidetes	Chitinophagia	Chitinophagales	Chitinophagaceae	Pseudocnuella					1	1	0	0	1	1		0	0	100	100
Proteobacteria	Deltaproteobacteria	Desulfovibrionales	Desulfovibrionaceae	Pseudodesulfovibrio					5	5	0	1	0	4		0	20	0	80
Proteobacteria	Gammaproteobacteria			Pseudohongiella					1	1	1	0	0	0		100	0	0	0
Proteobacteria	Alphaproteobacteria	Hyphomicrobiales	Xanthobacteraceae	Pseudolabrys					1	1	0	0	0	1		0	0	0	100
Fusobacteria	Fusobacteriia	Fusobacteriales	Leptotrichiaceae	Pseudoleptotrichia					1	1	0	0	0	0		0	0	0	0
Proteobacteria	Gammaproteobacteria	Xanthomonadales	Xanthomonadaceae	Pseudolysobacter		1				1	0	0	0	0		0	0	0	0
Proteobacteria	Gammaproteobacteria	Pseudomonadales	Pseudomonadaceae	Pseudomonas		39			64	103	80	0	1	30		77.6699	0	0.970874	29.1262
Actinobacteria	Actinomycetia	Pseudonocardiales	Pseudonocardiaceae	Pseudonocardia	2				1	3	0	0	0	0		0	0	0	0
Proteobacteria	Alphaproteobacteria	Rhodobacterales	Rhodobacteraceae	Pseudooceanicola					1	1	1	0	0	0		100	0	0	0
Bacteroidetes	Sphingobacteriia	Sphingobacteriales	Sphingobacteriaceae	Pseudopedobacter		1				1	0	0	1	1		0	0	100	100
Proteobacteria	Alphaproteobacteria	Rhodobacterales	Rhodobacteraceae	Pseudopuniceibacterium					1	1	1	0	0	1		100	0	0	100
Proteobacteria	Alphaproteobacteria	Hyphomicrobiales	Rhizobiaceae	Pseudorhizobium					2	2	0	0	0	2		0	0	0	100
Proteobacteria	Alphaproteobacteria	Rhodobacterales	Rhodobacteraceae	Pseudorhodobacter					1	1	1	0	0	1		100	0	0	100
Proteobacteria	Alphaproteobacteria	Hyphomicrobiales		Pseudorhodoplanes					1	1	1	0	0	1		100	0	0	100
Thermotogae	Thermotogae	Thermotogales	Thermotogaceae	Pseudothermotoga		4				4	1	0	2	1		25	0	50	25
Proteobacteria	Gammaproteobacteria	Xanthomonadales	Xanthomonadaceae	Pseudoxanthomonas					2	2	1	0	0	1		50	0	0	50
Firmicutes	Bacilli	Bacillales	Bacillaceae	Psychrobacillus	1					1	0	0	0	0		0	0	0	0
Proteobacteria	Gammaproteobacteria	Moraxellales	Moraxellaceae	Psychrobacter		4			1	5	5	0	2	0		100	0	40	0
Bacteroidetes	Flavobacteriia	Flavobacteriales	Flavobacteriaceae	Psychroflexus		1				1	1	0	0	0		100	0	0	0
Actinobacteria	Actinomycetia	Micrococcales	Micrococcaceae	Psychromicrobium	1					1	0	0	0	0		0	0	0	0
Proteobacteria	Gammaproteobacteria	Alteromonadales	Psychromonadaceae	Psychromonas		1				1	0	0	1	1		0	0	100	100
Proteobacteria	Gammaproteobacteria	Alteromonadales	Pseudoalteromonadaceae	Psychrosphaera					1	1	0	0	1	1		0	0	100	100
Bacteroidetes	Flavobacteriia	Flavobacteriales	Flavobacteriaceae	Pukyongia					1	1	0	0	0	1		0	0	0	100
Proteobacteria	Alphaproteobacteria	Rhodobacterales	Rhodobacteraceae	Pukyongiella					1	1	1	0	0	0		100	0	0	0
Proteobacteria	Betaproteobacteria	Burkholderiales	Comamonadaceae	Pulveribacter		1				1	0	0	0	0		0	0	0	0
Proteobacteria	Betaproteobacteria	Burkholderiales	Alcaligenaceae	Pusillimonas (ex Stolz et al. 2005)					1	1	1	0	0	0		100	0	0	0
Proteobacteria	Alphaproteobacteria	Rhodobacterales	Rhodobacteraceae	Qingshengfaniella					1	1	1	0	0	1		100	0	0	100
Proteobacteria	Alphaproteobacteria	Sphingomonadales	Erythrobacteraceae	Qipengyuania		1			2	3	2	0	0	3		66.6667	0	0	100
Firmicutes	Bacilli	Bacillales	Bacillaceae	Radiobacillus					1	1	0	0	0	0		0	0	0	0
Proteobacteria	Gammaproteobacteria	Enterobacterales	Yersiniaceae	Rahnella		1			2	3	3	0	2	0		100	0	66.6667	0
Proteobacteria	Betaproteobacteria	Burkholderiales	Burkholderiaceae	Ralstonia		4			1	5	3	0	0	0		60	0	0	0
Proteobacteria	Betaproteobacteria	Burkholderiales	Comamonadaceae	Ramlibacter		1				1	0	0	0	1		0	0	0	100
Proteobacteria	Gammaproteobacteria	Enterobacterales	Enterobacteriaceae	Raoultella		4				4	4	0	0	0		100	0	0	0
Actinobacteria	Actinomycetia	Micrococcales	Microbacteriaceae	Rathayibacter	6					6	0	0	0	1		0	0	0	16.6667
Proteobacteria	Gammaproteobacteria	Oceanospirillales	Saccharospirillaceae	Reinekea		1				1	1	0	0	1		100	0	0	100
Actinobacteria	Actinomycetia	Micrococcales	Micrococcaceae	Renibacterium	1					1	0	0	0	0		0	0	0	0
Proteobacteria	Betaproteobacteria	Burkholderiales		Rhizobacter		1				1	0	1	0	1		0	100	0	100
Proteobacteria	Alphaproteobacteria	Hyphomicrobiales	Rhizobiaceae	Rhizobium		11			7	18	16	1	0	18		88.8889	5.55556	0	100
Proteobacteria	Alphaproteobacteria	Sphingomonadales	Sphingomonadaceae	Rhizorhabdus		1			1	2	2	0	0	2		100	0	0	100
Proteobacteria	Gammaproteobacteria	Xanthomonadales	Rhodanobacteraceae	Rhodanobacter		1				1	0	0	0	1		0	0	0	100
Proteobacteria	Alphaproteobacteria	Rhodobacterales	Rhodobacteraceae	Rhodobacter		1				1	1	0	0	0		100	0	0	0
Actinobacteria	Actinomycetia	Corynebacteriales	Nocardiaceae	Rhodococcus			9		4	13	0	0	0	0		0	0	0	0
Bacteroidetes	Cytophagia	Cytophagales	Cytophagaceae	Rhodocytophaga					1	1	1	0	0	1		100	0	0	100
Proteobacteria	Betaproteobacteria	Burkholderiales	Comamonadaceae	Rhodoferax		4			1	5	0	1	0	4		0	20	0	80
Actinobacteria	Actinomycetia	Micrococcales	Microbacteriaceae	Rhodoluna	1				2	3	0	0	0	0		0	0	0	0
Proteobacteria	Alphaproteobacteria	Hyphomicrobiales	Hyphomicrobiaceae	Rhodomicrobium		1				1	1	0	0	1		100	0	0	100
Planctomycetes	Planctomycetia	Pirellulales	Pirellulaceae	Rhodopirellula		1				1	1	0	0	1		100	0	0	100
Proteobacteria	Alphaproteobacteria	Hyphomicrobiales	Bradyrhizobiaceae	Rhodopseudomonas		1				1	1	0	0	1		100	0	0	100
Proteobacteria	Alphaproteobacteria	Rhodospirillales	Rhodospirillaceae	Rhodospirillum					2	2	1	0	1	2		50	0	50	100
Bacteroidetes		Bacteroidetes Order II. Incertae sedis	Rhodothermaceae	Rhodothermus					1	1	0	0	1	1		0	0	100	100
Proteobacteria	Alphaproteobacteria	Rhodobacterales	Rhodobacteraceae	Rhodovulum		1				1	1	0	0	0		100	0	0	0
Cyanobacteria		Nostocales	Nostocaceae	Richelia					1	1	1	0	0	0		100	0	0	0
Proteobacteria	Alphaproteobacteria	Rickettsiales	Rickettsiaceae	Rickettsia		12			6	18	0	0	0	2		0	0	0	11.1111
Proteobacteria	Gammaproteobacteria	Legionellales	Coxiellaceae	Rickettsiella					1	1	0	0	0	0		0	0	0	0
Bacteroidetes	Flavobacteriia	Flavobacteriales	Weeksellaceae	Riemerella		1				1	0	0	0	1		0	0	0	100
Cyanobacteria		Chroococcales	Aphanothecaceae	Rippkaea					1	1	1	0	1	0		100	0	100	0
Bacteroidetes	Flavobacteriia	Flavobacteriales	Flavobacteriaceae	Robiginitalea		1				1	0	0	0	1		0	0	0	100
Proteobacteria	Gammaproteobacteria	Pasteurellales	Pasteurellaceae	Rodentibacter		1				1	0	0	0	0		0	0	0	0
Firmicutes	Clostridia	Eubacteriales	Peptostreptococcaceae	Romboutsia					1	1	0	0	0	0		0	0	0	0
Proteobacteria	Betaproteobacteria	Burkholderiales		Roseateles		1				1	0	0	1	1		0	0	100	100
Firmicutes	Clostridia	Eubacteriales	Lachnospiraceae	Roseburia	1				1	2	0	0	0	0		0	0	0	0
Proteobacteria	Alphaproteobacteria	Rhodobacterales	Roseobacteraceae	Roseibacterium		1				1	1	0	0	1		100	0	0	100
Proteobacteria	Alphaproteobacteria	Hyphomicrobiales	Stappiaceae	Roseibium					1	1	0	0	0	1		0	0	0	100
Proteobacteria	Alphaproteobacteria	Rhodobacterales	Rhodobacteraceae	Roseicitreum					1	1	1	0	0	0		100	0	0	0
Chloroflexi	Chloroflexia	Chloroflexales	Roseiflexaceae	Roseiflexus	1					1	0	0	0	0		0	0	0	0
Planctomycetes	Planctomycetia	Pirellulales	Pirellulaceae	Roseimaritima		1			1	2	2	0	0	2		100	0	0	100
Proteobacteria	Alphaproteobacteria	Hyphomicrobiales	Phyllobacteriaceae	Roseitalea		1				1	0	0	0	1		0	0	0	100
Proteobacteria	Alphaproteobacteria	Rhodobacterales	Roseobacteraceae	Roseobacter		3				3	1	0	0	2		33.3333	0	0	66.6667
Proteobacteria	Alphaproteobacteria	Rhodospirillales	Acetobacteraceae	Roseomonas		2				2	0	2	2	2		0	100	100	100
Proteobacteria	Alphaproteobacteria	Rhodobacterales	Roseobacteraceae	Roseovarius		1			1	2	2	0	0	0		100	0	0	0
Planctomycetes	Planctomycetia	Pirellulales	Pirellulaceae	Rosistilla					3	3	3	0	0	3		100	0	0	100
Actinobacteria	Actinomycetia	Micrococcales	Micrococcaceae	Rothia	2				3	5	0	0	0	0		0	0	0	0
Proteobacteria	Gammaproteobacteria	Enterobacterales	Yersiniaceae	Rouxiella					1	1	1	0	0	0		100	0	0	0
Actinobacteria	Actinomycetia	Micrococcales	Ruaniaceae	Ruania					1	1	0	0	0	0		0	0	0	0
Planctomycetes	Planctomycetia	Planctomycetales	Planctomycetaceae	Rubinisphaera					1	1	1	0	0	1		100	0	0	100
Planctomycetes	Planctomycetia	Pirellulales	Pirellulaceae	Rubripirellula					1	1	1	0	0	1		100	0	0	100
Actinobacteria	Rubrobacteria	Rubrobacterales	Rubrobacteraceae	Rubrobacter	3					3	0	0	0	0		0	0	0	0
Proteobacteria	Alphaproteobacteria	Rhodobacterales	Roseobacteraceae	Ruegeria		1				1	1	0	0	0		100	0	0	0
Bacteroidetes	Cytophagia	Cytophagales	Hymenobacteraceae	Rufibacter		1			1	2	2	0	0	2		100	0	0	100
Proteobacteria	Betaproteobacteria	Rhodocyclales	Rhodocyclaceae	Rugosibacter					1	1	0	0	0	1		0	0	0	100
Firmicutes	Clostridia	Eubacteriales	Oscillospiraceae	Ruminiclostridium	1				1	2	0	0	0	0		0	0	0	0
Firmicutes	Clostridia	Eubacteriales	Oscillospiraceae	Ruminococcus	2				1	3	0	0	0	0		0	0	0	0
Bacteroidetes	Cytophagia	Cytophagales	Spirosomaceae	Runella		1				1	0	0	1	1		0	0	100	100
Firmicutes	Bacilli	Bacillales	Paenibacillaceae	Saccharibacillus	1					1	0	0	0	0		0	0	0	0
Actinobacteria	Actinomycetia	Pseudonocardiales	Pseudonocardiaceae	Saccharomonospora					5	5	0	0	0	0		0	0	0	0
Proteobacteria	Gammaproteobacteria	Cellvibrionales	Cellvibrionaceae	Saccharophagus		1				1	1	0	1	1		100	0	100	100
Actinobacteria	Actinomycetia	Pseudonocardiales	Pseudonocardiaceae	Saccharopolyspora					3	3	0	0	0	1		0	0	0	33.3333
Proteobacteria	Gammaproteobacteria	Oceanospirillales	Saccharospirillaceae	Saccharospirillum					1	1	0	0	0	0		0	0	0	0
Actinobacteria	Actinomycetia	Pseudonocardiales	Pseudonocardiaceae	Saccharothrix	1				1	2	0	0	0	1		0	0	0	50
Proteobacteria	Alphaproteobacteria	Hyphomicrobiales	Phyllobacteriaceae	Salaquimonas		1				1	0	0	0	1		0	0	0	100
Bacteroidetes	Flavobacteriia	Flavobacteriales	Flavobacteriaceae	Salegentibacter					1	1	1	0	0	1		100	0	0	100
Firmicutes	Bacilli	Bacillales	Bacillaceae	Salicibibacter	1	1			2	4	0	0	0	1		0	0	0	25
Firmicutes	Bacilli	Bacillales	Bacillaceae	Salimicrobium	1					1	0	0	0	0		0	0	0	0
Bacteroidetes		Bacteroidetes Order II. Incertae sedis	Rhodothermaceae	Salinibacter					1	1	0	0	1	0		0	0	100	0
Firmicutes	Bacilli	Bacillales	Staphylococcaceae	Salinicoccus	1					1	0	0	0	0		0	0	0	0
Proteobacteria	Gammaproteobacteria	Oceanospirillales	Halomonadaceae	Salinicola		1				1	1	1	0	0		100	100	0	0
Proteobacteria	Gammaproteobacteria	Alteromonadales	Alteromonadaceae	Salinimonas		2			2	4	0	4	1	4		0	100	25	100
Proteobacteria	Gammaproteobacteria	Alteromonadales	Alteromonadaceae	Saliniradius		1				1	0	0	1	1		0	0	100	100
Spirochaetes	Spirochaetia	Spirochaetales	Spirochaetaceae	Salinispira					1	1	0	1	0	0		0	100	0	0
Actinobacteria	Actinomycetia	Micromonosporales	Micromonosporaceae	Salinispora					1	1	0	0	0	0		0	0	0	0
Proteobacteria	Gammaproteobacteria	Vibrionales	Vibrionaceae	Salinivibrio		1				1	0	1	1	0		0	100	100	0
Bacteroidetes	Bacteroidia	Bacteroidales	Salinivirgaceae	Salinivirga		1				1	1	0	0	1		100	0	0	100
Proteobacteria	Alphaproteobacteria	Rhodobacterales	Roseobacteraceae	Salipiger					1	1	1	0	0	1		100	0	0	100
Proteobacteria	Gammaproteobacteria	Enterobacterales	Enterobacteriaceae	Salmonella		2				2	2	0	0	0		100	0	0	0
Proteobacteria	Deltaproteobacteria	Myxococcales	Sandaracinaceae	Sandaracinus		1				1	1	1	0	1		100	100	0	100
Actinobacteria	Actinomycetia	Micrococcales	Sanguibacteraceae	Sanguibacter	1					1	0	0	0	0		0	0	0	0
Bacteroidetes	Saprospiria	Saprospirales	Saprospiraceae	Saprospira					1	1	0	0	1	0		0	0	100	0
Proteobacteria	Gammaproteobacteria	Enterobacterales	Enterobacteriaceae	Scandinavium					1	1	1	0	0	0		100	0	0	0
Actinobacteria	Actinomycetia	Bifidobacteriales	Bifidobacteriaceae	Scardovia	1					1	0	0	0	0		0	0	0	0
Actinobacteria	Actinomycetia	Actinomycetales	Actinomycetaceae	Schaalia	2					2	0	0	0	0		0	0	0	0
Proteobacteria	Betaproteobacteria	Burkholderiales	Comamonadaceae	Schlegelella					1	1	0	0	1	1		0	0	100	100
Firmicutes	Bacilli	Lactobacillales	Lactobacillaceae	Schleiferilactobacillus					1	1	0	0	0	0		0	0	0	0
Fusobacteria	Fusobacteriia	Fusobacteriales	Leptotrichiaceae	Sebaldella		1				1	0	0	0	0		0	0	0	0
Firmicutes	Bacilli	Lactobacillales	Lactobacillaceae	Secundilactobacillus					2	2	0	0	0	0		0	0	0	0
Proteobacteria	Gammaproteobacteria			Sedimenticola					1	1	0	0	0	1		0	0	0	100
Planctomycetes	Phycisphaerae	Sedimentisphaerales	Sedimentisphaeraceae	Sedimentisphaera					2	2	2	0	0	0		100	0	0	0
Spirochaetes	Spirochaetia	Spirochaetales	Spirochaetaceae	Sediminispirochaeta					1	1	0	0	0	0		0	0	0	0
Actinobacteria	Actinomycetia	Corynebacteriales	Segniliparaceae	Segniliparus			1			1	0	0	0	0		0	0	0	0
Firmicutes	Negativicutes	Selenomonadales	Selenomonadaceae	Selenomonas					1	1	0	0	0	1		0	0	0	100
Actinobacteria	Actinomycetia	Micrococcales	Ornithinimicrobiaceae	Serinicoccus	1				1	2	0	0	0	1		0	0	0	50
Proteobacteria	Betaproteobacteria	Burkholderiales	Comamonadaceae	Serpentinomonas		2				2	0	0	1	0		0	0	50	0
Proteobacteria	Gammaproteobacteria	Enterobacterales	Yersiniaceae	Serratia		7			7	14	13	0	0	0		92.8571	0	0	0
Proteobacteria	Gammaproteobacteria	Alteromonadales	Shewanellaceae	Shewanella		22			5	27	12	1	27	4		44.4444	3.7037	100	14.8148
Proteobacteria	Gammaproteobacteria	Enterobacterales	Enterobacteriaceae	Shigella		2				2	2	0	0	0		100	0	0	0
Proteobacteria	Gammaproteobacteria	Enterobacterales	Enterobacteriaceae	Shimwellia		1				1	1	0	0	1		100	0	0	100
Bacteroidetes	Flavobacteriia	Flavobacteriales	Flavobacteriaceae	Siansivirga		1				1	0	0	0	1		0	0	0	100
Proteobacteria	Betaproteobacteria	Nitrosomonadales	Gallionellaceae	Sideroxydans		1				1	0	0	0	0		0	0	0	0
Proteobacteria	Alphaproteobacteria	Rhodobacterales	Rhodobacteraceae	Silicimonas		1				1	1	0	0	1		100	0	0	100
Chlamydiae	Chlamydiia	Parachlamydiales	Simkaniaceae	Simkania		1				1	1	0	0	0		100	0	0	0
Proteobacteria	Betaproteobacteria	Neisseriales	Neisseriaceae	Simonsiella		1				1	1	0	0	0		100	0	0	0
Proteobacteria	Betaproteobacteria	Burkholderiales	Comamonadaceae	Simplicispira					1	1	0	0	0	1		0	0	0	100
Planctomycetes	Planctomycetia	Isosphaerales	Isosphaeraceae	Singulisphaera					1	1	1	0	0	1		100	0	0	100
Proteobacteria	Alphaproteobacteria	Hyphomicrobiales	Rhizobiaceae	Sinorhizobium		3				3	3	1	0	3		100	33.3333	0	100
Proteobacteria	Alphaproteobacteria	Rhodospirillales	Azospirillaceae	Skermanella		1			2	3	0	0	3	3		0	0	100	100
Actinobacteria	Actinomycetia	Corynebacteriales	Gordoniaceae	Skermania					1	1	0	0	0	0		0	0	0	0
Actinobacteria	Coriobacteriia	Eggerthellales	Eggerthellaceae	Slackia	1					1	0	0	0	0		0	0	0	0
Fusobacteria	Fusobacteriia	Fusobacteriales	Leptotrichiaceae	Sneathia					1	1	0	0	0	0		0	0	0	0
Proteobacteria	Betaproteobacteria	Neisseriales	Neisseriaceae	Snodgrassella		1				1	0	0	0	0		0	0	0	0
Bacteroidetes	Bacteroidia	Bacteroidales	Muribaculaceae	Sodaliphilus					1	1	0	0	0	1		0	0	0	100
Proteobacteria	Gammaproteobacteria	Enterobacterales	Bruguierivoracaceae	Sodalis		1			1	2	1	0	0	0		50	0	0	0
Firmicutes	Clostridia	Eubacteriales	Oscillospiraceae	Solibaculum					1	1	0	0	0	0		0	0	0	0
Bacteroidetes	Sphingobacteriia	Sphingobacteriales	Sphingobacteriaceae	Solitalea		1				1	0	0	1	1		0	0	100	100
Proteobacteria	Deltaproteobacteria	Myxococcales	Polyangiaceae	Sorangium		1				1	0	0	0	1		0	0	0	100
Proteobacteria	Gammaproteobacteria	Oceanospirillales	Zooshikellaceae	Spartinivicinus					1	1	0	0	0	1		0	0	0	100
Chloroflexi	Thermomicrobia	Sphaerobacterales	Sphaerobacteraceae	Sphaerobacter	1					1	0	0	0	0		0	0	0	0
Spirochaetes	Spirochaetia	Spirochaetales	Sphaerochaetaceae	Sphaerochaeta		3				3	0	0	0	2		0	0	0	66.6667
Cyanobacteria		Nostocales	Aphanizomenonaceae	Sphaerospermopsis					2	2	2	0	0	0		100	0	0	0
Proteobacteria	Betaproteobacteria	Burkholderiales		Sphaerotilus		1				1	0	0	1	1		0	0	100	100
Bacteroidetes	Sphingobacteriia	Sphingobacteriales	Sphingobacteriaceae	Sphingobacterium		3			4	7	0	0	1	7		0	0	14.2857	100
Proteobacteria	Alphaproteobacteria	Sphingomonadales	Sphingomonadaceae	Sphingobium		4			2	6	6	0	0	6		100	0	0	100
Proteobacteria	Alphaproteobacteria	Sphingomonadales	Sphingomonadaceae	Sphingomonas		7			12	19	15	0	2	17		78.9474	0	10.5263	89.4737
Proteobacteria	Alphaproteobacteria	Sphingomonadales	Sphingomonadaceae	Sphingopyxis		4			1	5	3	0	0	5		60	0	0	100
Proteobacteria	Alphaproteobacteria	Sphingomonadales	Sphingomonadaceae	Sphingorhabdus					1	1	0	0	0	1		0	0	0	100
Proteobacteria	Gammaproteobacteria	Chromatiales	Ectothiorhodospiraceae	Spiribacter		2				2	0	0	0	0		0	0	0	0
Spirochaetes	Spirochaetia	Spirochaetales	Spirochaetaceae	Spirochaeta		2				2	0	0	1	0		0	0	50	0
Tenericutes	Mollicutes	Entomoplasmatales	Spiroplasmataceae	Spiroplasma				25	1	26	0	0	0	1		0	0	0	3.84615
Bacteroidetes	Cytophagia	Cytophagales	Cytophagaceae	Spirosoma		5			3	8	5	0	8	8		62.5	0	100	100
Firmicutes	Bacilli	Bacillales	Sporolactobacillaceae	Sporolactobacillus	1					1	0	0	0	0		0	0	0	0
Firmicutes	Negativicutes	Selenomonadales	Sporomusaceae	Sporomusa		1				1	1	0	0	0		100	0	0	0
Firmicutes	Bacilli	Bacillales	Planococcaceae	Sporosarcina	4					4	0	0	0	0		0	0	0	0
Actinobacteria	Actinomycetia	Glycomycetales	Glycomycetaceae	Stackebrandtia	1					1	0	0	0	0		0	0	0	0
Cyanobacteria		Pleurocapsales	Dermocarpellaceae	Stanieria					1	1	1	0	0	0		100	0	0	0
Firmicutes	Bacilli	Bacillales	Staphylococcaceae	Staphylococcus	22				7	29	0	0	0	0		0	0	0	0
Firmicutes	Bacilli	Bacillales	Thermoactinomycetaceae	Staphylospora					1	1	0	0	0	0		0	0	0	0
Proteobacteria	Alphaproteobacteria	Hyphomicrobiales	Stappiaceae	Stappia		1				1	1	0	0	1		100	0	0	100
Proteobacteria	Alphaproteobacteria	Hyphomicrobiales	Xanthobacteraceae	Starkeya		1				1	1	0	0	1		100	0	0	100
Proteobacteria	Gammaproteobacteria	Xanthomonadales	Xanthomonadaceae	Stenotrophomonas		3			2	5	1	0	0	0		20	0	0	0
Proteobacteria	Gammaproteobacteria	Nevskiales	Steroidobacteraceae	Steroidobacter		1				1	1	0	1	1		100	0	100	100
Planctomycetes	Planctomycetia	Pirellulales	Pirellulaceae	Stieleria					2	2	2	0	0	2		100	0	0	100
Actinobacteria	Actinomycetia	Streptomycetales	Streptomycetaceae	Streptacidiphilus					1	1	0	0	0	0		0	0	0	0
Fusobacteria	Fusobacteriia	Fusobacteriales	Leptotrichiaceae	Streptobacillus		1				1	0	0	0	0		0	0	0	0
Firmicutes	Bacilli	Lactobacillales	Streptococcaceae	Streptococcus	31				10	41	0	0	0	0		0	0	0	0
Actinobacteria	Actinomycetia	Streptomycetales	Streptomycetaceae	Streptomyces	57				39	96	0	0	0	11		0	0	0	11.4583
Actinobacteria	Actinomycetia	Streptosporangiales	Streptosporangiaceae	Streptosporangium					1	1	0	0	0	0		0	0	0	0
Proteobacteria	Gammaproteobacteria	Aeromonadales	Succinivibrionaceae	Succinivibrio		1				1	0	0	0	0		0	0	0	0
Firmicutes	Bacilli	Lactobacillales	Aerococcaceae	Suicoccus	1					1	0	0	0	0		0	0	0	0
Proteobacteria	Alphaproteobacteria	Rhodobacterales	Roseobacteraceae	Sulfitobacter		1			1	2	2	0	0	2		100	0	0	100
Proteobacteria	Gammaproteobacteria	Acidiferrobacterales	Acidiferrobacteraceae	Sulfuricaulis		1				1	0	0	0	1		0	0	0	100
Proteobacteria	Betaproteobacteria	Nitrosomonadales	Sulfuricellaceae	Sulfuricella		1				1	0	0	0	1		0	0	0	100
Proteobacteria	Epsilonproteobacteria	Campylobacterales	Thiovulaceae	Sulfuricurvum		1				1	0	0	0	0		0	0	0	0
Proteobacteria	Betaproteobacteria	Nitrosomonadales	Sulfuricellaceae	Sulfuriferula		1			1	2	2	0	0	2		100	0	0	100
Proteobacteria	Gammaproteobacteria	Chromatiales	Granulosicoccaceae	Sulfuriflexus		1				1	0	0	0	1		0	0	0	100
Proteobacteria	Gammaproteobacteria	Acidiferrobacterales	Acidiferrobacteraceae	Sulfurifustis		1				1	0	0	1	1		0	0	100	100
Aquificae	Aquificae	Aquificales	Hydrogenothermaceae	Sulfurihydrogenibium		1				1	0	0	0	0		0	0	0	0
Proteobacteria	Betaproteobacteria	Nitrosomonadales	Sulfuricellaceae	Sulfurimicrobium					1	1	0	0	0	1		0	0	0	100
Proteobacteria	Epsilonproteobacteria	Campylobacterales	Thiovulaceae	Sulfurimonas		2			5	7	1	0	0	0		14.2857	0	0	0
Proteobacteria	Betaproteobacteria	Nitrosomonadales	Sterolibacteriaceae	Sulfuritalea		1				1	0	0	0	0		0	0	0	0
Proteobacteria	Betaproteobacteria	Nitrosomonadales	Thiobacillaceae	Sulfuritortus		1				1	0	0	0	1		0	0	0	100
Proteobacteria	Gammaproteobacteria	Chromatiales	Thioalkalispiraceae	Sulfurivermis		1				1	0	0	0	0		0	0	0	0
Proteobacteria	Epsilonproteobacteria	Campylobacterales	Campylobacteraceae	Sulfurospirillum					5	5	0	0	0	0		0	0	0	0
Proteobacteria	Epsilonproteobacteria	Campylobacterales	Sulfurovaceae	Sulfurovum					2	2	2	0	0	1		100	0	0	50
Firmicutes	Bacilli	Bacillales	Bacillaceae	Sutcliffiella					1	1	0	0	0	0		0	0	0	0
Proteobacteria	Betaproteobacteria	Burkholderiales	Sutterellaceae	Sutterella		1			2	3	0	1	0	0		0	33.3333	0	0
Proteobacteria	Alphaproteobacteria	Rhodospirillales	Acetobacteraceae	Swingsia		1				1	1	0	0	0		100	0	0	0
Firmicutes	Clostridia	Eubacteriales	Symbiobacteriaceae	Symbiobacterium	1					1	0	0	0	0		0	0	0	0
Planctomycetes	Planctomycetia	Planctomycetales	Planctomycetaceae	Symmachiella					1	1	1	0	0	1		100	0	0	100
Cyanobacteria		Synechococcales	Synechococcaceae	Synechococcus					1	1	0	0	0	0		0	0	0	0
Proteobacteria	Deltaproteobacteria	Syntrophobacterales	Syntrophobacteraceae	Syntrophobacter		1				1	1	0	1	1		100	0	100	100
Firmicutes	Clostridia	Eubacteriales	Peptococcaceae	Syntrophobotulus	1					1	0	0	0	0		0	0	0	0
Firmicutes	Clostridia	Eubacteriales	Syntrophomonadaceae	Syntrophomonas	1					1	0	0	0	0		0	0	0	0
Proteobacteria	Deltaproteobacteria	Desulfuromonadales	Syntrophotaleaceae	Syntrophotalea					3	3	2	0	0	3		66.6667	0	0	100
Firmicutes	Clostridia	Eubacteriales	Syntrophomonadaceae	Syntrophothermus	1					1	0	0	0	0		0	0	0	0
Proteobacteria	Deltaproteobacteria	Syntrophobacterales	Syntrophaceae	Syntrophus		1				1	0	0	1	1		0	0	100	100
Proteobacteria	Alphaproteobacteria	Rhodobacterales	Rhodobacteraceae	Tabrizicola		1				1	1	0	0	1		100	0	0	100
Bacteroidetes	Flavobacteriia	Flavobacteriales	Flavobacteriaceae	Tamlana					1	1	0	0	0	1		0	0	0	100
Proteobacteria	Alphaproteobacteria	Sphingomonadales	Sphingomonadaceae	Tardibacter		1				1	0	0	1	1		0	0	100	100
Proteobacteria	Gammaproteobacteria	Legionellales	Legionellaceae	Tatlockia			1			1	0	0	0	0		0	0	0	0
Proteobacteria	Gammaproteobacteria	Enterobacterales	Erwiniaceae	Tatumella		1				1	1	0	0	0		100	0	0	0
Planctomycetes	Planctomycetia	Isosphaerales	Isosphaeraceae	Tautonia					1	1	1	0	0	1		100	0	0	100
Proteobacteria	Betaproteobacteria	Burkholderiales	Alcaligenaceae	Taylorella		2				2	0	0	0	0		0	0	0	0
Planctomycetes	Planctomycetia	Gemmatales	Gemmataceae	Telmatocola					1	1	1	0	0	1		100	0	0	100
Bacteroidetes	Flavobacteriia	Flavobacteriales	Flavobacteriaceae	Tenacibaculum		3			2	5	0	0	3	3		0	0	60	60
Bacteroidetes	Bacteroidia	Bacteroidales	Tenuifilaceae	Tenuifilum					1	1	0	0	0	1		0	0	0	100
Firmicutes	Clostridia	Thermosediminibacterales	Tepidanaerobacteraceae	Tepidanaerobacter	1					1	0	0	0	0		0	0	0	0
Chloroflexi	Tepidiformia	Tepidiformales	Tepidiformaceae	Tepidiforma	1					1	0	0	0	0		0	0	0	0
Thermotogae	Thermotogae	Petrotogales	Petrotogaceae	Tepiditoga					1	1	0	1	0	0		0	100	0	0
Proteobacteria	Gammaproteobacteria	Cellvibrionales	Cellvibrionaceae	Teredinibacter					2	2	2	0	2	2		100	0	100	100
Firmicutes	Bacilli	Bacillales	Bacillaceae	Terribacillus	1					1	0	0	0	0		0	0	0	0
Proteobacteria	Alphaproteobacteria	Caulobacterales	Caulobacteraceae	Terricaulis					1	1	1	0	0	1		100	0	0	100
Acidobacteria	Acidobacteriia	Acidobacteriales	Acidobacteriaceae	Terriglobus		3				3	2	1	3	3		66.6667	33.3333	100	100
Proteobacteria	Alphaproteobacteria	Hyphomicrobiales		Terrihabitans					1	1	1	0	0	1		100	0	0	100
Actinobacteria	Actinomycetia	Propionibacteriales	Propionibacteriaceae	Tessaracoccus	2				3	5	0	0	0	0		0	0	0	0
Firmicutes	Bacilli	Lactobacillales	Enterococcaceae	Tetragenococcus	2					2	0	0	0	0		0	0	0	0
Proteobacteria	Alphaproteobacteria	Rhodobacterales	Roseobacteraceae	Thalassobius		1				1	1	0	0	0		100	0	0	0
Planctomycetes	Planctomycetia	Planctomycetales	Planctomycetaceae	Thalassoglobus					1	1	0	0	0	1		0	0	0	100
Proteobacteria	Gammaproteobacteria	Oceanospirillales	Oceanospirillaceae	Thalassolituus		1				1	0	0	0	1		0	0	0	100
Proteobacteria	Alphaproteobacteria	Rhodospirillales	Thalassospiraceae	Thalassospira					3	3	0	0	0	3		0	0	0	100
Proteobacteria	Gammaproteobacteria	Alteromonadales	Colwelliaceae	Thalassotalea		1				1	1	0	1	1		100	0	100	100
Proteobacteria	Betaproteobacteria	Rhodocyclales	Zoogloeaceae	Thauera		4				4	0	0	0	2		0	0	0	50
Proteobacteria	Gammaproteobacteria	Vibrionales	Vibrionaceae	Thaumasiovibrio					1	1	1	0	0	1		100	0	0	100
Firmicutes	Clostridia	Thermoanaerobacterales	Thermoanaerobacteraceae	Thermacetogenium	1					1	0	0	0	0		0	0	0	0
Firmicutes	Clostridia	Eubacteriales	Clostridiales Family XVII. Incertae Sedis	Thermaerobacter	1					1	0	0	0	0		0	0	0	0
Firmicutes	Clostridia	Thermoanaerobacterales	Thermoanaerobacteraceae	Thermanaeromonas					1	1	0	0	0	0		0	0	0	0
Synergistetes	Synergistia	Synergistales	Synergistaceae	Thermanaerovibrio		1			1	2	0	0	0	1		0	0	0	50
Firmicutes	Bacilli	Bacillales	Thermoactinomycetaceae	Thermoactinomyces	1					1	0	0	0	0		0	0	0	0
Firmicutes	Clostridia	Thermoanaerobacterales	Thermoanaerobacteraceae	Thermoanaerobacter	6				1	7	0	0	0	0		0	0	0	0
Firmicutes	Clostridia	Thermoanaerobacterales	Thermoanaerobacterales Family III. Incertae Sedis	Thermoanaerobacterium	3					3	0	0	0	0		0	0	0	0
Firmicutes	Clostridia	Eubacteriales	Peptococcaceae	Thermoanaerosceptrum					1	1	0	0	0	0		0	0	0	0
Firmicutes	Bacilli	Bacillales	Paenibacillaceae	Thermobacillus	1					1	0	0	0	0		0	0	0	0
Chloroflexi				Thermobaculum					1	1	0	0	0	1		0	0	0	100
Actinobacteria	Actinomycetia	Streptosporangiales	Nocardiopsaceae	Thermobifida	1					1	0	0	0	0		0	0	0	0
Actinobacteria	Actinomycetia	Streptosporangiales	Streptosporangiaceae	Thermobispora					1	1	0	0	0	1		0	0	0	100
Proteobacteria	Gammaproteobacteria	Chromatiales	Chromatiaceae	Thermochromatium		1				1	0	0	0	0		0	0	0	0
Firmicutes	Clostridia	Eubacteriales	Oscillospiraceae	Thermoclostridium	1					1	0	0	0	0		0	0	0	0
Aquificae	Aquificae	Aquificales	Aquificaceae	Thermocrinis		2			1	3	0	0	0	0		0	0	0	0
Thermodesulfobacteria	Thermodesulfobacteria	Thermodesulfobacteriales	Thermodesulfobacteriaceae	Thermodesulfatator		1				1	0	0	0	1		0	0	0	100
Thermodesulfobacteria	Thermodesulfobacteria	Thermodesulfobacteriales	Thermodesulfobacteriaceae	Thermodesulfobacterium		2				2	0	0	1	0		0	0	50	0
Firmicutes	Clostridia	Thermoanaerobacterales	Thermodesulfobiaceae	Thermodesulfobium		2				2	0	0	0	0		0	0	0	0
Nitrospirae	Thermodesulfovibrionia	Thermodesulfovibrionales	Thermodesulfovibrionaceae	Thermodesulfovibrio		1				1	0	0	0	0		0	0	0	0
Planctomycetes	Planctomycetia	Pirellulales	Thermoguttaceae	Thermogutta		1				1	1	0	0	1		100	0	0	100
Chloroflexi	Thermomicrobia	Thermomicrobiales	Thermomicrobiaceae	Thermomicrobium	1					1	0	0	0	0		0	0	0	0
Proteobacteria	Gammaproteobacteria	Xanthomonadales	Xanthomonadaceae	Thermomonas					1	1	1	0	0	0		100	0	0	0
Actinobacteria	Actinomycetia	Streptosporangiales	Thermomonosporaceae	Thermomonospora					2	2	0	0	0	0		0	0	0	0
Firmicutes	Clostridia	Thermosediminibacterales	Thermosediminibacteraceae	Thermosediminibacter	1					1	0	0	0	0		0	0	0	0
Thermotogae	Thermotogae	Thermotogales	Fervidobacteriaceae	Thermosipho		2				2	2	0	0	0		100	0	0	0
Cyanobacteria		Thermostichales	Thermostichaceae	Thermostichus					2	2	2	0	0	0		100	0	0	0
Aquificae	Aquificae	Aquificales		Thermosulfidibacter		1				1	0	0	0	0		0	0	0	0
Thermodesulfobacteria	Thermodesulfobacteria	Thermodesulfobacteriales	Thermodesulfobacteriaceae	Thermosulfurimonas		1				1	0	0	0	0		0	0	0	0
Thermodesulfobacteria	Thermodesulfobacteria	Thermodesulfobacteriales	Thermodesulfobacteriaceae	Thermosulfuriphilus		1				1	0	0	0	1		0	0	0	100
Cyanobacteria		Pseudanabaenales	Thermosynechococcaceae	Thermosynechococcus					1	1	1	0	0	0		100	0	0	0
Thermotogae	Thermotogae	Thermotogales	Thermotogaceae	Thermotoga		6				6	3	0	2	3		50	0	33.3333	50
Acidobacteria	Holophagae	Thermotomaculales	Thermotomaculaceae	Thermotomaculum					1	1	0	0	0	0		0	0	0	0
Aquificae	Aquificae	Desulfurobacteriales	Desulfurobacteriaceae	Thermovibrio		1				1	0	0	1	0		0	0	100	0
Synergistetes	Synergistia	Synergistales	Synergistaceae	Thermovirga		1				1	0	0	0	0		0	0	0	0
Deinococcus-Thermus	Deinococci	Thermales	Thermaceae	Thermus		5				5	0	0	0	0		0	0	0	0
Proteobacteria	Gammaproteobacteria	Chromatiales	Ectothiorhodospiraceae	Thioalkalivibrio		4				4	2	1	0	2		50	25	0	50
Proteobacteria	Alphaproteobacteria	Rhodobacterales	Rhodobacteraceae	Thioclava		1			1	2	2	0	0	1		100	0	0	50
Proteobacteria	Gammaproteobacteria	Chromatiales	Chromatiaceae	Thiocystis		1				1	0	0	0	1		0	0	0	100
Proteobacteria	Gammaproteobacteria	Chromatiales	Chromatiaceae	Thiodictyon					1	1	0	0	0	1		0	0	0	100
Proteobacteria	Gammaproteobacteria	Chromatiales	Chromatiaceae	Thioflavicoccus		1				1	0	0	0	1		0	0	0	100
Proteobacteria	Gammaproteobacteria			Thiolapillus					1	1	0	0	0	1		0	0	0	100
Proteobacteria	Gammaproteobacteria	Thiotrichales	Piscirickettsiaceae	Thiomicrorhabdus		2			2	4	0	0	2	0		0	0	50	0
Proteobacteria	Gammaproteobacteria	Thiotrichales	Piscirickettsiaceae	Thiomicrospira					2	2	0	0	0	0		0	0	0	0
Proteobacteria	Betaproteobacteria	Burkholderiales		Thiomonas		1			1	2	2	0	0	2		100	0	0	100
Proteobacteria	Gammaproteobacteria	Pseudomonadales	Pseudomonadaceae	Thiopseudomonas					1	1	0	0	0	1		0	0	0	100
Spirochaetes	Spirochaetia	Spirochaetales	Spirochaetaceae	Thiospirochaeta					1	1	0	0	0	1		0	0	0	100
Proteobacteria	Gammaproteobacteria	Thiotrichales	Piscirickettsiaceae	Thiosulfatimonas					1	1	0	1	0	1		0	100	0	100
Proteobacteria	Gammaproteobacteria	Thiotrichales	Piscirickettsiaceae	Thiosulfativibrio					1	1	0	0	0	1		0	0	0	100
Proteobacteria	Gammaproteobacteria	Thiotrichales	Thiotrichaceae	Thiothrix					1	1	0	0	0	0		0	0	0	0
Proteobacteria	Alphaproteobacteria	Rhodospirillales	Rhodospirillaceae	Tistrella		1				1	1	0	1	0		100	0	100	0
Proteobacteria	Gammaproteobacteria	Aeromonadales	Aeromonadaceae	Tolumonas		1				1	1	0	0	0		100	0	0	0
Cyanobacteria		Nostocales	Tolypothrichaceae	Tolypothrix					1	1	1	0	0	0		100	0	0	0
Spirochaetes	Spirochaetia	Spirochaetales	Treponemataceae	Treponema		11			2	13	0	1	1	1		0	7.69231	7.69231	7.69231
Cyanobacteria		Nostocales	Nostocaceae	Trichormus					2	2	2	0	0	0		100	0	0	0
Proteobacteria	Alphaproteobacteria	Rhodobacterales	Rhodobacteraceae	Tritonibacter					1	1	1	0	0	0		100	0	0	0
Actinobacteria	Actinomycetia	Micrococcales	Tropherymataceae	Tropheryma	1					1	0	0	0	0		0	0	0	0
Deinococcus-Thermus	Deinococci	Trueperales	Trueperaceae	Truepera		1				1	0	0	0	0		0	0	0	0
Actinobacteria	Actinomycetia	Actinomycetales	Actinomycetaceae	Trueperella	1				2	3	0	0	0	0		0	0	0	0
Actinobacteria	Actinomycetia	Corynebacteriales	Tsukamurellaceae	Tsukamurella			2			2	0	0	0	0		0	0	0	0
Proteobacteria	Alphaproteobacteria	Sphingomonadales	Erythrobacteraceae	Tsuneonella					3	3	2	0	0	3		66.6667	0	0	100
Firmicutes	Bacilli	Bacillales	Alicyclobacillaceae	Tumebacillus	2					2	0	0	0	0		0	0	0	0
Firmicutes	Erysipelotrichia	Erysipelotrichales	Turicibacteraceae	Turicibacter	1					1	0	0	0	0		0	0	0	0
Proteobacteria	Betaproteobacteria	Burkholderiales	Sutterellaceae	Turicimonas					1	1	0	0	0	0		0	0	0	0
Spirochaetes	Spirochaetia	Leptospirales	Leptospiraceae	Turneriella		1				1	0	0	0	0		0	0	0	0
Planctomycetes	Planctomycetia	Gemmatales	Gemmataceae	Tuwongella					1	1	1	0	0	1		100	0	0	100
Proteobacteria	Betaproteobacteria	Burkholderiales	Oxalobacteraceae	Undibacterium		1				1	0	0	0	1		0	0	0	100
Planctomycetes	Planctomycetia	Gemmatales	Gemmataceae	Urbifossiella					1	1	1	0	0	1		100	0	0	100
Tenericutes	Mollicutes	Mycoplasmatales	Mycoplasmataceae	Ureaplasma				2	1	3	0	0	0	0		0	0	0	0
Bacteroidetes	Flavobacteriia	Flavobacteriales	Flavobacteriaceae	Urechidicola		1				1	1	0	0	1		100	0	0	100
Firmicutes	Bacilli	Bacillales	Planococcaceae	Ureibacillus					1	1	0	0	0	0		0	0	0	0
Proteobacteria	Betaproteobacteria	Nitrosomonadales	Usitatibacteraceae	Usitatibacter					2	2	0	0	0	2		0	0	0	100
Firmicutes	Bacilli	Lactobacillales	Enterococcaceae	Vagococcus	1				4	5	0	0	0	1		0	0	0	20
Firmicutes	Clostridia	Eubacteriales	Vallitaleaceae	Vallitalea					2	2	0	0	0	0		0	0	0	0
Proteobacteria	Alphaproteobacteria	Hyphomicrobiales	Bradyrhizobiaceae	Variibacter		1				1	0	0	0	1		0	0	0	100
Firmicutes	Negativicutes	Veillonellales	Veillonellaceae	Veillonella		1			3	4	4	0	0	1		100	0	0	25
Proteobacteria	Betaproteobacteria	Burkholderiales	Comamonadaceae	Verminephrobacter		1				1	0	0	0	0		0	0	0	0
Verrucomicrobia	Verrucomicrobiae	Verrucomicrobiales	Verrucomicrobiaceae	Verrucomicrobium					1	1	1	0	0	1		100	0	0	100
Proteobacteria	Gammaproteobacteria	Pasteurellales	Pasteurellaceae	Vespertiliibacter					1	1	0	0	0	0		0	0	0	0
Proteobacteria	Gammaproteobacteria	Vibrionales	Vibrionaceae	Vibrio		27			10	37	23	5	17	32		62.1622	13.5135	45.9459	86.4865
Firmicutes	Bacilli	Bacillales	Bacillaceae	Virgibacillus	4				1	5	0	0	0	1		0	0	0	20
Proteobacteria	Betaproteobacteria	Neisseriales	Neisseriaceae	Vitreoscilla		1				1	0	0	1	1		0	0	100	100
Proteobacteria	Deltaproteobacteria	Myxococcales	Vulgatibacteraceae	Vulgatibacter		1				1	0	0	0	1		0	0	0	100
Chlamydiae	Chlamydiia	Parachlamydiales	Waddliaceae	Waddlia		1				1	1	0	0	0		100	0	0	0
Bacteroidetes	Flavobacteriia	Flavobacteriales	Weeksellaceae	Weeksella		1				1	1	0	0	1		100	0	0	100
Firmicutes	Bacilli	Lactobacillales	Lactobacillaceae	Weissella	6				3	9	0	0	0	5		0	0	0	55.5556
Firmicutes	Bacilli	Bacillales	Bacillaceae	Weizmannia					1	1	0	0	0	0		0	0	0	0
Bacteroidetes	Flavobacteriia	Flavobacteriales	Flavobacteriaceae	Wenyingzhuangia		1				1	0	0	0	1		0	0	0	100
Proteobacteria	Gammaproteobacteria	Chromatiales	Wenzhouxiangellaceae	Wenzhouxiangella		1				1	1	0	0	0		100	0	0	0
Proteobacteria	Gammaproteobacteria	Enterobacterales	Erwiniaceae	Wigglesworthia		1				1	0	0	0	0		0	0	0	0
Bacteroidetes	Flavobacteriia	Flavobacteriales	Flavobacteriaceae	Winogradskyella					4	4	0	0	0	4		0	0	0	100
Proteobacteria	Gammaproteobacteria	Chromatiales	Woeseiaceae	Woeseia		1				1	0	0	1	1		0	0	100	100
Proteobacteria	Alphaproteobacteria	Rickettsiales	Anaplasmataceae	Wolbachia		1			1	2	0	0	0	0		0	0	0	0
Proteobacteria	Epsilonproteobacteria	Campylobacterales	Helicobacteraceae	Wolinella		1				1	0	0	0	0		0	0	0	0
Proteobacteria	Gammaproteobacteria	Xanthomonadales	Xanthomonadaceae	Xanthomonas		15			2	17	15	0	0	0		88.2353	0	0	0
Proteobacteria	Gammaproteobacteria	Enterobacterales	Morganellaceae	Xenorhabdus		5			1	6	0	0	0	0		0	0	0	0
Actinobacteria	Actinomycetia	Micrococcales	Promicromonosporaceae	Xylanimonas	2					2	0	0	0	0		0	0	0	0
Proteobacteria	Gammaproteobacteria	Xanthomonadales	Xanthomonadaceae	Xylella		2				2	2	0	0	0		100	0	0	0
Proteobacteria	Betaproteobacteria	Burkholderiales		Xylophilus					1	1	0	1	0	1		0	100	0	100
Proteobacteria	Gammaproteobacteria	Enterobacterales	Yersiniaceae	Yersinia		9			3	12	0	2	0	1		0	16.6667	0	8.33333
Proteobacteria	Alphaproteobacteria	Hyphomicrobiales	Devosiaceae	Youhaiella		1				1	0	0	0	1		0	0	0	100
Proteobacteria	Gammaproteobacteria	Cellvibrionales	Spongiibacteraceae	Zhongshania		1				1	1	0	0	0		100	0	0	0
Proteobacteria	Gammaproteobacteria	Aeromonadales	Aeromonadaceae	Zobellella		1				1	0	0	0	0		0	0	0	0
Bacteroidetes	Flavobacteriia	Flavobacteriales	Flavobacteriaceae	Zobellia		1				1	1	0	0	1		100	0	0	100
Bacteroidetes	Flavobacteriia	Flavobacteriales	Flavobacteriaceae	Zunongwangia		1				1	1	0	0	1		100	0	0	100
Proteobacteria	Gammaproteobacteria	Oceanospirillales	Halomonadaceae	Zymobacter		1				1	0	0	0	0		0	0	0	0
Proteobacteria	Alphaproteobacteria	Sphingomonadales	Zymomonadaceae	Zymomonas		1				1	1	0	0	0		100	0	0	0
